# Supplementary material for: Bismuth organic frameworks exhibiting enhanced phosphorescence
Source: Commun Chem. 2021 Dec 2;4:167. doi: 10.1038/s42004-021-00607-x (PMC9814738; doi:10.1038/s42004-021-00607-x)
Supplement: Supplementary file 3 — Supplementary Data 2 [file 42004_2021_607_MOESM3_ESM.cif]

data_Bi-BTC

# start Validation Reply Form
_vrf_PLAT971_ALERT_2_A  
;
PROBLEM: Check Calcd Resid. Dens.  0.73A   From Bi03            3.64 eA-3
RESPONSE: The crystals all showed strong diffuse scattering in the form of diffuse Bragg peaks 
and scattering between them. As the model does not account for this type of disorder this is 
believe to be the source of the high electron density on the bismuth. 

;
_vrf_PLAT972_ALERT_2_B   
;
PROBLEM: Check Calcd Resid. Dens.  0.61A   From Bi01           -2.91 eA-3  
PROBLEM: Check Calcd Resid. Dens.  0.60A   From Bi01           -2.66 eA-3  
RESPONSE: The crystals all showed strong diffuse scattering in the form of diffuse Bragg peaks 
and scattering between them. As the model does not account for this type of disorder this is 
believe to be the source of the high electron density on the bismuth. ;
;
_vrf_PLAT306_ALERT_2_B 
;
PROBLEM: Isolated Oxygen Atom (H-atoms Missing ?) .......        O1E Check 
RESPONSE: DMA molecules were refined without riding proton atoms. 
;
_vrf_PLAT315_ALERT_2_B 
;
PROBLEM: Singly Bonded Carbon Detected (H-atoms Missing).        C3C Check 
RESPONSE: DMA molecules were refined without riding proton atoms. 
;
_vrf_PLAT430_ALERT_2_B
;
PROBLEM: Short Inter D...A Contact  O2       ..N1A      .       2.76 Ang.  
RESPONSE: N1A is the oxygen atom of DMA molecule. O2 is the ligand carboxylate group 
in the framework. Since N1A is badly disordered in the large void space,  the distance between
 them is reasonable.
;
# end Validation Reply Form

_audit_creation_method            'SHELXL-2018/3'
_shelx_SHELXL_version_number      '2018/3'
_chemical_name_systematic         ?
_chemical_name_common             ?
_chemical_melting_point           ?
_chemical_formula_moiety          ?
_chemical_formula_sum
 'C92 H24 Bi6 N10 O58' 
_chemical_formula_weight          3451.09

loop_
 _atom_type_symbol
 _atom_type_description
 _atom_type_scat_dispersion_real
 _atom_type_scat_dispersion_imag
 _atom_type_scat_source
 'C'  'C'   0.0021   0.0012
 'International Tables Vol C Tables 4.2.6.8 and 6.1.1.4'
 'H'  'H'   0.0000   0.0000
 'International Tables Vol C Tables 4.2.6.8 and 6.1.1.4'
 'N'  'N'   0.0043   0.0024
 'International Tables Vol C Tables 4.2.6.8 and 6.1.1.4'
 'O'  'O'   0.0078   0.0044
 'International Tables Vol C Tables 4.2.6.8 and 6.1.1.4'
 'Bi'  'Bi'  -1.8796   8.3952
 'International Tables Vol C Tables 4.2.6.8 and 6.1.1.4'
 
_space_group_crystal_system       orthorhombic
_space_group_IT_number            58
_space_group_name_H-M_alt         'P n n m'
_space_group_name_Hall            '-P 2 2n'
 
_shelx_space_group_comment
;
The symmetry employed for this shelxl refinement is uniquely defined
by the following loop, which should always be used as a source of
symmetry information in preference to the above space-group names.
They are only intended as comments.
;
 
loop_
 _space_group_symop_operation_xyz
 'x, y, z'
 '-x, -y, z'
 '-x+1/2, y+1/2, -z+1/2'
 'x+1/2, -y+1/2, -z+1/2'
 '-x, -y, -z'
 'x, y, -z'
 'x-1/2, -y-1/2, z-1/2'
 '-x-1/2, y-1/2, z-1/2'
 
_cell_length_a                    21.732(4)
_cell_length_b                    28.072(6)
_cell_length_c                    9.885(2)
_cell_angle_alpha                 90
_cell_angle_beta                  90
_cell_angle_gamma                 90
_cell_volume                      6030(2)
_cell_formula_units_Z             2
_cell_measurement_temperature     100(2)
_cell_measurement_reflns_used     81928
_cell_measurement_theta_min       0.349
_cell_measurement_theta_max       29.998
 
_exptl_crystal_description       Needle
_exptl_crystal_colour             Colorless
_exptl_crystal_density_meas       ?
_exptl_crystal_density_method     ?
_exptl_crystal_density_diffrn     1.901          
_exptl_crystal_F_000              3216
_exptl_transmission_factor_min    ?
_exptl_transmission_factor_max    ?
_exptl_crystal_size_max           0.100
_exptl_crystal_size_mid           0.020
_exptl_crystal_size_min           0.010
_exptl_absorpt_coefficient_mu     5.945
_shelx_estimated_absorpt_T_min    0.588
_shelx_estimated_absorpt_T_max    0.943
_exptl_absorpt_correction_type    'empirical'
_exptl_absorpt_correction_T_min   0.501
_exptl_absorpt_correction_T_max   1.000
_exptl_absorpt_process_details    'HKL3000sm Scalepack(Otwinowski et.al,2003)'
_exptl_absorpt_special_details    ?
_diffrn_ambient_temperature       100(2)
_diffrn_radiation_wavelength      0.60997
_diffrn_radiation_type            synchrotron
_diffrn_source                    'PLSII 2D bending magnet'
_diffrn_measurement_device_type   'Rayonix MX225HS CCD area detector'
_diffrn_measurement_method        'omega scan'
_diffrn_detector_area_resol_mean  ?
_diffrn_reflns_number             26593
_diffrn_reflns_av_unetI/netI      0.0772
_diffrn_reflns_av_R_equivalents   0.0563
_diffrn_reflns_limit_h_min        -35
_diffrn_reflns_limit_h_max        35
_diffrn_reflns_limit_k_min        -45
_diffrn_reflns_limit_k_max        45
_diffrn_reflns_limit_l_min        -16
_diffrn_reflns_limit_l_max        16
_diffrn_reflns_theta_min          1.608
_diffrn_reflns_theta_max          29.883
_diffrn_reflns_theta_full         21.468
_diffrn_measured_fraction_theta_max   0.993
_diffrn_measured_fraction_theta_full  0.994
_diffrn_reflns_Laue_measured_fraction_max    0.993
_diffrn_reflns_Laue_measured_fraction_full   0.994
_diffrn_reflns_point_group_measured_fraction_max   0.993
_diffrn_reflns_point_group_measured_fraction_full  0.994
_reflns_number_total              14297
_reflns_number_gt                 8628
_reflns_threshold_expression      'I > 2\s(I)'
_reflns_Friedel_coverage          0.000
_reflns_Friedel_fraction_max      .
_reflns_Friedel_fraction_full     .
 
_reflns_special_details
;
 Reflections were merged by SHELXL according to the crystal
 class for the calculation of statistics and refinement.
 
 _reflns_Friedel_fraction is defined as the number of unique
 Friedel pairs measured divided by the number that would be
 possible theoretically, ignoring centric projections and
 systematic absences.
;
 
_computing_data_collection        'PAL BL2D-SMDC Program (Shin et. al, 2016)'
_computing_cell_refinement        'HKL3000sm (Otwinowski & Minor, 1997)'
_computing_data_reduction         'HKL3000sm (Otwinowski & Minor, 1997)'
_computing_structure_solution     'SHELXT 2018/2 (Sheldrick, 2018)'
_computing_structure_refinement 'SHELXL-2018/3 (Sheldrick, 2018)'
_computing_molecular_graphics     ?
_computing_publication_material   ?
_refine_special_details           ?
_refine_ls_structure_factor_coef  Fsqd
_refine_ls_matrix_type            full
_refine_ls_weighting_scheme       calc
_refine_ls_weighting_details
'w=1/[\s^2^(Fo^2^)+(0.0772P)^2^] where P=(Fo^2^+2Fc^2^)/3'
_atom_sites_solution_primary      ?
_atom_sites_solution_secondary    ?
_atom_sites_solution_hydrogens    geom
_refine_ls_hydrogen_treatment     constr
_refine_ls_extinction_method      none
_refine_ls_extinction_coef        .
_refine_ls_number_reflns          14297
_refine_ls_number_parameters      475
_refine_ls_number_restraints      4
_refine_ls_R_factor_all           0.0897
_refine_ls_R_factor_gt            0.0530
_refine_ls_wR_factor_ref          0.1490
_refine_ls_wR_factor_gt           0.1362
_refine_ls_goodness_of_fit_ref    0.951
_refine_ls_restrained_S_all       0.952
_refine_ls_shift/su_max           0.002
_refine_ls_shift/su_mean          0.000
 
loop_
 _atom_site_label
 _atom_site_type_symbol
 _atom_site_fract_x
 _atom_site_fract_y
 _atom_site_fract_z
 _atom_site_U_iso_or_equiv
 _atom_site_adp_type
 _atom_site_occupancy
 _atom_site_site_symmetry_order  
 _atom_site_calc_flag
 _atom_site_refinement_flags_posn
 _atom_site_refinement_flags_adp
 _atom_site_refinement_flags_occupancy
 _atom_site_disorder_assembly
 _atom_site_disorder_group
N1F N 0.1094(10) 0.8456(13) 1.110(3) 0.067(9) Uani 0.25 1 d . . P A 1
C1F C 0.1088(15) 0.8794(10) 1.000000 0.22(4) Uani 0.5 2 d S T P A 1
C2F C 0.1212(10) 0.8003(6) 1.000000 0.107(14) Uani 0.5 2 d S T P A 1
N1A N 0.3581(4) 0.5923(3) 0.000000 0.057(3) Uani 1 2 d DS T P B 1
C1A C 0.3939(5) 0.6374(3) 0.000000 0.050(2) Uani 1 2 d S T P B 1
C2A C 0.319(2) 0.597(2) 0.118(4) 0.169(6) Uani 0.25 1 d D . P B 1
N1E N 0.2316(6) 0.6199(6) 0.414(2) 0.169(6) Uani 0.5 1 d D . P C 2
C1E C 0.2859(8) 0.6289(13) 0.500000 0.189(15) Uani 1 2 d DS T P C 2
C2E C 0.1759(8) 0.6212(6) 0.500000 0.169(6) Uani 1 2 d DS T P C 2
O1E O 0.2880(10) 0.5963(5) 0.1871(18) 0.285(12) Uani 1 1 d . . . D 2
O11A O 0.3169(12) 0.3227(15) 0.202(3) 0.220(16) Uani 0.5 1 d . . P E 2
N1B N 0.2283(8) 0.4897(6) 0.500000 0.071(7) Uani 0.5 2 d S T P . .
C1B C 0.1696(15) 0.4954(12) 0.500000 0.169(6) Uani 0.5 2 d S T P . .
C2B C 0.2633(11) 0.4855(8) 0.378(4) 0.169(6) Uani 0.5 1 d . . P . .
C1D C 0.1474(8) 0.3789(6) 0.500000 0.183(16) Uani 1 2 d S T P . .
N1D N 0.1870(11) 0.3730(7) 0.624(3) 0.136(10) Uani 0.5 1 d . . P . .
C2D C 0.2421(8) 0.3619(6) 0.598(2) 0.065(5) Uani 0.5 1 d . . P . .
N3C N 0.2224(12) 0.7828(7) 0.500000 0.160(9) Uani 1 2 d DS T P . .
C3C C 0.1969(7) 0.7351(7) 0.500000 0.090(5) Uani 1 2 d S T P . .
C1C C 0.2002(16) 0.8075(8) 0.621(2) 0.140(17) Uani 0.5 1 d D . P . .
O1W O 0.5893(12) 0.1168(9) 0.917(4) 0.111(14) Uani 0.25 1 d . . P F 1
O4W O 0.483(3) 0.0482(10) 0.837(4) 0.17(3) Uani 0.25 1 d . . P G 1
O5W O 0.5150(9) 0.005(3) 0.760(2) 0.231(16) Uani 0.5 1 d . . P H 2
Bi01 Bi 0.43422(2) 0.14737(2) 0.500000 0.02892(7) Uani 1 2 d S T P . .
Bi02 Bi 0.07827(2) 0.26233(2) 0.000000 0.03188(7) Uani 1 2 d S T P . .
Bi03 Bi 0.43627(2) 0.45055(2) 0.000000 0.03025(7) Uani 1 2 d S T P . .
O1 O 0.3388(3) 0.4173(2) 0.000000 0.0406(14) Uani 1 2 d S T P . .
O2 O 0.3366(3) 0.4955(2) 0.000000 0.0379(13) Uani 1 2 d S T P . .
O3 O 0.1393(5) 0.5820(4) 0.000000 0.169(6) Uani 1 2 d S T P . .
O4 O 0.0532(4) 0.5458(2) 0.000000 0.098(5) Uani 1 2 d S T P . .
O5 O 0.0532(3) 0.3634(2) 0.000000 0.0432(16) Uani 1 2 d S T P . .
C5 C 0.3079(4) 0.4568(3) 0.000000 0.0378(18) Uani 1 2 d S T P . .
O6 O 0.1459(3) 0.32845(18) 0.000000 0.0368(13) Uani 1 2 d S T P . .
C6 C 0.2394(4) 0.4558(3) 0.000000 0.0386(19) Uani 1 2 d S T P . .
O7 O 0.0916(2) 0.28253(16) 0.2493(4) 0.0388(9) Uani 1 1 d . . . . .
C7 C 0.2068(4) 0.4985(3) 0.000000 0.046(2) Uani 1 2 d S T P . .
H7 H 0.228296 0.527944 0.000000 0.055 Uiso 1 2 calc R U P . .
O8 O 0.1595(2) 0.23969(18) 0.1384(5) 0.0471(11) Uani 1 1 d . . . . .
C8 C 0.1433(4) 0.4981(3) 0.000000 0.053(3) Uani 1 2 d S T P . .
O9 O 0.3433(2) 0.1780(2) 0.3921(6) 0.0649(17) Uani 1 1 d . . . . .
C9 C 0.1104(4) 0.4548(3) 0.000000 0.044(2) Uani 1 2 d S T P . .
H9 H 0.066655 0.454439 0.000000 0.053 Uiso 1 2 calc R U P . .
O10 O 0.4646(2) 0.21487(14) 0.6373(4) 0.0345(9) Uani 1 1 d . . . . .
C10 C 0.1438(4) 0.4129(3) 0.000000 0.0391(19) Uani 1 2 d S T P . .
O11 O 0.4554(2) 0.14831(14) 0.7532(4) 0.0358(9) Uani 1 1 d . . . . .
C11 C 0.2075(4) 0.4132(3) 0.000000 0.040(2) Uani 1 2 d S T P . .
H11 H 0.229498 0.383923 0.000000 0.048 Uiso 1 2 calc R U P . .
O12 O 0.4524(2) 0.37092(14) 1.1105(4) 0.0368(9) Uani 1 1 d . . . . .
C12 C 0.1078(5) 0.5455(3) 0.000000 0.063(4) Uani 1 2 d S T P . .
O13 O 0.4464(2) 0.53207(14) -0.1395(4) 0.0349(9) Uani 1 1 d . . . . .
C13 C 0.1109(4) 0.3656(3) 0.000000 0.0366(18) Uani 1 2 d S T P . .
C14 C 0.4307(3) 0.5100(2) -0.2453(6) 0.0333(11) Uani 1 1 d . . . . .
O14 O 0.4141(2) 0.46639(15) -0.2413(4) 0.0381(9) Uani 1 1 d . . . . .
O15 O 0.4514(5) 0.68349(19) -0.6051(6) 0.098(3) Uani 1 1 d . . . . .
C15 C 0.4266(4) 0.5103(3) -0.500000 0.0359(17) Uani 1 2 d S T P . .
H15 H 0.417427 0.477254 -0.500000 0.043 Uiso 1 2 calc R U P . .
C16 C 0.4335(3) 0.53517(19) -0.3774(7) 0.0344(12) Uani 1 1 d . . . . .
C17 C 0.4439(3) 0.58377(19) -0.3780(6) 0.0336(11) Uani 1 1 d . . . . .
H17 H 0.448941 0.600339 -0.294924 0.040 Uiso 1 1 calc R U . . .
C18 C 0.4469(4) 0.6085(2) -0.500000 0.0320(16) Uani 1 2 d S T P . .
C19 C 0.4511(4) 0.6616(3) -0.500000 0.0356(17) Uani 1 2 d S T P . .
C20 C 0.3180(4) 0.1872(3) 0.500000 0.0385(19) Uani 1 2 d S T P . .
C21 C 0.2566(4) 0.2118(3) 0.500000 0.0341(17) Uani 1 2 d S T P . .
C22 C 0.2285(3) 0.22335(19) 0.3787(7) 0.0358(12) Uani 1 1 d . . . . .
H22 H 0.247859 0.215460 0.295524 0.043 Uiso 1 1 calc R U . . .
C23 C 0.1711(3) 0.2468(2) 0.3785(7) 0.0367(12) Uani 1 1 d . . . . .
C24 C 0.1437(4) 0.2590(3) 0.500000 0.0347(17) Uani 1 2 d S T P . .
H24 H 0.105894 0.275979 0.500001 0.042 Uiso 1 2 calc R U P . .
C25 C 0.1388(3) 0.2575(2) 0.2489(7) 0.0382(13) Uani 1 1 d . . . . .
C26 C 0.4617(3) 0.19320(18) 0.7497(6) 0.0311(11) Uani 1 1 d . . . . .
C27 C 0.4625(4) 0.1966(3) 1.000000 0.0287(14) Uani 1 2 d S T P . .
H27 H 0.460931 0.162821 1.000000 0.034 Uiso 1 2 calc R U P . .
C28 C 0.4636(3) 0.22100(19) 0.8787(6) 0.0302(10) Uani 1 1 d . . . . .
C29 C 0.4644(3) 0.27100(17) 0.8779(6) 0.0300(10) Uani 1 1 d . . . . .
H29 H 0.466363 0.287942 0.794773 0.036 Uiso 1 1 calc R U . . .
C30 C 0.4624(3) 0.2954(2) 1.000000 0.0264(13) Uani 1 2 d S T P . .
C31 C 0.4549(4) 0.3490(3) 1.000000 0.0317(15) Uani 1 2 d S T P . .
 
loop_
 _atom_site_aniso_label
 _atom_site_aniso_U_11
 _atom_site_aniso_U_22
 _atom_site_aniso_U_33
 _atom_site_aniso_U_23
 _atom_site_aniso_U_13
 _atom_site_aniso_U_12
N1F 0.019(10) 0.14(3) 0.045(14) 0.026(16) 0.007(9) 0.018(13)
C1F 0.059(18) 0.024(11) 0.58(12) 0.000 0.000 0.012(11)
C2F 0.041(11) 0.015(7) 0.27(5) 0.000 0.000 -0.013(7)
N1A 0.049(5) 0.028(3) 0.095(8) 0.000 0.000 -0.001(3)
C1A 0.048(5) 0.028(4) 0.075(8) 0.000 0.000 -0.006(4)
C2A 0.063(4) 0.057(4) 0.39(2) 0.055(11) -0.030(12) 0.002(4)
N1E 0.063(4) 0.057(4) 0.39(2) 0.055(11) -0.030(12) 0.002(4)
C1E 0.065(12) 0.39(5) 0.109(18) 0.000 0.000 -0.051(19)
C2E 0.063(4) 0.057(4) 0.39(2) 0.055(11) -0.030(12) 0.002(4)
O1E 0.47(4) 0.111(10) 0.275(19) 0.007(13) -0.19(2) -0.069(16)
O11A 0.096(17) 0.43(5) 0.13(2) -0.05(3) 0.057(17) -0.02(2)
N1B 0.030(8) 0.034(8) 0.15(2) 0.000 0.000 -0.010(6)
C1B 0.063(4) 0.057(4) 0.39(2) 0.055(11) -0.030(12) 0.002(4)
C2B 0.063(4) 0.057(4) 0.39(2) 0.055(11) -0.030(12) 0.002(4)
C1D 0.058(10) 0.050(9) 0.44(5) 0.000 0.000 -0.026(8)
N1D 0.102(16) 0.069(13) 0.24(3) 0.047(16) 0.001(19) -0.018(12)
C2D 0.057(9) 0.058(10) 0.079(13) 0.006(9) -0.014(9) -0.015(8)
N3C 0.23(3) 0.102(14) 0.145(19) 0.000 0.000 0.042(16)
C3C 0.057(8) 0.116(15) 0.099(12) 0.000 0.000 -0.005(8)
C1C 0.13(3) 0.17(4) 0.12(3) 0.10(3) 0.01(2) -0.06(3)
O1W 0.063(14) 0.042(12) 0.23(4) 0.057(17) -0.039(19) -0.003(11)
O4W 0.34(7) 0.048(16) 0.12(3) 0.029(17) -0.13(4) -0.08(3)
O5W 0.058(18) 0.50(5) 0.132(17) 0.01(4) 0.014(12) -0.05(4)
Bi01 0.03276(13) 0.02048(10) 0.03351(14) 0.000 0.000 0.00127(8)
Bi02 0.03557(14) 0.01929(10) 0.04077(16) 0.000 0.000 0.00076(9)
Bi03 0.03385(14) 0.02068(10) 0.03621(15) 0.000 0.000 -0.00119(9)
O1 0.036(3) 0.023(2) 0.063(4) 0.000 0.000 0.005(2)
O2 0.030(3) 0.028(3) 0.055(4) 0.000 0.000 -0.003(2)
O3 0.063(4) 0.057(4) 0.39(2) 0.055(11) -0.030(12) 0.002(4)
O4 0.037(4) 0.022(3) 0.236(15) 0.000 0.000 0.003(3)
O5 0.032(3) 0.025(3) 0.072(5) 0.000 0.000 -0.005(2)
C5 0.036(4) 0.029(4) 0.048(5) 0.000 0.000 -0.002(3)
O6 0.040(3) 0.018(2) 0.052(4) 0.000 0.000 -0.006(2)
C6 0.034(4) 0.027(3) 0.055(6) 0.000 0.000 -0.003(3)
O7 0.039(2) 0.042(2) 0.036(2) -0.0007(18) 0.0001(18) 0.0070(18)
C7 0.046(5) 0.019(3) 0.073(7) 0.000 0.000 -0.002(3)
O8 0.051(3) 0.052(3) 0.038(3) 0.005(2) 0.005(2) 0.017(2)
C8 0.036(5) 0.023(3) 0.099(9) 0.000 0.000 -0.005(3)
O9 0.053(3) 0.089(4) 0.053(3) 0.028(3) 0.019(3) 0.036(3)
C9 0.034(4) 0.025(3) 0.073(7) 0.000 0.000 -0.001(3)
O10 0.051(2) 0.0268(17) 0.0254(19) -0.0008(15) 0.0007(18) -0.0041(16)
C10 0.035(4) 0.025(3) 0.058(6) 0.000 0.000 -0.002(3)
O11 0.053(2) 0.0250(17) 0.029(2) -0.0006(15) -0.0046(18) -0.0021(16)
C11 0.035(4) 0.028(4) 0.058(6) 0.000 0.000 0.003(3)
O12 0.051(2) 0.0251(17) 0.035(2) -0.0004(16) -0.0024(19) 0.0009(16)
C12 0.039(5) 0.015(3) 0.136(12) 0.000 0.000 0.008(3)
O13 0.044(2) 0.0288(18) 0.031(2) 0.0004(16) 0.0023(18) 0.0021(16)
C13 0.037(4) 0.021(3) 0.051(5) 0.000 0.000 -0.004(3)
C14 0.039(3) 0.027(2) 0.034(3) 0.003(2) -0.003(2) 0.001(2)
O14 0.053(2) 0.0266(18) 0.035(2) 0.0030(16) -0.005(2) -0.0026(17)
O15 0.231(9) 0.022(2) 0.041(3) 0.003(2) 0.002(4) -0.006(4)
C15 0.047(5) 0.021(3) 0.040(4) 0.000 0.000 0.000(3)
C16 0.044(3) 0.022(2) 0.037(3) 0.000(2) -0.001(2) 0.0012(19)
C17 0.047(3) 0.022(2) 0.032(3) -0.0023(19) 0.001(2) 0.001(2)
C18 0.045(4) 0.017(3) 0.034(4) 0.000 0.000 -0.002(3)
C19 0.051(5) 0.023(3) 0.033(4) 0.000 0.000 0.001(3)
C20 0.032(4) 0.024(3) 0.059(6) 0.000 0.000 0.000(3)
C21 0.030(4) 0.027(3) 0.046(5) 0.000 0.000 0.006(3)
C22 0.038(3) 0.026(2) 0.043(3) 0.002(2) 0.006(3) 0.003(2)
C23 0.037(3) 0.030(2) 0.043(3) 0.004(2) 0.003(2) 0.003(2)
C24 0.033(4) 0.028(3) 0.043(5) 0.000 0.000 0.005(3)
C25 0.045(3) 0.031(3) 0.039(3) 0.003(2) 0.010(3) 0.003(2)
C26 0.036(3) 0.027(2) 0.030(3) 0.001(2) 0.000(2) 0.0008(19)
C27 0.036(4) 0.027(3) 0.023(3) 0.000 0.000 0.001(3)
C28 0.037(3) 0.026(2) 0.027(3) -0.0011(19) 0.001(2) -0.0022(19)
C29 0.036(3) 0.023(2) 0.031(3) 0.0023(19) 0.000(2) 0.0008(17)
C30 0.032(4) 0.024(3) 0.024(3) 0.000 0.000 0.002(2)
C31 0.041(4) 0.021(3) 0.033(4) 0.000 0.000 0.002(3)
 
_geom_special_details
;
 All esds (except the esd in the dihedral angle between two l.s. planes)
 are estimated using the full covariance matrix.  The cell esds are taken
 into account individually in the estimation of esds in distances, angles
 and torsion angles; correlations between esds in cell parameters are only
 used when they are defined by crystal symmetry.  An approximate (isotropic)
 treatment of cell esds is used for estimating esds involving l.s. planes.
;
 
loop_
 _geom_bond_atom_site_label_1
 _geom_bond_atom_site_label_2
 _geom_bond_distance
 _geom_bond_site_symmetry_2
 _geom_bond_publ_flag
N1F C1F 1.45(3) . ?
N1F C2F 1.70(4) . ?
N1A C2A 1.452(10) . ?
N1A C2A 1.452(10) 6 ?
N1A C1A 1.485(12) . ?
N1E C1E 1.478(9) . ?
N1E C2E 1.482(9) . ?
N1E N1E 1.71(4) 6_556 ?
O11A C1C 0.98(3) 8_655 ?
N1B C1B 1.28(4) . ?
N1B C2B 1.44(4) 6_556 ?
N1B C2B 1.44(4) . ?
C1D N1D 1.50(3) 6_556 ?
C1D N1D 1.50(3) . ?
C1D O1W 1.51(3) 7_565 ?
C1D O1W 1.51(3) 4_456 ?
N1D C2D 1.26(3) . ?
C2D C2D 1.93(4) 6_556 ?
N3C C3C 1.45(3) . ?
N3C C1C 1.464(10) 6_556 ?
N3C C1C 1.464(10) . ?
O1W O1W 1.64(8) 6_557 ?
O5W O5W 0.70(5) 2_655 ?
Bi01 O9 2.404(5) . ?
Bi01 O9 2.404(5) 6_556 ?
Bi01 O10 2.422(4) . ?
Bi01 O10 2.422(4) 6_556 ?
Bi01 O3 2.432(11) 3_545 ?
Bi01 O11 2.545(4) 6_556 ?
Bi01 O11 2.545(4) . ?
Bi01 O5 2.603(6) 7_666 ?
Bi01 C20 2.762(8) . ?
Bi01 C26 2.847(6) 6_556 ?
Bi01 C26 2.847(6) . ?
Bi02 O8 2.322(5) . ?
Bi02 O8 2.322(5) 6 ?
Bi02 O6 2.367(5) . ?
Bi02 O15 2.528(6) 8_656 ?
Bi02 O15 2.528(6) 3_544 ?
Bi02 O7 2.545(4) . ?
Bi02 O7 2.545(4) 6 ?
Bi02 C25 2.793(7) 6 ?
Bi02 C25 2.793(7) . ?
Bi03 O1 2.314(6) . ?
Bi03 O14 2.474(4) . ?
Bi03 O14 2.474(4) 6 ?
Bi03 O2 2.506(6) . ?
Bi03 O12 2.512(4) 6_556 ?
Bi03 O12 2.512(4) 1_554 ?
Bi03 O13 2.681(4) 6 ?
Bi03 O13 2.681(4) . ?
Bi03 C5 2.796(9) . ?
O1 C5 1.298(10) . ?
O2 C5 1.253(10) . ?
O3 C12 1.233(14) . ?
O4 C12 1.187(13) . ?
O5 C13 1.257(10) . ?
C5 C6 1.489(12) . ?
O6 C13 1.289(10) . ?
C6 C11 1.382(11) . ?
C6 C7 1.391(11) . ?
O7 C25 1.242(7) . ?
C7 C8 1.381(14) . ?
O8 C25 1.283(7) . ?
C8 C9 1.410(12) . ?
C8 C12 1.537(12) . ?
O9 C20 1.228(6) . ?
C9 C10 1.384(12) . ?
O10 C26 1.268(7) . ?
C10 C11 1.384(12) . ?
C10 C13 1.508(11) . ?
O11 C26 1.268(6) . ?
O12 C31 1.255(5) . ?
O13 C14 1.262(7) . ?
C14 O14 1.278(7) . ?
C14 C16 1.485(8) . ?
O15 C19 1.206(7) . ?
C15 C16 1.406(7) . ?
C15 C16 1.406(7) 6_554 ?
C16 C17 1.383(8) . ?
C17 C18 1.394(7) . ?
C18 C19 1.494(10) . ?
C20 C21 1.503(11) . ?
C21 C22 1.384(7) 6_556 ?
C21 C22 1.384(7) . ?
C22 C23 1.409(8) . ?
C23 C24 1.384(7) . ?
C23 C25 1.493(9) . ?
C26 C28 1.496(8) . ?
C27 C28 1.380(7) . ?
C27 C28 1.380(7) 6_557 ?
C28 C29 1.404(7) . ?
C29 C30 1.388(6) . ?
C30 C31 1.514(10) . ?
 
loop_
 _geom_angle_atom_site_label_1
 _geom_angle_atom_site_label_2
 _geom_angle_atom_site_label_3
 _geom_angle
 _geom_angle_site_symmetry_1
 _geom_angle_site_symmetry_3
 _geom_angle_publ_flag
C1F N1F C2F 90.5(17) . . ?
N1F C1F N1F 98(3) . 6_557 ?
N1F C2F N1F 80(2) 6_557 . ?
C2A N1A C2A 107(5) . 6 ?
C2A N1A C1A 103(3) . . ?
C2A N1A C1A 103(3) 6 . ?
C1E N1E C2E 108.3(17) . . ?
N1E C1E N1E 70.6(18) 6_556 . ?
C1B N1B C2B 122.5(13) . 6_556 ?
C1B N1B C2B 122.5(13) . . ?
C2B N1B C2B 115(3) 6_556 . ?
N1D C1D N1D 109(2) 6_556 . ?
N1D C1D O1W 92.6(17) 6_556 7_565 ?
N1D C1D O1W 158.2(19) . 7_565 ?
N1D C1D O1W 158.2(19) 6_556 4_456 ?
N1D C1D O1W 92.6(17) . 4_456 ?
O1W C1D O1W 66(3) 7_565 4_456 ?
C2D N1D C1D 114(3) . . ?
N1D C2D C2D 101.7(17) . 6_556 ?
C3C N3C C1C 108.2(17) . 6_556 ?
C3C N3C C1C 108.2(17) . . ?
C1C N3C C1C 109(3) 6_556 . ?
O11A C1C N3C 176(4) 8_666 . ?
C1D O1W O1W 57.1(14) 7_666 6_557 ?
O9 Bi01 O9 52.7(3) . 6_556 ?
O9 Bi01 O10 101.10(19) . . ?
O9 Bi01 O10 72.26(18) 6_556 . ?
O9 Bi01 O10 72.26(18) . 6_556 ?
O9 Bi01 O10 101.09(19) 6_556 6_556 ?
O10 Bi01 O10 68.13(19) . 6_556 ?
O9 Bi01 O3 74.4(3) . 3_545 ?
O9 Bi01 O3 74.4(3) 6_556 3_545 ?
O10 Bi01 O3 140.26(16) . 3_545 ?
O10 Bi01 O3 140.26(16) 6_556 3_545 ?
O9 Bi01 O11 73.05(16) . 6_556 ?
O9 Bi01 O11 125.54(17) 6_556 6_556 ?
O10 Bi01 O11 119.57(13) . 6_556 ?
O10 Bi01 O11 52.54(13) 6_556 6_556 ?
O3 Bi01 O11 97.27(10) 3_545 6_556 ?
O9 Bi01 O11 125.54(17) . . ?
O9 Bi01 O11 73.05(16) 6_556 . ?
O10 Bi01 O11 52.54(13) . . ?
O10 Bi01 O11 119.57(13) 6_556 . ?
O3 Bi01 O11 97.27(10) 3_545 . ?
O11 Bi01 O11 159.1(2) 6_556 . ?
O9 Bi01 O5 149.06(14) . 7_666 ?
O9 Bi01 O5 149.06(14) 6_556 7_666 ?
O10 Bi01 O5 79.67(15) . 7_666 ?
O10 Bi01 O5 79.67(15) 6_556 7_666 ?
O3 Bi01 O5 124.3(3) 3_545 7_666 ?
O11 Bi01 O5 79.73(10) 6_556 7_666 ?
O11 Bi01 O5 79.73(10) . 7_666 ?
O9 Bi01 C20 26.35(13) . . ?
O9 Bi01 C20 26.35(13) 6_556 . ?
O10 Bi01 C20 86.11(17) . . ?
O10 Bi01 C20 86.11(17) 6_556 . ?
O3 Bi01 C20 72.9(3) 3_545 . ?
O11 Bi01 C20 99.27(10) 6_556 . ?
O11 Bi01 C20 99.27(10) . . ?
O5 Bi01 C20 162.8(2) 7_666 . ?
O9 Bi01 C26 68.04(17) . 6_556 ?
O9 Bi01 C26 113.30(19) 6_556 6_556 ?
O10 Bi01 C26 94.29(15) . 6_556 ?
O10 Bi01 C26 26.31(14) 6_556 6_556 ?
O3 Bi01 C26 118.60(12) 3_545 6_556 ?
O11 Bi01 C26 26.45(13) 6_556 6_556 ?
O11 Bi01 C26 144.10(15) . 6_556 ?
O5 Bi01 C26 81.03(13) 7_666 6_556 ?
C20 Bi01 C26 90.51(14) . 6_556 ?
O9 Bi01 C26 113.30(19) . . ?
O9 Bi01 C26 68.04(17) 6_556 . ?
O10 Bi01 C26 26.31(14) . . ?
O10 Bi01 C26 94.29(15) 6_556 . ?
O3 Bi01 C26 118.60(12) 3_545 . ?
O11 Bi01 C26 144.10(15) 6_556 . ?
O11 Bi01 C26 26.45(13) . . ?
O5 Bi01 C26 81.03(13) 7_666 . ?
C20 Bi01 C26 90.51(14) . . ?
C26 Bi01 C26 120.2(2) 6_556 . ?
O8 Bi02 O8 72.2(2) . 6 ?
O8 Bi02 O6 75.10(17) . . ?
O8 Bi02 O6 75.10(17) 6 . ?
O8 Bi02 O15 101.3(2) . 8_656 ?
O8 Bi02 O15 73.3(2) 6 8_656 ?
O6 Bi02 O15 147.6(2) . 8_656 ?
O8 Bi02 O15 73.3(2) . 3_544 ?
O8 Bi02 O15 101.3(2) 6 3_544 ?
O6 Bi02 O15 147.6(2) . 3_544 ?
O15 Bi02 O15 48.5(3) 8_656 3_544 ?
O8 Bi02 O7 53.39(15) . . ?
O8 Bi02 O7 123.00(15) 6 . ?
O6 Bi02 O7 75.78(11) . . ?
O15 Bi02 O7 128.45(17) 8_656 . ?
O15 Bi02 O7 80.00(17) 3_544 . ?
O8 Bi02 O7 123.00(15) . 6 ?
O8 Bi02 O7 53.39(15) 6 6 ?
O6 Bi02 O7 75.79(11) . 6 ?
O15 Bi02 O7 80.00(17) 8_656 6 ?
O15 Bi02 O7 128.45(17) 3_544 6 ?
O7 Bi02 O7 151.0(2) . 6 ?
O8 Bi02 C25 98.51(18) . 6 ?
O8 Bi02 C25 27.10(16) 6 6 ?
O6 Bi02 C25 75.28(14) . 6 ?
O15 Bi02 C25 73.5(2) 8_656 6 ?
O15 Bi02 C25 116.07(19) 3_544 6 ?
O7 Bi02 C25 144.09(16) . 6 ?
O7 Bi02 C25 26.38(15) 6 6 ?
O8 Bi02 C25 27.10(16) . . ?
O8 Bi02 C25 98.51(18) 6 . ?
O6 Bi02 C25 75.28(14) . . ?
O15 Bi02 C25 116.07(19) 8_656 . ?
O15 Bi02 C25 73.5(2) 3_544 . ?
O7 Bi02 C25 26.38(15) . . ?
O7 Bi02 C25 144.09(16) 6 . ?
C25 Bi02 C25 123.5(3) 6 . ?
O1 Bi03 O14 83.94(11) . . ?
O1 Bi03 O14 83.94(11) . 6 ?
O14 Bi03 O14 149.3(2) . 6 ?
O1 Bi03 O2 54.0(2) . . ?
O14 Bi03 O2 75.01(11) . . ?
O14 Bi03 O2 75.01(11) 6 . ?
O1 Bi03 O12 76.63(16) . 6_556 ?
O14 Bi03 O12 76.58(14) . 6_556 ?
O14 Bi03 O12 127.31(14) 6 6_556 ?
O2 Bi03 O12 124.64(15) . 6_556 ?
O1 Bi03 O12 76.63(16) . 1_554 ?
O14 Bi03 O12 127.31(14) . 1_554 ?
O14 Bi03 O12 76.58(14) 6 1_554 ?
O2 Bi03 O12 124.64(15) . 1_554 ?
O12 Bi03 O12 51.5(2) 6_556 1_554 ?
O1 Bi03 O13 114.82(15) . 6 ?
O14 Bi03 O13 111.02(13) . 6 ?
O14 Bi03 O13 50.69(13) 6 6 ?
O2 Bi03 O13 68.99(14) . 6 ?
O12 Bi03 O13 166.30(14) 6_556 6 ?
O12 Bi03 O13 121.63(14) 1_554 6 ?
O1 Bi03 O13 114.81(15) . . ?
O14 Bi03 O13 50.69(13) . . ?
O14 Bi03 O13 111.02(13) 6 . ?
O2 Bi03 O13 68.99(14) . . ?
O12 Bi03 O13 121.63(14) 6_556 . ?
O12 Bi03 O13 166.30(14) 1_554 . ?
O13 Bi03 O13 61.92(18) 6 . ?
O1 Bi03 C5 27.4(2) . . ?
O14 Bi03 C5 78.14(12) . . ?
O14 Bi03 C5 78.14(12) 6 . ?
O2 Bi03 C5 26.6(2) . . ?
O12 Bi03 C5 101.26(18) 6_556 . ?
O12 Bi03 C5 101.26(18) 1_554 . ?
O13 Bi03 C5 91.63(17) 6 . ?
O13 Bi03 C5 91.63(17) . . ?
C5 O1 Bi03 97.5(5) . . ?
C5 O2 Bi03 89.7(5) . . ?
C12 O3 Bi01 105.3(8) . 3 ?
C13 O5 Bi01 176.0(6) . 7_565 ?
O2 C5 O1 118.8(8) . . ?
O2 C5 C6 121.0(8) . . ?
O1 C5 C6 120.2(7) . . ?
O2 C5 Bi03 63.7(5) . . ?
O1 C5 Bi03 55.1(4) . . ?
C6 C5 Bi03 175.3(6) . . ?
C13 O6 Bi02 105.5(5) . . ?
C11 C6 C7 119.4(8) . . ?
C11 C6 C5 121.1(8) . . ?
C7 C6 C5 119.5(8) . . ?
C25 O7 Bi02 88.0(4) . . ?
C8 C7 C6 120.1(8) . . ?
C25 O8 Bi02 97.3(4) . . ?
C7 C8 C9 120.9(8) . . ?
C7 C8 C12 119.6(8) . . ?
C9 C8 C12 119.5(8) . . ?
C20 O9 Bi01 93.3(5) . . ?
C10 C9 C8 117.8(9) . . ?
C26 O10 Bi01 95.9(3) . . ?
C9 C10 C11 121.3(8) . . ?
C9 C10 C13 120.0(8) . . ?
C11 C10 C13 118.7(8) . . ?
C26 O11 Bi01 90.2(3) . . ?
C6 C11 C10 120.4(8) . . ?
C31 O12 Bi03 93.7(4) . 1_556 ?
O4 C12 O3 123.3(9) . . ?
O4 C12 C8 120.5(8) . . ?
O3 C12 C8 116.2(10) . . ?
C14 O13 Bi03 89.2(3) . . ?
O5 C13 O6 123.4(7) . . ?
O5 C13 C10 121.0(7) . . ?
O6 C13 C10 115.6(7) . . ?
O13 C14 O14 121.4(5) . . ?
O13 C14 C16 119.0(5) . . ?
O14 C14 C16 119.6(5) . . ?
C14 O14 Bi03 98.5(4) . . ?
C19 O15 Bi02 95.2(5) . 3_554 ?
C16 C15 C16 119.1(7) . 6_554 ?
C17 C16 C15 120.2(6) . . ?
C17 C16 C14 118.6(5) . . ?
C15 C16 C14 121.2(5) . . ?
C16 C17 C18 120.2(6) . . ?
C17 C18 C17 119.9(7) 6_554 . ?
C17 C18 C19 120.0(3) 6_554 . ?
C17 C18 C19 120.0(3) . . ?
O15 C19 O15 118.8(8) . 6_554 ?
O15 C19 C18 120.5(4) . . ?
O15 C19 C18 120.5(4) 6_554 . ?
O9 C20 O9 120.7(8) 6_556 . ?
O9 C20 C21 119.6(4) 6_556 . ?
O9 C20 C21 119.7(4) . . ?
O9 C20 Bi01 60.3(4) 6_556 . ?
O9 C20 Bi01 60.3(4) . . ?
C21 C20 Bi01 176.6(6) . . ?
C22 C21 C22 120.1(7) 6_556 . ?
C22 C21 C20 120.0(4) 6_556 . ?
C22 C21 C20 120.0(4) . . ?
C21 C22 C23 120.0(6) . . ?
C24 C23 C22 119.7(6) . . ?
C24 C23 C25 119.5(5) . . ?
C22 C23 C25 120.8(6) . . ?
C23 C24 C23 120.4(8) 6_556 . ?
O7 C25 O8 120.8(6) . . ?
O7 C25 C23 120.0(6) . . ?
O8 C25 C23 119.1(5) . . ?
O7 C25 Bi02 65.6(4) . . ?
O8 C25 Bi02 55.6(3) . . ?
C23 C25 Bi02 171.1(4) . . ?
O11 C26 O10 120.4(5) . . ?
O11 C26 C28 119.8(5) . . ?
O10 C26 C28 119.7(5) . . ?
O11 C26 Bi01 63.4(3) . . ?
O10 C26 Bi01 57.8(3) . . ?
C28 C26 Bi01 168.7(4) . . ?
C28 C27 C28 120.6(7) . 6_557 ?
C27 C28 C29 120.0(5) . . ?
C27 C28 C26 118.8(5) . . ?
C29 C28 C26 121.1(5) . . ?
C30 C29 C28 119.1(5) . . ?
C29 C30 C29 120.8(7) . 6_557 ?
C29 C30 C31 119.5(3) . . ?
C29 C30 C31 119.5(3) 6_557 . ?
O12 C31 O12 121.0(7) 6_557 . ?
O12 C31 C30 119.5(3) 6_557 . ?
O12 C31 C30 119.5(3) . . ?
 
_refine_diff_density_max    3.679
_refine_diff_density_min   -2.354
_refine_diff_density_rms    0.245

_shelx_res_file
;
TITL pnnm_a.res in Pnnm
    Bi-BTC.res
    created by SHELXL-2018/3 at 15:54:55 on 22-Oct-2021
REM Old TITL pnnm in Pnnm
REM SHELXT solution in Pnnm: R1 0.115, Rweak 0.005, Alpha 0.051
REM <I/s> 0.607 for 315 systematic absences, Orientation as input
REM Formula found by SHELXT: C44 N5 O19 Bi3
CELL 0.60997 21.732 28.072 9.885 90 90 90
ZERR 2 0.0044 0.0056 0.002 0 0 0
LATT 1
SYMM -X,-Y,+Z
SYMM 0.5-X,0.5+Y,0.5-Z
SYMM 0.5+X,0.5-Y,0.5-Z
SFAC C H N O Bi
DISP Bi -1.8796 8.3952 29508.435
DISP C 0.0021 0.0012 8.5082
DISP H -0 0 0.6634
DISP N 0.0043 0.0024 13.8026
DISP O 0.0078 0.0044 22.0048
UNIT 184 48 20 116 12
DFIX 1.45 0.01 N1E C1E N1E C2E N1A C2A N3C C1C
EADP C1B C2B C2E O3 C2A N1E
L.S. 10
OMIT 7 5 0
OMIT 7 5 2
OMIT 1 2 0
OMIT 2 2 0
REM OMIT 8 8 2
REM OMIT 1 3 1
PLAN 15
SIZE 0.1 0.02 0.01
TEMP -173
BOND
LIST 6
acta
WGHT    0.077200
FVAR       0.07733
PART 1
MOLE 1
N1F   3    0.109403    0.845581    1.110350    10.25000    0.01949    0.13733 =
         0.04520    0.02617    0.00730    0.01832
C1F   1    0.108840    0.879357    1.000000    10.25000    0.05897    0.02400 =
         0.57960    0.00000    0.00000    0.01208
C2F   1    0.121186    0.800259    1.000000    10.25000    0.04115    0.01463 =
         0.26647    0.00000    0.00000   -0.01291

MOLE 2
N1A   3    0.358075    0.592342    0.000000    10.50000    0.04860    0.02761 =
         0.09520    0.00000    0.00000   -0.00075
C1A   1    0.393894    0.637377    0.000000    10.50000    0.04798    0.02800 =
         0.07518    0.00000    0.00000   -0.00587
C2A   1    0.318658    0.596995    0.117909    10.25000    0.06264    0.05656 =
         0.38637    0.05472   -0.03030    0.00210
part 2
N1E   3    0.231600    0.619895    0.413564    10.50000    0.06264    0.05656 =
         0.38637    0.05472   -0.03030    0.00210
C1E   1    0.285881    0.628894    0.500000    10.50000    0.06525    0.39136 =
         0.10913    0.00000    0.00000   -0.05069
C2E   1    0.175882    0.621196    0.500000    10.50000    0.06264    0.05656 =
         0.38637    0.05472   -0.03030    0.00210
O1E   4    0.287962    0.596327    0.187103    11.00000    0.46963    0.11120 =
         0.27513    0.00727   -0.19425   -0.06948
O11A  4    0.316934    0.322722    0.202076    10.50000    0.09616    0.43293 =
         0.12955   -0.04818    0.05679   -0.01841
PART 0
N1B   3    0.228275    0.489702    0.500000    10.25000    0.02991    0.03384 =
         0.15013    0.00000    0.00000   -0.00950
C1B   1    0.169629    0.495374    0.500000    10.25000    0.06264    0.05656 =
         0.38637    0.05472   -0.03030    0.00210
C2B   1    0.263342    0.485476    0.377515    10.50000    0.06264    0.05656 =
         0.38637    0.05472   -0.03030    0.00210
MOLE 3
C1D   1    0.147426    0.378870    0.500000    10.50000    0.05842    0.04999 =
         0.44176    0.00000    0.00000   -0.02649
N1D   3    0.187028    0.373018    0.623555    10.50000    0.10238    0.06864 =
         0.23668    0.04739    0.00145   -0.01818
C2D   1    0.242092    0.361915    0.597638    10.50000    0.05715    0.05843 =
         0.07895    0.00595   -0.01405   -0.01530
MOLE 4
N3C   3    0.222372    0.782790    0.500000    10.50000    0.23244    0.10214 =
         0.14545    0.00000    0.00000    0.04229
C3C   1    0.196879    0.735069    0.500000    10.50000    0.05658    0.11596 =
         0.09896    0.00000    0.00000   -0.00457
C1C   1    0.200160    0.807545    0.620905    10.50000    0.12563    0.17486 =
         0.11925    0.09738    0.00672   -0.05754
PART 1
O1W   4    0.589327    0.116758    0.917013    10.25000    0.06296    0.04244 =
         0.22781    0.05688   -0.03916   -0.00259
O4W   4    0.483404    0.048215    0.836560    10.25000    0.34081    0.04803 =
         0.11935    0.02945   -0.13182   -0.08418
PART 2
O5W   4    0.515033    0.004586    0.759670    10.50000    0.05831    0.50362 =
         0.13239    0.01371    0.01363   -0.04903

PART 0
MOLE 5
REM C1 1 0.111153 0.846340 1.110713 11.00000 0.21501
REM C2E 1 0.196425 0.737849 0.500000 10.50000 0.06709 0.14950 =
REM 0.07996 0.00000 0.00000 0.00279
MOLE 6
BI01  5    0.434224    0.147372    0.500000    10.50000    0.03276    0.02048 =
         0.03351    0.00000    0.00000    0.00127
BI02  5    0.078271    0.262328    0.000000    10.50000    0.03557    0.01929 =
         0.04077    0.00000    0.00000    0.00076
BI03  5    0.436267    0.450549    0.000000    10.50000    0.03385    0.02068 =
         0.03621    0.00000    0.00000   -0.00119
O1    4    0.338846    0.417303    0.000000    10.50000    0.03589    0.02320 =
         0.06272    0.00000    0.00000    0.00493
O2    4    0.336624    0.495502    0.000000    10.50000    0.03040    0.02806 =
         0.05521    0.00000    0.00000   -0.00324
O3    4    0.139261    0.582046    0.000000    10.50000    0.06264    0.05656 =
         0.38637    0.05472   -0.03030    0.00210
O4    4    0.053196    0.545775    0.000000    10.50000    0.03691    0.02238 =
         0.23597    0.00000    0.00000    0.00287
O5    4    0.053160    0.363448    0.000000    10.50000    0.03199    0.02544 =
         0.07224    0.00000    0.00000   -0.00537
C5    1    0.307855    0.456823    0.000000    10.50000    0.03592    0.02911 =
         0.04844    0.00000    0.00000   -0.00213
O6    4    0.145867    0.328450    0.000000    10.50000    0.04012    0.01823 =
         0.05215    0.00000    0.00000   -0.00646
C6    1    0.239354    0.455816    0.000000    10.50000    0.03374    0.02691 =
         0.05524    0.00000    0.00000   -0.00280
O7    4    0.091648    0.282526    0.249257    11.00000    0.03852    0.04212 =
         0.03566   -0.00065    0.00013    0.00703
C7    1    0.206781    0.498485    0.000000    10.50000    0.04582    0.01916 =
         0.07280    0.00000    0.00000   -0.00174
AFIX  43
H7    2    0.228296    0.527944    0.000000    10.50000   -1.20000
AFIX   0
O8    4    0.159499    0.239685    0.138418    11.00000    0.05077    0.05229 =
         0.03838    0.00519    0.00453    0.01734
C8    1    0.143254    0.498096    0.000000    10.50000    0.03618    0.02322 =
         0.09856    0.00000    0.00000   -0.00469
O9    4    0.343334    0.178029    0.392065    11.00000    0.05341    0.08852 =
         0.05267    0.02817    0.01858    0.03637
C9    1    0.110367    0.454804    0.000000    10.50000    0.03387    0.02496 =
         0.07324    0.00000    0.00000   -0.00145
AFIX  43
H9    2    0.066655    0.454439    0.000000    10.50000   -1.20000
AFIX   0
O10   4    0.464601    0.214872    0.637261    11.00000    0.05136    0.02680 =
         0.02540   -0.00079    0.00073   -0.00411
C10   1    0.143825    0.412859    0.000000    10.50000    0.03459    0.02474 =
         0.05791    0.00000    0.00000   -0.00185
O11   4    0.455398    0.148309    0.753236    11.00000    0.05345    0.02497 =
         0.02887   -0.00063   -0.00455   -0.00210
C11   1    0.207526    0.413179    0.000000    10.50000    0.03501    0.02839 =
         0.05772    0.00000    0.00000    0.00262
AFIX  43
H11   2    0.229498    0.383923    0.000000    10.50000   -1.20000
AFIX   0
O12   4    0.452385    0.370918    1.110467    11.00000    0.05050    0.02513 =
         0.03467   -0.00043   -0.00239    0.00090
C12   1    0.107794    0.545488    0.000000    10.50000    0.03875    0.01545 =
         0.13554    0.00000    0.00000    0.00827
O13   4    0.446432    0.532067   -0.139525    11.00000    0.04448    0.02877 =
         0.03136    0.00041    0.00231    0.00212
C13   1    0.110922    0.365558    0.000000    10.50000    0.03738    0.02121 =
         0.05107    0.00000    0.00000   -0.00424
C14   1    0.430705    0.510030   -0.245307    11.00000    0.03920    0.02712 =
         0.03372    0.00293   -0.00253    0.00123
O14   4    0.414112    0.466391   -0.241330    11.00000    0.05298    0.02658 =
         0.03467    0.00304   -0.00516   -0.00263
O15   4    0.451402    0.683491   -0.605069    11.00000    0.23055    0.02235 =
         0.04069    0.00287    0.00172   -0.00632
C15   1    0.426616    0.510339   -0.500000    10.50000    0.04652    0.02149 =
         0.03973    0.00000    0.00000    0.00035
AFIX  43
H15   2    0.417427    0.477254   -0.500000    10.50000   -1.20000
AFIX   0
C16   1    0.433513    0.535170   -0.377398    11.00000    0.04365    0.02250 =
         0.03711    0.00004   -0.00069    0.00120
C17   1    0.443873    0.583768   -0.377976    11.00000    0.04675    0.02209 =
         0.03195   -0.00230    0.00075    0.00109
AFIX  43
H17   2    0.448941    0.600339   -0.294924    11.00000   -1.20000
AFIX   0
C18   1    0.446903    0.608515   -0.500000    10.50000    0.04500    0.01737 =
         0.03361    0.00000    0.00000   -0.00207
C19   1    0.451070    0.661630   -0.500000    10.50000    0.05077    0.02309 =
         0.03298    0.00000    0.00000    0.00147
C20   1    0.318020    0.187247    0.500000    10.50000    0.03220    0.02400 =
         0.05920    0.00000    0.00000    0.00020
C21   1    0.256601    0.211841    0.500000    10.50000    0.02992    0.02673 =
         0.04553    0.00000    0.00000    0.00613
C22   1    0.228484    0.223348    0.378709    11.00000    0.03845    0.02629 =
         0.04277    0.00181    0.00605    0.00272
AFIX  43
H22   2    0.247859    0.215460    0.295524    11.00000   -1.20000
AFIX   0
C23   1    0.171140    0.246755    0.378542    11.00000    0.03730    0.02970 =
         0.04307    0.00407    0.00328    0.00290
C24   1    0.143732    0.259032    0.500000    10.50000    0.03320    0.02758 =
         0.04344    0.00000    0.00000    0.00477
AFIX  43
H24   2    0.105894    0.275979    0.500001    10.50000   -1.20000
AFIX   0
C25   1    0.138770    0.257503    0.248883    11.00000    0.04467    0.03096 =
         0.03906    0.00310    0.00957    0.00255
C26   1    0.461743    0.193201    0.749685    11.00000    0.03615    0.02672 =
         0.03048    0.00148   -0.00017    0.00082
C27   1    0.462473    0.196641    1.000000    10.50000    0.03581    0.02693 =
         0.02324    0.00000    0.00000    0.00069
AFIX  43
H27   2    0.460931    0.162821    1.000000    10.50000   -1.20000
AFIX   0
C28   1    0.463582    0.220995    0.878716    11.00000    0.03699    0.02627 =
         0.02719   -0.00111    0.00134   -0.00223
C29   1    0.464440    0.270997    0.877855    11.00000    0.03592    0.02257 =
         0.03145    0.00228    0.00020    0.00084
AFIX  43
H29   2    0.466363    0.287942    0.794773    11.00000   -1.20000
AFIX   0
C30   1    0.462442    0.295363    1.000000    10.50000    0.03167    0.02356 =
         0.02386    0.00000    0.00000    0.00153
C31   1    0.454863    0.348981    1.000000    10.50000    0.04060    0.02128 =
         0.03319    0.00000    0.00000    0.00164
HKLF 4


REM  pnnm_a.res in Pnnm
REM wR2 = 0.1490, GooF = S = 0.951, Restrained GooF = 0.952 for all data
REM R1 = 0.0530 for 8628 Fo > 4sig(Fo) and 0.0897 for all 14297 data
REM 475 parameters refined using 4 restraints

END

WGHT      0.0774      0.0000

REM Highest difference peak  3.679,  deepest hole -2.354,  1-sigma level  0.245
Q1    1   0.4412  0.4781  0.0000  10.50000  0.05    3.68
Q2    1   0.0502  0.2607 -0.0674  11.00000  0.05    2.26
Q3    1   0.4353  0.1183  0.5000  10.50000  0.05    1.94
Q4    1   0.4050  0.1430  0.5678  11.00000  0.05    1.80
Q5    1   0.0802  0.2951  0.0000  10.50000  0.05    1.65
Q6    1   0.0836  0.2297  0.0000  10.50000  0.05    1.60
Q7    1   0.4178  0.4496 -0.0830  11.00000  0.05    1.52
Q8    1   0.4591  0.4511 -0.0806  11.00000  0.05    1.42
Q9    1   0.4337  0.1806  0.5000  10.50000  0.05    1.35
Q10   1   0.4368  0.4180  0.0000  10.50000  0.05    1.32
Q11   1   0.4786  0.4495  0.0000  10.50000  0.05    1.23
Q12   1   0.4678  0.1420  0.5680  11.00000  0.05    1.22
Q13   1   0.1219  0.2616  0.0000  10.50000  0.05    1.20
Q14   1   0.2752  0.4746  0.3733  11.00000  0.05    1.18
Q15   1   0.2975  0.5936  0.2310  11.00000  0.05    1.16
;
_shelx_res_checksum   27000

_shelx_hkl_file
;
   0   3   0   -0.93    1.55
   0   4   0  705.59   36.59
   0   5   0    2.90    1.97
   0   6   0   36.28    4.35
   0   7   0    2.28    2.18
   0   8   0  667.34   26.64
   0   9   0    2.80    2.49
   0  11   0   -0.62    2.59
   0  12   0   75.25    5.49
   0  14   0    9.43    3.01
   0  15   0    1.04    2.28
   0  17   0    1.55    2.90
   0  18   0   20.01    2.80
   0  19   0    0.62    4.35
   0  20   0  805.10   40.84
   0  21   0    0.00    2.38
   0  22   0  632.93   38.35
   0  23   0   -1.45    3.73
   0  24   0   23.74    3.42
   0  25   0    0.00    4.15
   0  26   0  119.52    7.77
   0  27   0   -3.32    3.11
   0  28   0   11.61    4.46
   0  29   0    1.97    4.25
   0  30   0  154.66   13.99
   0  32   0  186.37    7.36
   0  33   0    0.73    3.42
   0  34   0  128.84    6.84
   0  35   0    0.31    2.90
   0  36   0   35.04    5.60
   0  37   0    3.11    2.90
   0  38   0   33.07    4.77
   0  39   0   -0.83    2.49
   0  40   0   11.82    3.84
   0  41   0    2.07    3.01
   0  42   0   84.48    5.91
   0  43   0    0.52    2.59
   0  44   0   43.54    5.08
   0  45   0    1.87    3.32
   1   2   0    6.84    0.52
   1   3   0 2088.26   48.30
   1   4   0  151.23    7.67
   1   5   0  120.14    4.77
   1   6   0  335.12   14.41
   1   7   0  163.57    5.60
   1   8   0    4.56    1.66
   1   9   0  531.55   14.41
   1  10   0  149.47    6.84
   1  11   0  252.71    9.64
   1  12   0   51.62    4.04
   1  13   0 2121.02   63.13
   1  14   0   34.83    2.90
   1  15   0    4.98    2.07
   1  16   0  282.57    8.50
   1  17   0   48.61    2.80
   1  18   0   90.70    4.77
   1  19   0  223.38    6.63
   1  20   0   22.70    2.59
   1  21   0  158.08    5.91
   1  22   0    2.49    4.04
   1  23   0  641.11   13.06
   1  24   0    0.21    2.38
   1  25   0    8.81    2.49
   1  26   0  302.05   12.23
   1  27   0   55.77    4.25
   1  28   0   28.09    2.80
   1  29   0  154.86    5.49
   1  30   0    5.91    4.15
   1  31   0   61.68    3.84
   1  32   0   -0.93    1.97
   1  33   0  165.85    5.60
   1  34   0    5.18    2.70
   1  35   0    2.28    1.97
   1  36   0   31.82    3.01
   1  37   0   34.00    3.42
   1  38   0    0.41    1.97
   1  39   0   54.11    3.52
   1  40   0    0.10    1.87
   1  41   0   10.47    2.38
   1  42   0   -0.21    3.32
   1  43   0   10.37    2.28
   1  44   0    4.46    1.76
   1  45   0    5.60    2.18
   2   0   0 2667.39   67.89
   2   1   0   33.07    1.35
   2   2   0   61.36    2.80
   2   3   0 1703.49   36.69
   2   4   0   49.96    1.97
   2   5   0 1098.45   63.75
   2   6   0   61.88    2.90
   2   7   0 3304.56  154.03
   2   8   0   18.04    2.70
   2   9   0   36.07    3.73
   2  10   0 1721.73   48.10
   2  11   0   -0.21    2.07
   2  12   0  348.18   10.05
   2  13   0 1407.55   32.24
   2  14   0   31.82    2.38
   2  15   0   55.66    4.15
   2  16   0   47.06    2.59
   2  17   0  292.83   13.06
   2  18   0    7.57    2.49
   2  19   0  189.07    6.63
   2  20   0  305.99    9.23
   2  21   0   75.46    4.77
   2  22   0  101.06    4.04
   2  23   0   92.36    4.04
   2  24   0   67.38    4.56
   2  25   0    0.10    2.18
   2  26   0   40.84    3.11
   2  27   0   13.58    2.18
   2  28   0   11.30    3.01
   2  29   0  236.44    7.15
   2  30   0   67.07    4.25
   2  31   0  109.77    4.25
   2  32   0   90.08    4.46
   2  33   0   16.48    2.90
   2  34   0   43.64    3.32
   2  35   0   47.16    3.42
   2  36   0   16.90    2.70
   2  37   0    3.94    2.18
   2  38   0   12.34    2.28
   2  39   0  160.05    6.12
   2  40   0   10.99    2.28
   2  41   0   44.16    3.21
   2  42   0   26.02    3.94
   2  43   0    2.70    2.18
   2  44   0   24.77    2.59
   2  45   0    9.02    2.18
   3   0   0    1.14    0.52
   3   1   0   99.10    3.11
   3   2   0   42.40    1.55
   3   3   0  185.13   11.40
   3   4   0  278.42    7.26
   3   5   0    6.22    0.93
   3   6   0 1060.40   21.77
   3   7   0    4.25    1.14
   3   8   0 1013.45   23.12
   3   9   0   57.32    2.80
   3  10   0  458.68   18.14
   3  11   0   52.86    3.94
   3  12   0  210.32    7.98
   3  13   0  237.06   11.61
   3  14   0   64.79    6.22
   3  15   0    7.26    2.70
   3  16   0 2217.10   93.71
   3  17   0  169.06    7.36
   3  18   0  415.87   12.02
   3  19   0    3.32    2.28
   3  20   0   99.10    5.49
   3  21   0    4.66    1.97
   3  22   0   17.93    2.28
   3  23   0  102.10    5.80
   3  24   0    3.73    8.71
   3  25   0    3.42    2.38
   3  26   0  715.23   35.76
   3  27   0   24.98    2.80
   3  28   0  169.58    5.29
   3  29   0   10.16    2.80
   3  30   0    4.66    2.49
   3  31   0   -2.70    3.94
   3  32   0    4.66    2.49
   3  33   0   13.06    2.90
   3  34   0   11.92    3.73
   3  35   0    0.00    1.97
   3  36   0  234.57    7.88
   3  37   0    8.71    2.07
   3  38   0    1.87    2.38
   3  39   0   11.09    3.63
   3  40   0    7.15    2.28
   3  41   0    4.04    3.11
   3  42   0    4.15    2.07
   3  43   0    0.83    1.97
   3  44   0   15.13    2.28
   3  45   0   -0.31    2.18
   4   0   0  199.54    7.57
   4   1   0  185.54    5.08
   4   2   0   37.94    1.45
   4   3   0 1311.25   31.20
   4   4   0   25.08    1.55
   4   5   0  198.19    6.32
   4   6   0  150.30    6.74
   4   7   0  525.54   18.66
   4   8   0  119.00    5.70
   4   9   0  390.58   15.34
   4  10   0  136.41    5.49
   4  11   0  118.27    5.08
   4  12   0  281.22    8.40
   4  13   0 1788.28   57.94
   4  14   0   96.71    4.66
   4  15   0   36.80    4.35
   4  16   0   48.93    5.29
   4  17   0  357.30   12.44
   4  18   0   23.22    3.21
   4  19   0  517.04   17.52
   4  20   0    7.15    2.28
   4  21   0  211.04    8.60
   4  22   0    2.28    2.70
   4  23   0  211.87   10.88
   4  24   0    4.15    2.70
   4  26   0    3.11    2.18
   4  27   0    6.01    2.49
   4  28   0    9.85    2.28
   4  29   0  254.79    7.46
   4  30   0    5.80    2.07
   4  31   0  172.69    6.22
   4  32   0   15.76    2.38
   4  33   0   32.24    3.32
   4  34   0   25.50    3.73
   4  35   0   53.38    3.63
   4  36   0    4.35    2.90
   4  37   0    5.60    2.28
   4  38   0    5.91    2.49
   4  39   0  276.14    9.64
   4  40   0    7.77    2.07
   4  41   0   55.15    3.73
   4  42   0    4.56    2.28
   4  43   0   11.92    3.42
   4  44   0    3.11    2.70
   4  45   0   12.54    1.97
   5   0   0    1.45    0.83
   5   1   0   64.27    2.28
   5   2   0  334.50    8.19
   5   3   0  604.94   13.99
   5   4   0  698.54   16.27
   5   5   0    0.41    0.83
   5   6   0  511.03   12.13
   5   7   0   51.83    2.90
   5   8   0  157.66    5.70
   5   9   0  268.57    8.60
   5  10   0   36.90    2.90
   5  11   0  259.04   26.33
   5  12   0   66.13    3.94
   5  13   0  790.07   24.05
   5  14   0  193.22    7.26
   5  15   0  141.80    7.36
   5  16   0 1355.10   33.48
   5  17   0   18.24    2.38
   5  18   0  243.49    8.19
   5  19   0  181.81    7.15
   5  20   0   74.53    5.91
   5  21   0  109.46    4.35
   5  22   0   14.51    2.38
   5  23   0  254.58    7.67
   5  24   0   32.24    2.70
   5  25   0   21.35    5.80
   5  26   0  593.95   13.37
   5  27   0    1.24    2.49
   5  28   0   92.67    4.77
   5  29   0   60.74    3.32
   5  30   0   -1.87    2.70
   5  31   0   38.77    2.90
   5  32   0    0.00    3.01
   5  33   0   48.72    3.21
   5  34   0   24.77    4.35
   5  35   0    1.55    1.97
   5  36   0  172.48    9.33
   5  37   0    6.94    2.07
   5  38   0    7.36    2.70
   5  39   0    3.11    2.07
   5  40   0    6.22    2.38
   5  41   0    1.14    2.38
   5  42   0    9.95    2.38
   5  43   0    1.87    2.18
   5  44   0   13.58    2.07
   5  45   0    3.11    2.18
   6   0   0 3039.72   80.96
   6   1   0  806.45   18.24
   6   2   0   15.34    1.87
   6   3   0    7.46    0.73
   6   4   0  106.87    3.42
   6   5   0    6.74    0.83
   6   6   0   10.99    1.14
   6   7   0  222.96    9.12
   6   8   0  152.48    5.60
   6   9   0  265.77   10.47
   6  10   0 1925.93   48.10
   6  11   0   78.47    4.77
   6  12   0  352.12   11.71
   6  13   0  838.89   31.41
   6  14   0   16.38    2.49
   6  15   0   -0.21    1.87
   6  16   0   66.55    3.63
   6  17   0  154.45    6.12
   6  18   0    1.45    2.07
   6  19   0  120.24    4.87
   6  20   0  292.52    8.50
   6  21   0   83.13    4.98
   6  22   0  102.21    5.91
   6  23   0  114.95    6.01
   6  24   0   96.09    4.98
   6  25   0    7.46    3.73
   6  26   0   58.36    4.56
   6  27   0   13.68    3.01
   6  28   0   15.44    2.38
   6  29   0   68.10    4.04
   6  30   0   35.24    4.04
   6  31   0   27.37    2.59
   6  32   0  167.09    6.84
   6  33   0   34.31    3.21
   6  34   0   74.22    4.15
   6  35   0    8.40    2.38
   6  36   0   57.01    3.63
   6  37   0    4.87    2.38
   6  38   0   23.43    3.01
   6  39   0   70.07    3.63
   6  40   0    0.93    2.49
   6  41   0    2.90    2.80
   6  42   0   55.35    3.73
   6  43   0   18.04    3.32
   6  44   0   30.89    2.80
   6  45   0    1.14    2.18
   7   0   0    0.41    0.93
   7   1   0  495.79   11.61
   7   2   0  204.51    5.60
   7   3   0 1424.03   34.62
   7   4   0  280.70    8.60
   7   5   0   93.19    3.42
   7   6   0   72.35    3.63
   7   7   0  239.03    6.74
   7   8   0    1.76    1.14
   7   9   0  443.75   11.09
   7  10   0   33.48    3.63
   7  11   0  176.63    6.22
   7  12   0    0.83    1.45
   7  13   0 1747.85   59.71
   7  14   0  168.13    7.88
   7  15   0   18.55    2.18
   7  16   0    1.45    1.76
   7  17   0   65.61    4.46
   7  18   0    0.73    2.07
   7  19   0  262.67    9.12
   7  20   0   35.14    3.11
   7  21   0  170.41    6.12
   7  22   0   26.74    3.84
   7  23   0  804.79   24.46
   7  24   0   91.42    5.18
   7  25   0    7.36    4.04
   7  26   0   23.43    4.66
   7  27   0   20.32    4.35
   7  28   0   -0.31    1.97
   7  29   0  148.02    5.49
   7  30   0    9.54    2.18
   7  31   0   34.10    3.73
   7  32   0    8.29    4.77
   7  33   0  155.69    5.91
   7  34   0   25.19    2.90
   7  35   0    3.11    2.07
   7  36   0    3.52    2.18
   7  37   0   53.28    3.52
   7  38   0   10.57    3.32
   7  39   0   25.08    2.38
   7  40   0    3.94    2.49
   7  41   0   -0.41    1.87
   7  42   0    0.83    4.56
   7  43   0    3.42    2.38
   7  44   0    1.24    1.76
   8   0   0 4979.86  186.06
   8   1   0  526.16   12.54
   8   2   0   -0.10    0.93
   8   3   0  270.23    7.36
   8   4   0    5.80    0.93
   8   5   0   64.06    2.90
   8   6   0    5.08    1.04
   8   7   0  105.42    5.60
   8   8   0   30.58    2.49
   8   9   0    3.73    1.35
   8  10   0 1524.27   75.15
   8  11   0    0.73    1.87
   8  12   0   46.33    3.32
   8  13   0   25.29    2.28
   8  14   0    1.87    1.66
   8  15   0   22.18    2.49
   8  16   0    9.95    1.55
   8  17   0    1.87    2.18
   8  18   0    8.40    2.70
   8  19   0   30.37    2.90
   8  20   0  559.64   19.69
   8  21   0   10.16    2.80
   8  22   0  141.59    5.39
   8  23   0   14.41    3.52
   8  24   0   70.18    5.29
   8  25   0    3.11    1.97
   8  26   0   47.37    3.52
   8  27   0   30.99    3.63
   8  28   0   10.57    6.12
   8  29   0   15.13    3.73
   8  30   0  130.81    6.53
   8  31   0   20.01    4.46
   8  32   0  112.88    5.70
   8  33   0    3.21    2.80
   8  34   0   70.49    3.73
   8  35   0    9.95    3.01
   8  36   0   17.62    2.80
   8  37   0   10.78    2.49
   8  38   0   13.37    2.59
   8  39   0   17.00    2.28
   8  40   0   18.66    3.32
   8  41   0    8.81    2.18
   8  42   0   45.40    4.35
   8  43   0    5.80    2.28
   8  44   0   26.43    2.59
   9   0   0    0.31    1.97
   9   1   0  260.70    7.05
   9   2   0   15.44    1.45
   9   3   0 1403.92   34.62
   9   4   0    4.56    1.04
   9   5   0    1.45    1.35
   9   6   0  918.91   22.91
   9   7   0  375.44   11.92
   9   8   0  335.74   12.65
   9  10   0  114.64    4.46
   9  11   0    4.25    1.55
   9  12   0   46.85    2.59
   9  13   0  527.09   32.03
   9  14   0    7.46    2.28
   9  15   0    6.74    1.55
   9  16   0  617.27   20.63
   9  17   0  188.24    5.80
   9  18   0   75.15    3.73
   9  19   0   85.10    5.70
   9  20   0   76.29    4.25
   9  21   0   -2.38    9.12
   9  22   0   14.30    4.56
   9  23   0  306.30    9.02
   9  24   0   21.35    3.63
   9  25   0   25.29    3.63
   9  26   0  180.98    6.63
   9  27   0  112.05    5.29
   9  28   0   32.65    3.01
   9  29   0   44.36    3.94
   9  30   0    4.25    2.80
   9  31   0   -0.93    2.18
   9  32   0    9.33    3.84
   9  33   0   76.71    5.49
   9  34   0    1.14    3.63
   9  35   0    6.84    5.08
   9  36   0   78.47    4.56
   9  37   0   55.97    3.52
   9  38   0    4.98    2.38
   9  39   0   26.02    2.70
   9  40   0    1.45    3.21
   9  41   0    3.73    2.18
   9  42   0    0.93    3.84
   9  43   0    7.36    2.18
   9  44   0    6.32    3.32
  10   0   0 2015.49   80.02
  10   1   0   76.39    2.80
  10   2   0   16.27    1.35
  10   3   0 1534.42   44.47
  10   4   0   57.11    2.49
  10   5   0  442.92   10.88
  10   6   0   52.24    2.80
  10   7   0  867.09   27.68
  10   8   0   22.29    3.42
  10   9   0   12.96    1.35
  10  10   0  255.72    8.71
  10  11   0   41.57    3.42
  10  12   0   24.26    2.59
  10  13   0  397.94   14.51
  10  14   0   33.90    2.49
  10  15   0    6.43    1.66
  10  16   0    6.94    2.49
  10  17   0  158.08    7.15
  10  18   0    4.35    3.84
  10  19   0  151.44    5.70
  10  20   0  163.57    6.63
  10  21   0   31.41    3.01
  10  22   0   48.82    4.56
  10  23   0   99.92    4.98
  10  24   0    2.59    2.28
  10  25   0   15.13    3.42
  10  26   0    2.38    2.59
  10  27   0    1.04    3.01
  10  28   0    2.49    2.80
  10  29   0  175.80    8.40
  10  30   0  115.99    5.91
  10  31   0   77.12    4.46
  10  32   0    9.43    2.90
  10  33   0   11.51    2.49
  10  34   0    3.52    2.80
  10  35   0   32.24    3.32
  10  36   0    3.63    3.52
  10  37   0    6.12    3.42
  10  38   0    2.49    3.32
  10  39   0   97.54    8.29
  10  40   0   38.46    4.77
  10  41   0   27.16    4.25
  10  42   0    3.63    3.42
  10  43   0    0.00    1.66
  11   0   0   -0.41    1.35
  11   1   0    4.98    1.04
  11   2   0   50.79    2.38
  11   3   0    1.76    1.04
  11   4   0  357.41   13.37
  11   5   0    4.98    1.24
  11   6   0  688.07   33.48
  11   7   0  164.30    6.22
  11   8   0  167.72    5.29
  11   9   0   44.05    2.59
  11  10   0   26.74    1.87
  11  11   0  125.63    4.66
  11  12   0   23.22    1.87
  11  13   0    2.90    3.63
  11  14   0   98.78    4.56
  11  15   0   97.75    4.46
  11  16   0  784.78   28.51
  11  17   0  167.20    7.57
  11  18   0  104.90    4.56
  11  19   0   27.78    3.21
  11  20   0   24.88    3.11
  11  21   0   29.96    2.59
  11  22   0    6.32    2.18
  11  23   0    3.73    7.67
  11  24   0   24.26    5.80
  11  25   0   20.21   10.16
  11  26   0  486.15   17.31
  11  27   0   60.95    3.84
  11  28   0   37.32    3.32
  11  29   0    1.14    2.07
  11  30   0   -0.10    2.38
  11  31   0    8.29    2.80
  11  32   0   -1.97    2.07
  11  33   0    3.11    1.97
  11  34   0   21.56    3.42
  11  35   0    2.28    2.07
  11  36   0  162.95    6.53
  11  37   0    4.56    2.59
  11  38   0    0.52    2.07
  11  39   0    6.22    2.80
  11  40   0    1.97    3.63
  11  41   0    0.31    3.42
  11  42   0   -5.18    4.87
  11  43   0    3.52    4.56
  12   0   0  153.00    6.63
  12   1   0   13.37    1.24
  12   2   0   92.77    3.42
  12   3   0  622.77   17.00
  12   4   0  279.66    7.67
  12   5   0  118.58    4.98
  12   6   0  109.88    4.46
  12   7   0  303.30    8.09
  12   8   0  201.61    9.64
  12   9   0   96.92    4.15
  12  10   0  199.23    7.46
  12  11   0  122.42    6.43
  12  12   0  107.08    4.35
  12  13   0  554.98   15.76
  12  14   0   58.57    3.01
  12  15   0   -2.49    3.52
  12  16   0   15.76    2.07
  12  17   0   91.01    4.25
  12  18   0    4.35    1.76
  12  19   0  176.94    6.84
  12  20   0    7.98    2.07
  12  21   0   80.64    3.94
  12  22   0   -1.55    2.90
  12  23   0  147.50    6.43
  12  24   0    8.50    3.01
  12  25   0    7.05    2.70
  12  26   0    7.05    3.01
  12  27   0    7.98    3.52
  12  28   0   -1.35    3.01
  12  29   0  113.40   41.46
  12  30   0    4.04    2.07
  12  31   0   53.59    3.84
  12  32   0   40.84    4.04
  12  33   0   64.37    4.66
  12  34   0   36.28    3.11
  12  35   0   12.96    2.49
  12  36   0   31.51    3.32
  12  37   0    7.77    2.18
  12  38   0   14.72    2.28
  12  39   0   62.50    4.56
  12  40   0   10.88    2.49
  12  41   0   13.37    2.49
  12  42   0   12.75    2.18
  12  43   0   13.48    3.84
  13   0   0    1.14    1.35
  13   1   0    1.35    1.04
  13   2   0   56.39    2.38
  13   3   0  390.78   13.68
  13   4   0  158.80    4.98
  13   5   0    1.97    1.14
  13   6   0  191.35    5.60
  13   7   0   61.16    2.90
  13   8   0   18.04    1.97
  13   9   0   68.10    3.11
  13  10   0   15.24    1.87
  13  11   0   51.00    2.59
  13  12   0    9.64    1.66
  13  13   0  341.44   12.65
  13  14   0  274.27    9.95
  13  15   0   81.16    4.35
  13  16   0  258.83    9.64
  13  17   0   12.13    2.38
  13  18   0    7.67    2.28
  13  19   0  171.97    7.98
  13  20   0   11.51    2.28
  13  21   0   73.29    4.04
  13  22   0   -0.41    2.49
  13  23   0  234.57    7.98
  13  24   0   89.97    4.56
  13  25   0   30.99    3.01
  13  26   0  181.50    7.67
  13  27   0    6.53    2.18
  13  28   0    5.08    2.18
  13  29   0   86.35    4.77
  13  30   0    2.49    2.80
  13  31   0   27.47    3.52
  13  32   0    5.29    2.90
  13  33   0   64.47    4.15
  13  34   0   24.77    2.90
  13  35   0    1.04    3.11
  13  36   0   81.16    8.09
  13  37   0    9.23    2.18
  13  38   0    1.35    2.49
  13  39   0    0.73    2.49
  13  40   0   -0.83    1.76
  13  41   0   -0.93    2.70
  13  42   0    0.93    1.76
  14   0   0  929.59   35.87
  14   1   0  340.51   10.57
  14   2   0   15.76    1.55
  14   3   0   30.47    1.87
  14   4   0   35.97    2.07
  14   5   0   87.38    4.15
  14   6   0   30.27    1.87
  14   7   0    2.07    1.55
  14   8   0   52.97    2.49
  14   9   0  232.71    8.19
  14  10   0  683.41   21.87
  14  11   0  166.37    9.74
  14  12   0   47.89    3.63
  14  13   0   91.11    4.04
  14  14   0    4.46    2.18
  14  15   0   31.30    3.63
  14  16   0    0.00    1.97
  14  17   0   25.81    3.11
  14  18   0    3.63    1.97
  14  19   0   34.62    3.01
  14  20   0  179.43    6.63
  14  21   0   30.16    3.52
  14  22   0   58.46    4.35
  14  23   0   86.35    4.98
  14  24   0   28.61    3.11
  14  25   0    0.62    7.67
  14  26   0   23.84    3.73
  14  27   0   47.06    3.94
  14  28   0    8.19    3.01
  14  29   0    4.98   38.56
  14  30   0   28.19    3.32
  14  31   0    0.31    2.07
  14  32   0   81.16    4.98
  14  33   0   55.56    4.35
  14  34   0   88.52    4.87
  14  35   0    2.18    2.80
  14  36   0   21.04    2.80
  14  37   0   31.72    3.01
  14  38   0    8.81    3.21
  14  39   0    7.77    2.18
  14  40   0    2.70    2.28
  14  41   0    1.76    2.59
  14  42   0   27.26    2.80
  15   0   0    0.00    1.66
  15   1   0   38.25    2.07
  15   2   0    8.50    1.45
  15   3   0  393.58   13.89
  15   4   0   32.76    2.38
  15   5   0    7.67    1.55
  15   6   0   38.87    2.90
  15   7   0  268.06   14.72
  15   8   0   62.71    3.52
  15   9   0  105.31    4.46
  15  10   0   44.57    2.70
  15  11   0    1.87    1.87
  15  12   0   25.91    2.49
  15  13   0  632.72   23.32
  15  14   0  207.11    9.95
  15  15   0    2.28    2.38
  15  16   0   36.07    3.01
  15  17   0   52.24    4.15
  15  18   0   38.35    2.80
  15  19   0  127.29    5.80
  15  20   0   65.30    3.94
  15  21   0   24.46    3.32
  15  22   0   26.95    2.80
  15  23   0  258.62    9.12
  15  24   0  112.78    5.60
  15  25   0   -1.66    2.70
  15  26   0    8.29    2.80
  15  27   0   35.35    3.94
  15  28   0   22.29    3.63
  15  29   0   71.21    4.77
  15  30   0   16.79    3.21
  15  31   0    4.77    2.90
  15  32   0   11.51    3.21
  15  33   0   87.49    4.98
  15  34   0   14.93    2.49
  15  35   0   11.92    2.38
  15  36   0    0.41    2.59
  15  37   0   20.42    2.70
  15  38   0    6.84    2.38
  15  39   0    6.84    2.28
  15  40   0    1.24    2.38
  15  41   0    0.00    1.66
  16   0   0  398.97   18.04
  16   1   0  164.50    6.12
  16   2   0  217.78    6.63
  16   3   0  211.87    6.32
  16   4   0   85.72    4.04
  16   5   0  119.52    4.25
  16   6   0   40.22    2.18
  16   7   0  131.23    4.35
  16   8   0   21.87    2.38
  16   9   0    8.91    3.73
  16  10   0  531.96   16.69
  16  11   0   13.99    2.18
  16  12   0   60.85    3.63
  16  13   0   58.46    3.42
  16  14   0   11.30    2.49
  16  15   0   17.62    2.90
  16  16   0   10.47    2.80
  16  17   0    9.85    1.97
  16  18   0    0.52    2.07
  16  19   0   15.55    2.90
  16  20   0  308.38    8.91
  16  21   0   -2.59    2.70
  16  22   0   41.05    3.73
  16  23   0    1.24    2.70
  16  24   0   11.09    3.11
  16  25   0    1.97    2.18
  16  26   0    1.97    1.97
  16  27   0   23.01    2.80
  16  28   0    2.49    2.38
  16  29   0   37.94    3.32
  16  30   0  115.99    5.70
  16  31   0   20.01    2.70
  16  32   0   44.36    3.42
  16  33   0    7.26    2.49
  16  34   0    3.01    2.59
  16  35   0   21.77    2.90
  16  36   0    0.73    2.80
  16  37   0   12.65    2.49
  16  38   0    0.73    1.97
  16  39   0   18.55    2.90
  16  40   0   20.42    4.04
  17   0   0    1.76    1.76
  17   1   0   50.27    2.90
  17   2   0    2.38    1.24
  17   3   0  107.70    3.84
  17   4   0   13.68    1.87
  17   5   0   33.17    2.80
  17   6   0  280.39    7.57
  17   7   0  332.74   10.05
  17   8   0   50.58    3.01
  17   9   0    6.94    1.97
  17  10   0   22.60    2.49
  17  11   0   14.51    2.07
  17  12   0   14.10    2.07
  17  13   0   27.88    3.11
  17  14   0   -0.31    1.76
  17  15   0   38.15    2.80
  17  16   0  369.02   13.48
  17  17   0  211.87    7.67
  17  18   0   52.35    3.21
  17  19   0    5.70    2.59
  17  20   0   43.22    3.63
  17  21   0   14.72    3.11
  17  22   0   13.06    2.38
  17  23   0   32.65    4.04
  17  24   0   11.40    2.59
  17  25   0   33.58    3.21
  17  26   0  125.53    6.22
  17  27   0   90.80    6.22
  17  28   0   26.02    3.42
  17  29   0    5.91    3.32
  17  30   0    3.94    3.42
  17  31   0    6.43    3.01
  17  32   0    1.87    2.59
  17  33   0    7.57    2.70
  17  34   0    0.00    2.70
  17  35   0    6.84    2.59
  17  36   0   41.46    3.73
  17  37   0   35.35    3.21
  17  38   0    3.84    2.59
  17  39   0    5.18    2.59
  17  40   0    0.31    1.87
  18   0   0    5.91    3.73
  18   1   0    4.87    1.66
  18   2   0  231.36    6.63
  18   3   0  271.99    7.57
  18   4   0  158.70    5.08
  18   5   0   48.10    2.70
  18   6   0  101.17    4.15
  18   7   0  102.62    5.29
  18   8   0   52.86    4.56
  18   9   0   27.37    2.80
  18  10   0   55.25    3.42
  18  11   0   33.17    3.11
  18  12   0   75.67    3.63
  18  13   0  142.42    7.77
  18  14   0   21.04    4.66
  18  15   0    4.77    2.49
  18  16   0    1.55    2.28
  18  17   0   58.57    4.04
  18  18   0    4.25    2.28
  18  19   0   63.96    4.35
  18  20   0   55.35    3.73
  18  21   0   22.60    5.08
  18  22   0   16.27    3.21
  18  23   0   39.49    3.84
  18  24   0    0.41    2.28
  18  25   0   -0.41    2.90
  18  26   0    6.12    3.01
  18  27   0   -1.66    7.67
  18  28   0    1.24    2.18
  18  29   0   52.04    3.84
  18  30   0   71.52    4.66
  18  31   0   19.90    2.70
  18  32   0   -0.52    2.18
  18  33   0   26.12    3.01
  18  34   0    7.15    2.59
  18  35   0    4.35    6.53
  18  36   0   11.30    2.70
  18  37   0   -0.21    2.28
  18  38   0   10.88    6.74
  18  39   0   16.17    2.90
  19   0   0    1.14    1.87
  19   1   0   15.03    1.66
  19   2   0   25.50    1.87
  19   3   0    3.94    1.76
  19   4   0  164.19    6.53
  19   5   0    3.84    1.97
  19   6   0  205.65    8.81
  19   7   0   41.57    3.01
  19   8   0   20.73    2.38
  19   9   0   33.38    2.90
  19  10   0   10.57    2.70
  19  11   0   60.43    3.84
  19  12   0   15.96    2.38
  19  13   0   37.94    2.80
  19  14   0  127.60    7.46
  19  15   0   39.49    3.84
  19  16   0  138.48    6.32
  19  17   0   62.19    3.73
  19  18   0    0.93    4.87
  19  19   0   44.99    3.73
  19  20   0    5.80    3.01
  19  21   0   50.17    3.94
  19  22   0    3.73    3.21
  19  23   0   38.97    3.52
  19  24   0   52.55    4.77
  19  25   0   34.31    4.15
  19  26   0   93.71    5.08
  19  27   0   35.14    3.42
  19  28   0   -0.52    7.36
  19  29   0    8.09    3.42
  19  30   0    4.25    3.11
  19  31   0   15.24    3.21
  19  32   0    2.70    2.80
  19  33   0    4.77    2.90
  19  34   0   13.06    3.32
  19  35   0    1.04    2.70
  19  36   0   47.99    3.63
  19  37   0    9.74    2.28
  19  38   0   -0.21    1.97
  20   0   0   76.29    4.66
  20   1   0   88.00    3.32
  20   2   0   51.72    3.84
  20   3   0   40.63    4.04
  20   4   0   71.32    4.98
  20   5   0    6.43    1.97
  20   6   0   23.43    2.28
  20   7   0   17.73    2.28
  20   8   0   42.50    3.11
  20   9   0  112.57    5.08
  20  10   0   53.90    2.70
  20  11   0  121.90    5.29
  20  12   0   12.96    2.59
  20  13   0   40.01    2.80
  20  14   0    0.52    2.38
  20  15   0    5.39    2.90
  20  16   0   -0.41    2.49
  20  17   0   37.83    3.11
  20  18   0   -1.76    4.56
  20  19   0   49.34    3.84
  20  20   0   14.10    3.52
  20  21   0   29.33    3.52
  20  22   0    2.59    3.42
  20  23   0   79.71    4.77
  20  24   0   19.59    3.84
  20  25   0    2.59    2.49
  20  26   0    8.71    2.90
  20  27   0   26.64    4.04
  20  28   0    0.62    3.32
  20  29   0   30.68    7.36
  20  30   0   -0.73    2.38
  20  31   0    1.76    2.28
  20  32   0   16.07    2.80
  20  33   0   53.69    4.04
  20  34   0    9.02    3.32
  20  35   0    0.83    2.49
  20  36   0    8.81    2.38
  20  37   0   11.19    2.59
  21   0   0   -2.38    3.01
  21   1   0    4.98    1.66
  21   2   0    5.80    2.07
  21   3   0   87.07    4.04
  21   4   0  103.66    4.87
  21   5   0    2.07    1.97
  21   6   0   35.87    2.90
  21   7   0   38.15    2.90
  21   8   0    3.63    2.70
  21   9   0    7.98    2.28
  21  10   0   31.72    2.90
  21  11   0   13.48    3.01
  21  12   0   32.44    2.90
  21  13   0   76.91    3.84
  21  15   0    9.23    3.11
  21  16   0    6.84    4.66
  21  17   0   18.04    3.01
  21  18   0   20.83    3.01
  21  19   0   27.99    3.94
  21  20   0   38.25    4.46
  21  21   0    8.81    2.90
  21  22   0   27.68    4.04
  21  23   0   67.07    4.25
  21  24   0  103.35    5.80
  21  25   0   -0.10    2.59
  21  26   0    9.85    3.73
  21  27   0    4.87    3.52
  21  28   0   12.75    3.42
  21  29   0   12.13    3.21
  21  30   0   17.00    3.63
  21  31   0    1.04    3.21
  21  32   0    6.84    3.21
  21  33   0   10.88    3.11
  21  34   0   18.45    3.52
  21  35   0    2.28    3.01
  21  36   0   13.37    4.15
  22   0   0  169.06    7.46
  22   1   0   57.84    3.01
  22   2   0   22.60    2.70
  22   3   0    7.05    1.76
  22   4   0    6.94    2.38
  22   5   0   64.47    4.46
  22   6   0   12.85    2.07
  22   7   0    9.74    2.49
  22   8   0   -1.66    1.87
  22   9   0   69.55    5.39
  22  10   0  153.41    7.05
  22  11   0   57.74    5.91
  22  12   0    2.59    2.49
  22  13   0    1.87    2.38
  22  14   0    8.40    2.59
  22  15   0   30.37    3.11
  22  16   0    1.66    2.49
  22  17   0    0.83    3.11
  22  18   0    0.73    3.21
  22  19   0   11.19    3.63
  22  20   0   96.50    5.49
  22  21   0   13.37    3.21
  22  22   0   30.47    4.25
  22  23   0   15.24    3.94
  22  24   0    3.84    2.90
  22  25   0    0.62    3.84
  22  26   0    2.70    3.73
  22  27   0   15.65    3.11
  22  28   0    1.35    2.90
  22  29   0    1.45    3.63
  22  30   0   33.58    4.25
  22  31   0   -2.49    6.12
  22  32   0   22.70    2.90
  22  33   0   18.14    3.11
  22  34   0    6.43    2.49
  22  35   0    1.24    2.28
  23   0   0    0.83    2.49
  23   1   0    4.04    1.76
  23   2   0    0.73    2.07
  23   3   0  122.73    7.26
  23   4   0   -0.83    1.66
  23   5   0    9.74    3.42
  23   6   0    2.49    2.07
  23   7   0  133.82    6.74
  23   8   0   18.04    2.59
  23   9   0    0.73    2.70
  23  10   0    8.91    2.38
  23  11   0    0.31    3.11
  23  12   0    6.12    2.49
  23  13   0   41.15    4.35
  23  14   0   42.29    3.11
  23  15   0   11.61    5.29
  23  16   0   22.91    3.94
  23  17   0   91.22    5.60
  23  18   0   25.40    4.04
  23  19   0    1.35    3.42
  23  20   0   31.72    4.56
  23  21   0    7.77    3.01
  23  22   0   12.34    3.21
  23  23   0   18.76    3.94
  23  24   0   26.02    3.63
  23  25   0    7.15    3.63
  23  26   0    5.29    2.90
  23  27   0   39.80    4.46
  23  28   0    4.98    3.94
  23  29   0    5.91    7.36
  23  30   0    0.21    2.80
  23  31   0   -0.41    2.90
  23  32   0   -1.45    4.77
  23  33   0   10.05    2.80
  23  34   0    3.42    3.42
  24   0   0   55.15    4.87
  24   1   0    1.97    2.28
  24   2   0   97.75    4.25
  24   3   0   21.35    2.49
  24   4   0   69.14    7.46
  24   5   0   22.70    2.59
  24   6   0   36.59    3.52
  24   7   0   14.30    2.59
  24   8   0   38.66    4.87
  24   9   0    1.87    1.87
  24  10   0   60.43    4.77
  24  11   0    0.00    2.59
  24  12   0   37.52    4.04
  24  13   0   11.09    3.42
  24  14   0   13.79    3.73
  24  15   0   11.71    3.01
  24  16   0    8.71    2.70
  24  17   0    9.64    2.80
  24  18   0    2.90    3.32
  24  19   0    3.01    3.52
  24  20   0   64.06    5.18
  24  21   0    5.80    4.46
  24  22   0   15.65    3.11
  24  23   0   -2.38    3.32
  24  24   0    0.31    2.90
  24  25   0    3.84    4.04
  24  26   0   -0.93    3.01
  24  27   0    3.11    3.84
  24  28   0   -0.93    3.32
  24  29   0   10.88    3.01
  24  30   0   48.30    4.87
  24  31   0    6.22    4.15
  24  32   0    2.28    3.73
  24  33   0    0.41    2.59
  25   0   0    2.38    5.60
  25   1   0   10.37    2.38
  25   2   0    8.60    2.07
  25   3   0   15.76    2.49
  25   4   0   42.08    3.32
  25   5   0    5.18    2.07
  25   6   0   33.79    6.12
  25   7   0   94.95    5.49
  25   8   0    3.84    2.07
  25   9   0    0.10    2.18
  25  10   0    0.41    2.28
  25  11   0   26.95    3.73
  25  12   0    1.45    3.21
  25  13   0    8.40    2.80
  25  14   0   11.19    3.11
  25  15   0   22.80    3.21
  25  16   0   57.94    3.94
  25  17   0   71.32    5.39
  25  18   0    5.91    3.73
  25  19   0    0.83    3.21
  25  20   0   -1.24    3.21
  25  21   0   14.30    3.63
  25  22   0    1.76    3.11
  25  23   0    0.10    3.73
  25  24   0   -2.80    4.77
  25  25   0    7.36    3.94
  25  26   0   20.83    6.12
  25  27   0   31.41    3.84
  25  28   0    5.60    3.21
  25  29   0    1.24    3.32
  25  30   0   -0.31    2.90
  25  31   0    1.66    2.59
  25  32   0   -0.10    2.18
  26   0   0    0.52    6.63
  26   1   0   47.06    3.32
  26   2   0   71.83    4.25
  26   3   0    6.94    4.77
  26   4   0   26.95    4.66
  26   5   0    1.14    4.98
  26   6   0   15.55    5.08
  26   7   0   14.10    3.84
  26   8   0   18.35    2.59
  26   9   0   31.20    3.42
  26  10   0    1.87    5.49
  26  11   0   20.94    3.11
  26  12   0    9.43    5.08
  26  13   0   22.91    3.32
  26  14   0    4.35    3.11
  26  15   0   -0.93    2.18
  26  16   0    2.70    3.52
  26  17   0   12.85    3.01
  26  18   0    0.41    4.98
  26  19   0   23.12    3.52
  26  20   0   10.99    3.84
  26  21   0    7.77    3.63
  26  22   0    0.10    3.94
  26  23   0   19.90    5.80
  26  24   0    0.21    3.73
  26  25   0   -0.41    2.90
  26  26   0    0.93    3.21
  26  27   0    3.32    2.59
  26  28   0   -1.45    4.15
  26  29   0    4.66    3.11
  26  30   0   11.71    2.90
  26  31   0   -0.41    3.11
  27   0   0    3.52    3.84
  27   1   0    5.80    3.01
  27   2   0   11.30    3.52
  27   3   0    2.07    2.59
  27   4   0   58.57    4.04
  27   5   0   -0.52    4.25
  27   6   0   44.36    5.39
  27   7   0    4.15    4.35
  27   8   0    1.04    3.94
  27   9   0    1.55    3.94
  27  10   0    9.33    2.49
  27  11   0    6.53    2.38
  27  12   0   14.10    3.01
  27  13   0    3.84    2.59
  27  14   0   35.87    3.21
  27  15   0    5.80    3.01
  27  16   0   24.67    3.21
  27  17   0    5.29    3.21
  27  18   0   -0.41    3.84
  27  19   0   10.05    3.42
  27  20   0    8.50    3.52
  27  21   0   10.05    3.63
  27  22   0    9.64    3.11
  27  23   0   10.05    5.70
  27  24   0   22.29    4.04
  27  25   0    4.35    2.90
  27  26   0    7.46    3.11
  27  27   0    0.52    3.11
  27  28   0   -0.83    3.11
  27  29   0   -3.32    3.52
  28   0   0   39.49    8.81
  28   1   0   87.90    7.15
  28   2   0    4.35    5.18
  28   3   0    4.15    2.70
  28   4   0   -0.73    4.04
  28   5   0   17.93    3.11
  28   6   0    2.80    4.46
  28   7   0    0.83    6.01
  28   8   0    2.28    2.18
  28   9   0   36.69    3.42
  28  10   0    9.43    2.59
  28  11   0   23.84    2.90
  28  12   0   -0.41    1.97
  28  13   0   14.62    6.53
  28  14   0    3.84    5.80
  28  15   0    0.73    2.07
  28  16   0    1.35    1.97
  28  17   0    7.15    2.80
  28  18   0    2.90    2.70
  28  19   0    6.74    2.90
  28  20   0    7.98    2.28
  28  21   0    2.80    3.42
  28  22   0    1.24    2.49
  28  23   0   13.68    3.21
  28  24   0    0.00    3.21
  28  25   0    0.41    2.49
  28  26   0   -0.10    4.46
  28  27   0    7.88    2.90
  28  28   0    4.66    4.35
  29   0   0    6.22    7.98
  29   1   0    2.90    3.84
  29   2   0    0.41    3.01
  29   3   0   30.58    6.84
  29   4   0   22.49    5.18
  29   5   0   -0.41    2.59
  29   6   0    8.29    6.94
  29   7   0   10.99    2.80
  29   8   0    9.23    6.43
  29   9   0   -2.38    4.46
  29  10   0    4.87    2.18
  29  11   0    0.93    1.97
  29  12   0   19.59    6.74
  29  13   0   11.51    5.39
  29  14   0   43.43    5.49
  29  15   0    0.31    1.87
  29  16   0    1.14    1.97
  29  17   0   13.48    2.28
  29  18   0   12.02    5.70
  29  19   0   -1.04    2.28
  29  20   0    6.63    2.28
  29  21   0   -0.41    2.28
  29  22   0    3.11    3.42
  29  23   0    2.59    1.87
  29  24   0   19.69    3.52
  29  25   0   -3.42    7.05
  29  26   0   -0.10    4.87
  30   1   0   13.37    6.63
  30   2   0   15.24    6.22
  30   3   0    2.90    6.74
  30   4   0    9.12    3.63
  30   5   0   13.48    3.63
  30   6   0   11.82    8.09
  30   7   0    1.04    3.73
  30   8   0    2.18    2.59
  30   9   0    7.67    7.26
  30  10   0   20.42    7.15
  30  11   0   10.16    6.22
  30  12   0    3.94    2.07
  30  13   0   -0.62    1.87
  30  14   0    9.54    5.91
  30  15   0    5.08    5.08
  30  16   0    4.77    4.87
  30  17   0   -1.55    3.84
  30  18   0    0.31    3.32
  30  19   0    2.38    5.49
  30  20   0   21.04    5.70
  30  21   0    2.90    4.15
  30  22   0    3.21    3.52
  30  23   0   -0.21    3.73
  30  24   0    1.97    4.35
  31   0   0    4.66   10.68
  31   1   0   11.51    9.33
  31   2   0   -2.38    6.12
  31   3   0   30.58    7.15
  31   4   0    1.87    8.09
  31   5   0    1.55    7.05
  31   6   0   -2.38    7.77
  31   7   0   57.84    8.60
  31   8   0   -3.32    7.26
  31   9   0    4.66    7.05
  31  10   0   -5.08    7.05
  31  11   0    7.67    6.32
  31  12   0    1.45    6.01
  31  13   0    4.56    4.56
  31  14   0    0.62    5.70
  31  15   0   11.61    4.87
  31  16   0   -0.21    5.60
  31  17   0   45.19    6.63
  31  18   0    0.52    2.49
  31  19   0    2.70    4.66
  31  20   0   -0.10    1.14
  31  21   0    8.09    3.52
  31  22   0   -0.93    3.32
  32   0   0    4.46    8.81
  32   1   0   18.24    8.71
  32   2   0    8.60    8.91
  32   3   0   -0.21    7.15
  32   4   0   11.40    7.77
  32   5   0    2.49    3.84
  32   6   0    7.46    8.09
  32   7   0   -4.35    8.29
  32   8   0   21.98    7.26
  32   9   0    2.80    4.66
  32  10   0    5.29    5.08
  32  11   0    1.14    4.46
  32  12   0   11.51    4.87
  32  13   0   -0.73    4.98
  32  14   0    2.18    6.22
  32  15   0    1.35    6.22
  32  16   0    1.35    4.46
  32  17   0    4.15    4.98
  32  18   0    0.62    2.80
  32  19   0    1.76    3.63
  33   1   0    1.24    7.77
  33   2   0    3.21    8.91
  33   5   0   -6.74    8.09
  33   6   0    0.93    7.57
  33   7   0   15.44    9.23
  33   8   0    3.21    8.91
  33  10   0    1.35    5.91
  33  11   0    4.04    5.70
  33  12   0    3.21    5.80
  33  13   0    3.01    6.12
  33  15   0    1.55    4.25
  33  16   0   -3.21    6.12
  34   1   0   40.11    9.33
  34   3   0   -6.94    9.43
  34   4   0    3.01    7.26
  34   5   0    6.22    7.36
  34   7   0    1.55    6.84
  34   8   0    0.93    6.84
  34  11   0    4.56    6.43
  34  12   0    0.83    6.12
  35   6   0   -0.21    6.63
   0   0   1    0.93    0.52
   0   1   1 2378.19   47.27
   0   2   1    0.52    0.62
   0   3   1  201.20    7.05
   0   4   1    1.14    0.62
   0   5   1  142.73    6.12
   0   6   1   -0.10    0.93
   0   7   1  163.88    6.01
   0   8   1    1.76    1.04
   0   9   1  438.67   11.09
   0  10   1   -0.31    1.35
   0  11   1 2820.80   61.78
   0  12   1   -0.41    2.59
   0  13   1  592.91   16.79
   0  14   1   -0.52    1.55
   0  15   1  162.74    5.29
   0  16   1    3.84    1.76
   0  17   1    8.60    1.97
   0  18   1    0.83    2.07
   0  19   1   16.38    2.07
   0  20   1   -0.93    1.97
   0  21   1 1894.22   53.69
   0  22   1    0.31    1.97
   0  23   1   27.57    2.59
   0  24   1   -0.31    1.97
   0  25   1   54.73    3.63
   0  26   1    0.41    2.90
   0  27   1   20.11    2.49
   0  28   1    0.62    2.18
   0  29   1    4.35    2.90
   0  30   1   -0.31    2.49
   0  31   1  529.79   12.23
   0  32   1    3.01    2.07
   0  33   1   18.55    2.90
   0  34   1   -0.52    1.76
   0  35   1    3.94    2.59
   0  36   1    1.87    2.80
   0  37   1    1.97    2.28
   0  38   1    0.10    2.18
   0  39   1   31.51    2.59
   0  40   1    1.35    2.59
   0  41   1  115.78    5.60
   0  42   1    0.73    1.97
   0  43   1    6.63    2.28
   0  44   1   -0.10    2.18
   0  45   1    8.09    1.76
   1   0   1  600.58   15.76
   1   1   1   36.28    1.97
  -1  -1  -1   39.70    3.73
   1   2   1 1883.12   44.26
  -1  -2  -1 1901.16   45.19
  -1  -3  -1   15.03    1.14
   1   4   1   76.50    2.70
  -1  -4  -1   71.63    2.80
   1   5   1  935.08   18.24
  -1  -5  -1  951.36   24.77
   1   6   1   93.81    2.90
  -1  -6  -1   79.30    4.15
   1   7   1    3.63    1.35
  -1  -7  -1    4.04    3.21
   1   8   1  840.76   19.69
  -1  -8  -1  844.38   21.04
   1   9   1   15.96    1.87
  -1  -9  -1   16.07    1.45
   1  10   1  146.36    6.84
  -1 -10  -1  133.41    9.12
   1  11   1   31.72    2.18
  -1 -11  -1   34.00    2.18
   1  12   1  961.83   21.98
  -1 -12  -1  983.70   22.49
   1  13   1   20.52    2.59
  -1 -13  -1   12.13    2.38
   1  14   1   90.60    3.84
  -1 -14  -1   86.03    3.63
   1  15   1  290.24   10.57
  -1 -15  -1  279.66    9.12
   1  16   1   72.04    3.01
  -1 -16  -1   70.69    3.84
   1  17   1   17.83    2.18
  -1 -17  -1   17.83    2.18
   1  18   1  444.27   11.51
  -1 -18  -1  438.67   10.05
   1  19   1   12.13    2.28
  -1 -19  -1   13.79    2.59
   1  20   1    1.14    1.97
  -1 -20  -1   -1.24    1.76
   1  21   1   12.96    3.21
  -1 -21  -1    9.43    2.07
   1  22   1   33.07    2.59
  -1 -22  -1   34.52    3.84
   1  23   1    1.87    2.28
  -1 -23  -1    0.41    1.97
  -1 -24  -1  276.97   14.41
   1  25   1   48.72    3.21
  -1 -25  -1   59.08    4.77
   1  26   1  128.64    5.91
  -1 -26  -1  132.89    5.39
   1  27   1   80.54    5.80
  -1 -27  -1   78.26    3.73
   1  28   1   90.08    4.46
  -1 -28  -1  103.03    4.46
   1  29   1   30.89    3.52
  -1 -29  -1   26.95    2.80
   1  30   1   27.16    2.80
  -1 -30  -1   27.37    3.01
   1  31   1   32.24    2.80
  -1 -31  -1   29.65    3.63
   1  32   1    8.29    2.49
  -1 -32  -1    4.98    2.07
   1  33   1   18.14    2.28
  -1 -33  -1   19.69    2.59
   1  34   1  236.85    8.09
  -1 -34  -1  238.62    8.19
   1  35   1    6.12    2.38
  -1 -35  -1    6.84    2.59
   1  36   1   88.73    3.73
  -1 -36  -1   90.18    4.35
   1  37   1   33.38    3.01
  -1 -37  -1   32.86    2.80
   1  38   1    6.32    3.52
  -1 -38  -1    6.94    2.18
   1  39   1   21.46    3.52
  -1 -39  -1   26.54    3.01
   1  40   1   58.77    3.84
  -1 -40  -1   69.14    4.46
   1  41   1    9.23    2.70
  -1 -41  -1    5.08    1.97
   1  42   1    5.80    2.59
  -1 -42  -1    6.74    2.70
   1  43   1    3.32    1.97
  -1 -43  -1    0.10    2.49
   1  44   1   81.89    8.50
  -1 -44  -1   66.86    3.52
   1  45   1    1.87    2.49
  -1 -45  -1    1.45    1.87
   2   0   1    0.62    0.62
   2   1   1  625.88   15.76
  -2  -1  -1  572.60   14.41
   2   2   1  773.59   20.94
  -2  -2  -1  726.63   21.66
   2   3   1   51.52    1.87
  -2  -3  -1   50.58    2.18
   2   4   1  128.64    4.35
  -2  -4  -1  129.78    5.08
   2   5   1    9.43    1.45
  -2  -5  -1    7.57    1.24
   2   6   1    9.12    1.66
  -2  -6  -1   14.41    1.87
   2   7   1  168.13    5.70
  -2  -7  -1  183.99    7.77
   2   8   1 1133.27   36.28
  -2  -8  -1 1100.00   23.94
   2   9   1   73.80    2.80
  -2  -9  -1   74.74    4.66
   2  10   1   82.20    3.63
  -2 -10  -1   83.96    4.15
   2  11   1 2371.03   51.10
  -2 -11  -1 2249.96   58.88
   2  12   1   52.35    2.80
  -2 -12  -1   51.93    2.80
   2  13   1  113.61    4.87
  -2 -13  -1  105.94    4.98
   2  14   1  412.97   10.57
  -2 -14  -1  460.23   17.62
   2  15   1    8.09    1.76
  -2 -15  -1    6.74    1.97
   2  16   1  103.66    5.08
  -2 -16  -1  113.92    6.01
   2  17   1   10.78    1.87
  -2 -17  -1    8.60    1.97
   2  18   1  676.25   25.71
  -2 -18  -1  623.49   13.99
   2  19   1    4.35    2.07
  -2 -19  -1    5.70    1.97
   2  20   1   47.06    2.80
  -2 -20  -1   52.24    3.42
   2  21   1  577.37   19.49
  -2 -21  -1  554.98   18.35
   2  22   1   11.51    2.90
  -2 -22  -1   14.51    2.38
   2  23   1   91.11    3.73
  -2 -23  -1   89.14    4.04
   2  24   1  217.26    7.15
  -2 -24  -1  228.46    7.98
   2  25   1   12.23    2.28
  -2 -25  -1   11.19    2.07
   2  26   1   52.45    3.52
  -2 -26  -1   44.05    3.11
   2  27   1   20.52    2.80
  -2 -27  -1   22.80    3.11
   2  28   1  440.95   18.14
  -2 -28  -1  451.32   12.65
   2  29   1    2.80    2.59
  -2 -29  -1    3.63    2.49
   2  30   1    1.04    2.07
  -2 -30  -1    0.52    2.07
   2  31   1  228.56    6.63
  -2 -31  -1  221.10    7.67
   2  32   1   30.99    3.11
  -2 -32  -1   28.71    2.70
   2  33   1    1.66    2.49
  -2 -33  -1    3.42    2.59
   2  34   1   45.61    3.01
  -2 -34  -1   48.51    3.21
   2  35   1    1.76    1.97
  -2 -35  -1   -0.83    2.49
   2  36   1   -1.14    3.32
  -2 -36  -1    1.97    2.70
   2  37   1    3.84    2.18
  -2 -37  -1    5.29    2.28
   2  38   1   48.93    2.90
  -2 -38  -1   48.41    3.01
   2  39   1   16.27    4.35
  -2 -39  -1   17.52    3.52
   2  40   1   -0.62    2.38
  -2 -40  -1    1.04    1.97
   2  41   1   42.08    2.80
  -2 -41  -1   47.89    3.52
   2  42   1   26.23    2.49
  -2 -42  -1   31.62    2.80
   2  43   1    0.00    2.70
  -2 -43  -1    0.73    1.87
   2  44   1    5.60    2.28
  -2 -44  -1    3.42    2.80
   2  45   1    4.98    2.28
  -2 -45  -1    5.49    1.87
   3   0   1    4.66    0.62
   3   1   1  392.55   13.48
  -3  -1  -1  357.10    8.19
   3   2   1   42.29    1.45
  -3  -2  -1   48.41    2.80
   3   3   1  287.02   15.44
  -3  -3  -1  271.99    8.40
   3   4   1   52.45    1.87
  -3  -4  -1   62.71    3.84
   3   5   1 2680.66   60.22
  -3  -5  -1 3270.77   98.06
   3   6   1    3.01    0.93
  -3  -6  -1    3.42    1.55
   3   7   1   20.32    2.28
  -3  -7  -1   88.42    5.80
   3   8   1  315.74    9.02
  -3  -8  -1  335.54   10.37
   3   9   1   34.00    2.49
  -3  -9  -1   27.47    5.18
   3  10   1    2.38    1.35
  -3 -10  -1    2.70    1.66
   3  11   1   24.88    3.11
  -3 -11  -1   25.40    2.38
   3  12   1   61.78    4.35
  -3 -12  -1   66.13    3.11
   3  13   1   33.27    2.07
  -3 -13  -1   33.90    2.49
   3  14   1   52.45    2.90
  -3 -14  -1   47.58    2.80
   3  15   1 1134.62   29.23
  -3 -15  -1 1214.33   34.52
   3  16   1   15.24    2.59
  -3 -16  -1   16.59    5.49
   3  17   1   26.64    2.49
  -3 -17  -1   28.19    3.73
   3  18   1   41.57    3.32
  -3 -18  -1   49.13    3.01
   3  19   1   79.82    3.42
  -3 -19  -1   70.69    3.94
   3  20   1    3.11    2.38
  -3 -20  -1    3.63    2.28
   3  21   1   39.91    2.80
  -3 -21  -1   35.55    3.01
   3  22   1   17.41    2.49
  -3 -22  -1   13.27    2.70
   3  23   1   37.21    3.32
  -3 -23  -1   43.22    3.01
   3  24   1   28.92    2.59
  -3 -24  -1   26.43    2.49
   3  25   1  254.99    8.91
  -3 -25  -1  262.87    7.77
   3  26   1    4.87    3.21
  -3 -26  -1    4.15    2.80
   3  27   1  209.28    6.43
  -3 -27  -1  200.26    6.74
   3  28   1   30.89    3.21
  -3 -28  -1   30.58    2.49
   3  29   1  147.61    4.77
  -3 -29  -1  139.94    5.39
   3  30   1    0.10    2.38
  -3 -30  -1    1.14    2.18
   3  31   1   73.80    4.46
  -3 -31  -1   83.13    4.46
   3  32   1    4.66    2.07
  -3 -32  -1    3.32    2.18
   3  33   1   29.54    3.11
  -3 -33  -1   36.07    3.11
   3  34   1   11.61    2.70
  -3 -34  -1    7.15    3.21
   3  35   1   34.93    2.90
  -3 -35  -1   38.04    3.11
   3  36   1    8.50    2.18
  -3 -36  -1    3.63    2.28
   3  37   1  168.86    7.57
  -3 -37  -1  160.56    5.91
   3  38   1    6.01    2.07
  -3 -38  -1    9.64    5.70
   3  39   1   95.36    5.18
  -3 -39  -1  106.77    6.12
   3  40   1    6.12    2.07
  -3 -40  -1    4.04    2.18
   3  41   1   16.17    2.28
  -3 -41  -1   19.69    2.80
   3  42   1   -0.93    3.52
  -3 -42  -1   -0.62    1.97
   3  43   1    9.74    2.38
  -3 -43  -1   11.19    2.70
   3  44   1    3.84    2.38
  -3 -44  -1    4.46    1.87
   3  45   1    5.29    1.87
  -3 -45  -1    4.56    1.97
   4   0   1   -0.83    1.04
   4   1   1  108.53    4.25
  -4  -1  -1  117.24    5.18
   4   2   1 1312.91   40.53
  -4  -2  -1 1294.67   41.15
   4   3   1    1.14    0.93
  -4  -3  -1    0.73    1.35
   4   4   1  382.39   14.62
  -4  -4  -1  371.50   14.41
   4   5   1    3.01    1.45
  -4  -5  -1    3.63    1.14
   4   6   1   12.96    2.18
  -4  -6  -1   12.54    1.55
   4   7   1    7.57    1.24
  -4  -7  -1    8.81    1.35
   4   8   1 1271.34   41.46
   4   9   1   37.32    2.38
  -4  -9  -1   38.35    2.90
   4  10   1   79.19    4.46
  -4 -10  -1   83.24    7.67
   4  11   1   14.30    1.66
  -4 -11  -1   13.68    2.80
   4  12   1  171.14    5.70
  -4 -12  -1  152.27   16.27
   4  13   1   71.32    5.08
  -4 -13  -1   72.04    4.56
   4  14   1  465.83   13.37
  -4 -14  -1  426.86   15.13
   4  15   1   24.46    2.18
  -4 -15  -1   20.32    1.97
   4  16   1   83.44    3.42
  -4 -16  -1   74.63    3.73
   4  17   1   20.63    2.18
  -4 -17  -1   18.55    3.42
   4  18   1 1385.37   33.58
  -4 -18  -1 1449.74   34.31
   4  19   1   59.81    4.87
  -4 -19  -1   54.83    3.11
   4  20   1   86.45    4.25
  -4 -20  -1   81.06    5.18
   4  21   1   82.93    3.73
  -4 -21  -1   83.75    4.04
   4  22   1   44.99    2.90
  -4 -22  -1   49.65    3.11
   4  23   1    4.35    2.70
  -4 -23  -1    4.46    1.87
   4  24   1  407.78   13.58
  -4 -24  -1  405.81   15.86
   4  25   1   12.65    2.59
  -4 -25  -1    8.09    2.38
   4  26   1   50.90    2.80
  -4 -26  -1   51.41    3.52
   4  27   1    9.54    2.59
  -4 -27  -1    4.98    2.38
   4  28   1  445.51   13.37
  -4 -28  -1  510.51   19.07
   4  29   1    7.77    2.49
  -4 -29  -1   12.85    6.74
   4  30   1    5.80    2.59
  -4 -30  -1    2.07    2.07
   4  31   1   15.13    2.28
  -4 -31  -1   12.75    3.42
   4  32   1   69.76    3.63
  -4 -32  -1   67.17    3.73
   4  33   1    2.59    2.59
  -4 -33  -1    0.00    2.70
   4  34   1   89.97    3.84
  -4 -34  -1   89.66    4.46
   4  35   1    0.62    2.49
  -4 -35  -1    1.87    2.07
   4  36   1    4.87    2.59
  -4 -36  -1    6.74    2.38
   4  37   1    0.10    1.76
  -4 -37  -1    1.97    2.07
   4  38   1   86.55    3.52
  -4 -38  -1   86.55    4.66
   4  39   1   -0.10    2.90
  -4 -39  -1    0.93    1.97
   4  40   1    4.87    2.28
  -4 -40  -1    8.40    2.28
   4  41   1    0.83    2.07
  -4 -41  -1    3.01    2.38
   4  42   1   46.13    3.01
  -4 -42  -1   47.58    3.73
   4  43   1    1.04    2.49
  -4 -43  -1    0.21    2.38
   4  44   1    6.22    2.07
  -4 -44  -1    8.91    2.18
   4  45   1   -0.52    1.66
  -4 -45  -1    0.93    2.28
   5   0   1 1138.87   36.49
   5   1   1  400.32   11.71
  -5  -1  -1  425.82   15.86
   5   2   1  608.98   15.24
  -5  -2  -1  789.65   26.54
   5   3   1    0.62    0.41
  -5  -3  -1    1.35    1.45
   5   4   1   60.54    2.59
  -5  -4  -1   62.19    3.42
   5   5   1 1591.64   52.35
  -5  -5  -1 1490.06   34.41
   5   6   1   36.90    2.49
  -5  -6  -1   43.54    2.70
   5   7   1    3.32    1.04
  -5  -7  -1    4.25    1.45
   5   8   1  551.45   15.13
  -5  -8  -1  457.02   32.86
   5   9   1    5.39    1.24
  -5  -9  -1    4.66    1.24
   5  10   1  184.61    6.84
  -5 -10  -1  193.01   11.71
   5  11   1    2.59    2.80
  -5 -11  -1    0.62    1.45
   5  12   1  153.83    5.70
  -5 -12  -1  151.55    8.71
   5  13   1    3.84    1.45
  -5 -13  -1    6.32    8.40
   5  14   1   15.44    3.21
  -5 -14  -1   -5.80   14.51
   5  15   1 1413.67   37.42
  -5 -15  -1 1480.11   90.49
   5  16   1   10.78    3.01
  -5 -16  -1    9.74    3.63
   5  17   1   28.09    2.80
  -5 -17  -1   32.65    3.42
   5  18   1   97.23    3.63
  -5 -18  -1  102.10    4.87
   5  19   1   20.21    2.59
  -5 -19  -1   21.77    2.90
   5  20   1    3.63    2.07
  -5 -20  -1    1.14    2.59
   5  21   1   24.67    3.01
  -5 -21  -1   17.21    2.70
   5  22   1    3.94    1.97
  -5 -22  -1    1.24    2.38
   5  23   1   17.73    3.73
  -5 -23  -1   16.48    2.90
   5  24   1   74.11    3.94
  -5 -24  -1   71.73    4.15
   5  25   1  221.93    7.57
  -5 -25  -1  234.26    8.29
   5  26   1   56.70    4.04
  -5 -26  -1   57.01    3.84
   5  27   1  183.99    7.46
  -5 -27  -1  179.74    6.63
   5  28   1    1.76    2.38
  -5 -28  -1    0.83    2.90
   5  29   1   75.46    4.87
  -5 -29  -1   93.50    5.49
   5  30   1   21.35    3.01
  -5 -30  -1   24.88    2.70
   5  31   1   28.61    3.11
  -5 -31  -1   25.71    3.32
   5  32   1   18.04    3.21
  -5 -32  -1   18.55    2.28
   5  33   1   13.79    2.90
  -5 -33  -1   13.89    2.70
   5  34   1   69.97    3.84
  -5 -34  -1   70.90    4.35
   5  35   1   60.22    3.21
  -5 -35  -1   58.36    4.66
   5  36   1   50.48    3.63
  -5 -36  -1   46.96    3.52
   5  37   1  109.98    4.25
  -5 -37  -1  116.51    4.77
   5  38   1    0.83    1.87
  -5 -38  -1    0.10    2.49
   5  39   1   43.95    3.73
  -5 -39  -1   41.36    3.42
   5  40   1   16.07    2.18
  -5 -40  -1   13.68    3.21
   5  41   1    7.98    2.18
  -5 -41  -1    8.91    2.18
   5  42   1    5.49    2.18
  -5 -42  -1    3.73    2.80
   5  43   1    3.84    2.07
  -5 -43  -1    0.93    2.18
   5  44   1   25.29    2.49
  -5 -44  -1   28.30    2.70
   5  45   1   11.30    2.49
  -5 -45  -1   10.05    2.18
   6   0   1   -0.31    0.52
   6   1   1  305.06    9.54
  -6  -1  -1  295.52    8.91
   6   2   1 1021.01   25.71
  -6  -2  -1 1009.61   24.46
   6   3   1   98.16    2.90
  -6  -3  -1  107.80    5.70
   6   4   1    1.55    0.73
  -6  -4  -1    2.07    1.14
   6   5   1   31.93    2.07
  -6  -5  -1   30.68    3.63
   6   6   1    3.84    1.55
  -6  -6  -1    2.38    2.18
   6   7   1   27.68    2.90
  -6  -7  -1   20.83    1.76
   6   8   1  513.20   19.38
  -6  -8  -1  488.74   14.62
   6   9   1   43.02    2.38
  -6  -9  -1   40.94    2.80
   6  10   1    0.31    2.18
  -6 -10  -1   25.71    3.42
   6  11   1 2606.85   75.36
   6  12   1  194.25    6.22
  -6 -12  -1  192.59    8.29
   6  13   1  224.10    7.98
  -6 -13  -1  217.37    8.50
   6  14   1  148.85    4.56
  -6 -14  -1  143.25    6.53
   6  15   1  153.31    5.08
  -6 -15  -1  130.40    5.91
   6  16   1    1.87    2.49
  -6 -16  -1   -0.41    3.52
   6  17   1   63.02    3.21
  -6 -17  -1   63.13    6.12
   6  18   1  337.40   12.34
  -6 -18  -1  292.41   12.34
   6  19   1    2.80    1.97
  -6 -19  -1    8.19    9.54
   6  20   1    0.73    1.97
  -6 -20  -1   -0.10    2.49
   6  21   1  889.99   24.46
  -6 -21  -1 1171.32   88.21
   6  22   1   57.53    4.46
  -6 -22  -1   78.68    6.43
   6  23   1  189.17    5.80
  -6 -23  -1  174.35    6.53
   6  24   1   84.17    3.63
   6  25   1   47.99    4.15
  -6 -25  -1   42.08    4.35
   6  26   1    3.42    4.35
  -6 -26  -1   -1.35    3.11
   6  27   1   26.12    3.52
  -6 -27  -1   33.58    3.21
   6  28   1   97.23    4.77
  -6 -28  -1  105.52    5.18
   6  29   1  -20.42   25.19
  -6 -29  -1   -0.73    2.07
   6  30   1    0.10    2.49
  -6 -30  -1    3.11    2.80
   6  31   1  305.48    9.95
  -6 -31  -1  317.08   10.16
   6  32   1   33.48    4.15
  -6 -32  -1   39.49    3.11
   6  33   1    9.23    2.18
  -6 -33  -1   12.54    2.90
   6  34   1   19.18    2.49
  -6 -34  -1   22.08    6.01
   6  35   1    3.42    2.18
  -6 -35  -1    2.18    2.18
   6  36   1    2.49    3.21
  -6 -36  -1   -1.14    2.59
   6  37   1   -1.14    3.73
  -6 -37  -1    0.21    2.18
   6  38   1   30.58    2.59
  -6 -38  -1   32.96    2.90
   6  39   1    7.26    2.59
  -6 -39  -1   10.68    2.28
   6  40   1    3.01    2.49
  -6 -40  -1    2.28    2.49
   6  41   1   58.77    3.21
  -6 -41  -1   61.68    4.66
   6  42   1    9.12    2.49
  -6 -42  -1    8.91    3.52
   6  43   1    1.87    2.07
  -6 -43  -1    1.14    2.18
   6  44   1    5.60    2.07
  -6 -44  -1    5.18    2.59
   6  45   1    2.70    2.07
  -6 -45  -1    1.45    2.07
   7   0   1  392.86   11.92
   7   1   1   49.55    1.76
  -7  -1  -1   48.20    1.87
   7   2   1  844.38   21.77
  -7  -2  -1  922.75   30.58
   7   3   1   95.05    3.32
  -7  -3  -1  101.06    5.39
   7   4   1   18.45    1.04
  -7  -4  -1   15.44    1.87
   7   5   1    6.53    0.93
  -7  -5  -1    7.98    1.66
   7   6   1    1.24    0.73
  -7  -6  -1   -0.41    1.24
   7   7   1   27.99    2.07
  -7  -7  -1   26.23    2.28
   7   8   1 1558.68   39.08
  -7  -8  -1 1421.96   42.60
   7   9   1   35.55    2.49
  -7  -9  -1   34.72    2.18
   7  10   1  120.97    4.35
  -7 -10  -1  112.88    4.87
   7  11   1   25.29    2.59
  -7 -11  -1   31.51    2.59
   7  12   1  675.32   18.55
  -7 -12  -1  604.73   16.59
   7  13   1   51.41    3.32
  -7 -13  -1   42.71    2.90
   7  14   1  158.59    6.32
  -7 -14  -1  144.50    7.05
   7  15   1    6.84    2.70
  -7 -15  -1    9.02    2.07
   7  16   1   44.47    3.52
  -7 -16  -1   64.68   17.41
   7  17   1   11.30    2.90
  -7 -17  -1    8.09    1.87
   7  18   1  483.25   13.68
  -7 -18  -1  429.66   14.72
   7  19   1   11.19    1.55
  -7 -19  -1   10.78    2.38
   7  20   1    8.91    2.18
  -7 -20  -1    0.93    4.77
   7  21   1   -1.66    3.63
  -7 -21  -1   -2.18    4.56
   7  22   1   44.57    2.90
  -7 -22  -1   36.59    8.40
   7  23   1    4.04    2.38
  -7 -23  -1   -1.76    5.39
   7  24   1  254.48    6.53
  -7 -24  -1  249.81   10.05
   7  25   1   41.67    3.32
  -7 -25  -1   49.76    6.43
   7  26   1  114.54    4.66
  -7 -26  -1  130.61    5.49
   7  27   1   17.31    2.90
  -7 -27  -1   15.24    2.49
   7  28   1   66.13    4.35
  -7 -28  -1   67.27    4.46
   7  29   1   -0.73    4.04
  -7 -29  -1    2.80    3.01
   7  30   1   28.71    3.32
  -7 -30  -1   34.10    3.32
   7  31   1    3.21    2.59
  -7 -31  -1    3.52    2.38
   7  32   1    1.87    3.21
  -7 -32  -1    1.76    2.18
   7  33   1   -1.45    2.49
  -7 -33  -1   -1.97    2.80
   7  34   1  236.44    7.36
  -7 -34  -1  233.43    7.26
   7  35   1   28.40    3.21
  -7 -35  -1   31.82    3.11
   7  36   1   82.61    3.84
  -7 -36  -1   91.22    4.56
   7  37   1    0.10    3.73
  -7 -37  -1   -1.35    2.07
   7  38   1    6.63    2.28
  -7 -38  -1    8.71    2.90
   7  39   1    2.28    2.70
  -7 -39  -1   -0.31    2.28
   7  40   1   44.26    2.70
  -7 -40  -1   43.85    3.73
   7  41   1    6.74    1.87
  -7 -41  -1    3.73    1.97
   7  42   1    5.60    2.80
  -7 -42  -1    6.01    2.38
   7  43   1    2.28    1.97
  -7 -43  -1    1.55    1.87
   7  44   1   71.83    3.42
  -7 -44  -1   65.20    3.84
   8   0   1    1.55    1.04
   8   1   1  857.96   21.35
  -8  -1  -1  859.93   19.38
   8   2   1   44.47    1.66
  -8  -2  -1   51.00    2.38
   8   3   1   75.36    2.49
  -8  -3  -1   76.71    4.04
   8   4   1   41.88    1.97
  -8  -4  -1   46.54    2.49
   8   5   1   32.13    1.45
  -8  -5  -1   31.82    2.59
   8   6   1   67.89    2.59
  -8  -6  -1   66.65    4.46
   8   7   1   31.72    1.97
  -8  -7  -1   34.62    2.80
   8   8   1  216.23    6.01
  -8  -8  -1  208.56    6.63
   8   9   1  236.65    7.67
  -8  -9  -1  220.48    7.67
   8  10   1   79.71    3.52
  -8 -10  -1   78.05    4.87
   8  11   1 1597.34   35.24
  -8 -11  -1 1371.89   60.64
   8  12   1   82.72    3.84
  -8 -12  -1   75.67    6.01
   8  13   1  132.06    4.87
  -8 -13  -1  117.24    4.98
   8  14   1  122.83    4.56
  -8 -14  -1  116.10    4.87
   8  15   1   26.64    2.38
  -8 -15  -1   20.42    2.49
   8  16   1  120.55    5.29
  -8 -16  -1  112.16    5.08
   8  17   1   12.13    2.07
  -8 -17  -1   12.44    2.07
   8  18   1  211.25    8.29
  -8 -18  -1  215.81    8.71
   8  19   1   35.66    2.70
  -8 -19  -1   37.32    2.80
   8  20   1   88.52    4.25
   8  21   1  933.11   23.12
  -8 -21  -1  996.45   36.59
   8  22   1   37.42    2.70
  -8 -22  -1   25.81    3.73
   8  23   1   98.58    4.04
  -8 -23  -1   96.92    5.70
   8  24   1   59.19    3.52
  -8 -24  -1   61.36    6.22
   8  25   1   19.80    3.21
  -8 -25  -1   17.93   11.30
   8  26   1   66.75    4.25
  -8 -26  -1   74.63    6.94
   8  27   1    5.29    2.49
  -8 -27  -1    6.84    2.70
   8  28   1   29.75    2.59
  -8 -28  -1   27.78    3.32
   8  29   1   14.82    2.90
  -8 -29  -1   13.89    3.42
   8  30   1   13.16    2.59
  -8 -30  -1   12.23    2.49
   8  31   1  313.25    8.50
  -8 -31  -1  323.72   13.06
   8  32   1    6.22    2.28
  -8 -32  -1    7.98    3.11
   8  33   1   13.68    3.01
  -8 -33  -1   13.06    3.42
   8  34   1    5.80    4.56
  -8 -34  -1    8.50    2.59
   8  35   1   -0.73    4.15
  -8 -35  -1   -1.14    3.01
   8  36   1    7.57    3.94
  -8 -36  -1    7.36    3.42
   8  37   1    3.63    2.28
  -8 -37  -1    3.63    2.38
   8  38   1    0.21    2.28
  -8 -38  -1   -1.35    2.90
   8  39   1   23.43    2.70
  -8 -39  -1   24.98    2.80
   8  40   1    5.70    2.28
  -8 -40  -1    1.66    4.04
   8  41   1   82.72    4.15
  -8 -41  -1   85.52    6.22
   8  42   1    2.38    2.59
  -8 -42  -1    1.66    1.97
   8  43   1    1.66    1.76
  -8 -43  -1    0.62    2.28
   8  44   1   -0.41    1.87
  -8 -44  -1    0.31    1.76
   9   0   1    4.98    1.35
   9   1   1  105.11    5.60
  -9  -1  -1  107.08    5.08
   9   2   1  779.50   19.59
  -9  -2  -1  815.46   26.23
   9   3   1  167.09    4.77
  -9  -3  -1  178.50    5.80
   9   4   1  166.16    4.66
  -9  -4  -1  208.87    9.43
   9   5   1 1229.36   31.62
   9   6   1  131.13    4.56
  -9  -6  -1  150.92    6.94
   9   7   1   69.86    3.11
  -9  -7  -1   74.01    3.32
   9   8   1  311.38    9.74
  -9  -8  -1  308.07   12.13
   9   9   1   34.62    2.38
  -9  -9  -1   33.69    2.90
   9  10   1    3.63    1.14
  -9 -10  -1    8.09    3.21
   9  11   1   25.29    2.18
  -9 -11  -1   20.21    1.87
   9  12   1  331.70    8.81
  -9 -12  -1  291.27   11.51
   9  13   1   62.40    3.01
  -9 -13  -1   54.52    3.42
   9  14   1  149.27    4.98
  -9 -14  -1  132.47    6.53
   9  15   1  303.19    9.74
  -9 -15  -1  278.73   10.16
   9  16   1  102.72    4.25
  -9 -16  -1   97.13    5.91
   9  17   1    3.42    3.21
  -9 -17  -1    4.87    1.66
   9  18   1  196.43    9.74
  -9 -18  -1  183.47    8.29
   9  19   1    3.63    2.18
  -9 -19  -1    6.12    2.07
   9  20   1    5.80    2.38
  -9 -20  -1    5.60    2.28
   9  21   1    7.88    3.63
  -9 -21  -1    7.15    1.87
   9  22   1   47.16    4.25
  -9 -22  -1   38.97    3.01
   9  23   1    0.10    1.97
  -9 -23  -1    0.62    1.87
   9  24   1  168.13    8.50
   9  25   1   42.29    3.52
  -9 -25  -1   40.74    4.04
   9  26   1   44.05    3.73
  -9 -26  -1   40.43    3.73
   9  27   1   80.96    4.56
  -9 -27  -1   66.55    6.84
   9  28   1  105.31    4.87
  -9 -28  -1  104.17   11.09
   9  29   1   50.90    3.11
  -9 -29  -1   44.36    6.22
   9  30   1    6.63    2.70
  -9 -30  -1    4.56    5.08
   9  31   1   37.01    3.21
  -9 -31  -1   36.59    3.32
   9  32   1    3.21    2.38
  -9 -32  -1    5.49    2.59
   9  33   1   23.43    3.63
  -9 -33  -1   22.29    2.70
   9  34   1   74.11    3.63
  -9 -34  -1   77.02    4.25
   9  35   1    0.73    2.90
  -9 -35  -1    0.10    2.59
   9  36   1   19.18    2.59
  -9 -36  -1   15.03    2.90
   9  37   1   75.36    5.18
  -9 -37  -1   73.39    4.35
   9  38   1   32.24    3.63
  -9 -38  -1   26.23    3.21
   9  39   1   59.81    5.80
  -9 -39  -1   51.62    3.73
   9  40   1   15.13    3.84
  -9 -40  -1   14.30    2.38
   9  41   1   24.98    2.59
  -9 -41  -1   23.43    3.32
   9  42   1    0.83    3.21
  -9 -42  -1   -1.45    2.18
   9  43   1   10.26    2.28
  -9 -43  -1   11.61    2.90
   9  44   1   24.26    3.42
  -9 -44  -1   25.91    2.49
  10   0   1    0.52    0.93
  10   1   1  386.12   14.62
 -10  -1  -1  386.22   11.19
  10   2   1  496.31   20.83
 -10  -2  -1  525.85   27.16
  10   3   1   13.37    0.93
 -10  -3  -1   14.62    1.45
  10   4   1  131.85    4.04
 -10  -4  -1  135.17    4.77
  10   5   1    0.41    0.83
 -10  -5  -1    1.35    1.14
  10   6   1    8.81    1.14
 -10  -6  -1    9.12    1.76
  10   7   1   22.39    1.55
 -10  -7  -1   20.94    2.07
  10   8   1  933.11   30.27
  10   9   1  242.35    7.15
 -10  -9  -1  229.18    9.33
  10  10   1   81.47    4.04
 -10 -10  -1   82.93    4.66
  10  11   1  185.13    5.39
  10  12   1   20.32    1.76
 -10 -12  -1   19.69    2.70
  10  13   1    1.24    1.35
 -10 -13  -1    0.73    2.07
  10  14   1  298.94    8.91
 -10 -14  -1  268.37    9.33
  10  15   1   20.94    1.97
 -10 -15  -1   19.90    3.32
  10  16   1  119.93    4.66
 -10 -16  -1  109.36    5.49
  10  17   1   38.35    2.59
 -10 -17  -1   32.44    3.01
  10  18   1  703.52   22.39
 -10 -18  -1  589.18   20.32
  10  19   1  126.46    5.70
 -10 -19  -1  117.86    5.49
  10  20   1   38.25    3.11
 -10 -20  -1   35.14    3.21
  10  21   1   63.64    4.77
 -10 -21  -1   62.92    3.94
  10  22   1    3.21    2.80
 -10 -22  -1   10.37    3.21
  10  23   1   18.97    2.49
 -10 -23  -1   19.69    3.21
  10  24   1  219.86    6.12
 -10 -24  -1  221.10    8.29
  10  25   1   10.88    8.50
 -10 -25  -1   11.19    2.38
  10  26   1   62.92    4.25
 -10 -26  -1   51.00    3.73
  10  27   1    3.11    2.28
 -10 -27  -1    3.94    2.18
  10  28   1  283.29    9.95
 -10 -28  -1  293.87   10.05
  10  29   1   40.74    3.84
 -10 -29  -1   39.08    3.84
  10  30   1    3.94    2.18
 -10 -30  -1    3.32    3.01
  10  31   1   50.27    3.01
 -10 -31  -1   48.41    8.91
  10  32   1    5.80    3.11
 -10 -32  -1    4.87    7.05
  10  33   1    1.14    1.97
 -10 -33  -1   -4.87    5.91
  10  34   1   53.07    3.94
 -10 -34  -1   38.35    6.43
  10  35   1    4.77    2.18
 -10 -35  -1    5.70    3.11
  10  36   1    7.26    2.28
 -10 -36  -1    9.12    2.18
  10  37   1    5.18    2.49
 -10 -37  -1    3.52    2.07
  10  38   1   30.16    3.01
 -10 -38  -1   29.85    3.21
  10  39   1   14.41    2.49
 -10 -39  -1   15.44    2.70
  10  40   1    7.05    2.28
 -10 -40  -1    6.01    2.18
  10  41   1   23.53    3.52
 -10 -41  -1   20.01    3.01
  10  42   1   21.98    3.01
 -10 -42  -1   25.40    2.80
  10  43   1   -1.24    2.49
 -10 -43  -1    3.52    2.70
  11   0   1   92.36    3.11
  11   1   1    6.74    0.83
 -11  -1  -1    6.32    1.14
  11   2   1   80.23    2.80
 -11  -2  -1   83.13    2.90
  11   3   1    4.46    0.83
 -11  -3  -1    3.63    1.14
  11   4   1  231.05    7.98
 -11  -4  -1  250.12    7.26
  11   5   1 1924.17   81.16
  11   6   1  134.86    5.08
 -11  -6  -1  128.64    5.18
  11   7   1    3.32    1.04
 -11  -7  -1    4.15    1.87
  11   8   1   34.52    1.76
 -11  -8  -1   33.58    3.21
  11   9   1    1.45    0.93
 -11  -9  -1    0.41    1.66
  11  10   1   75.57    3.11
 -11 -10  -1   68.00    3.63
  11  11   1    4.35    1.55
 -11 -11  -1    4.15    2.18
  11  12   1    4.15    1.76
 -11 -12  -1    3.21    1.55
  11  13   1   14.82    1.97
 -11 -13  -1   13.37    2.38
  11  14   1   37.42    2.18
 -11 -14  -1   38.56    3.11
  11  15   1  768.30   24.77
 -11 -15  -1  566.48   48.20
  11  16   1   22.08    2.70
 -11 -16  -1   22.18    2.38
  11  17   1   39.91    3.01
 -11 -17  -1   45.61    3.52
  11  18   1    7.67    2.90
 -11 -18  -1    7.26    2.07
  11  19   1   40.32    3.01
 -11 -19  -1   32.55    4.77
  11  20   1   -0.93    2.38
 -11 -20  -1    1.55    2.07
  11  21   1   15.65    3.01
 -11 -21  -1    8.91    2.90
  11  22   1    6.22    2.38
 -11 -22  -1    8.81    2.28
  11  23   1    6.84    2.80
 -11 -23  -1    2.49    2.07
  11  24   1    6.22    2.18
 -11 -24  -1    7.98    2.18
  11  25   1  194.77    6.53
 -11 -25  -1  200.78    7.57
  11  26   1    1.24    2.07
 -11 -26  -1    0.52    3.11
  11  27   1  136.20    5.60
 -11 -27  -1  125.63    6.53
  11  28   1   49.13    3.42
 -11 -28  -1   44.16    4.15
  11  29   1   55.56    4.04
 -11 -29  -1   50.79    4.46
  11  30   1   10.57    2.80
 -11 -30  -1   34.00   15.24
  11  31   1   39.91    3.42
 -11 -31  -1   41.26    3.21
  11  32   1   18.55    2.38
 -11 -32  -1   17.00    2.59
  11  33   1   18.14    2.90
 -11 -33  -1   19.38    2.59
  11  34   1    1.66    2.38
 -11 -34  -1    4.66    2.70
  11  35   1   39.49    3.42
 -11 -35  -1   31.51    5.08
  11  36   1    9.54    3.01
 -11 -36  -1    6.22    4.35
  11  37   1   83.24    4.35
 -11 -37  -1   74.22    6.32
  11  38   1   16.17    2.70
 -11 -38  -1   17.41    2.90
  11  39   1   50.17    3.21
 -11 -39  -1   50.48    3.84
  11  40   1    0.62    2.28
 -11 -40  -1    3.01    5.08
  11  41   1   11.92    2.07
 -11 -41  -1   11.51    4.56
  11  42   1    7.46    1.97
 -11 -42  -1    1.55    2.07
  11  43   1    5.18    1.66
 -11 -43  -1    0.52    2.90
  12   1   1    3.42    1.14
 -12  -1  -1    3.84    1.04
  12   2   1  617.69   33.90
 -12  -2  -1  616.76   19.90
  12   3   1   50.69    2.70
 -12  -3  -1   49.65    2.28
  12   4   1   87.80    3.11
 -12  -4  -1   85.93    4.77
  12   5   1   42.91    3.11
 -12  -5  -1   43.02    2.59
  12   6   1    0.31    0.73
 -12  -6  -1    0.00    1.35
  12   7   1   40.94    2.07
 -12  -7  -1   35.97    3.21
  12   8   1  499.31   21.25
  12   9   1   12.96    1.45
 -12  -9  -1   12.44    2.18
  12  10   1    1.14    1.66
 -12 -10  -1   -0.83    1.97
  12  11   1   67.17    3.01
 -12 -11  -1   62.30    3.73
  12  12   1  276.45    8.19
 -12 -12  -1  272.31    8.60
  12  13   1  149.89    4.77
 -12 -13  -1  138.80    7.15
  12  14   1  141.39    6.01
 -12 -14  -1  105.00    5.18
  12  15   1  114.54    6.22
 -12 -15  -1  105.42    7.15
  12  16   1   12.34    2.28
 -12 -16  -1   10.05    2.59
  12  17   1   64.47    3.63
 -12 -17  -1   72.14    4.77
  12  18   1  311.69    9.23
 -12 -18  -1  297.60   10.37
  12  19   1   57.53    3.42
 -12 -19  -1   50.58    3.73
  12  20   1   10.99    2.59
 -12 -20  -1   10.78    2.80
  12  21   1  142.32    5.29
 -12 -21  -1  130.19    6.12
  12  22   1  138.59    5.39
 -12 -22  -1  123.66    5.80
  12  23   1  102.52    4.56
 -12 -23  -1  101.58    5.39
  12  24   1   84.48    4.46
 -12 -24  -1   70.80    4.77
  12  25   1   43.95    4.98
 -12 -25  -1   43.12    3.94
  12  26   1    0.00    2.28
 -12 -26  -1    1.24    1.97
  12  27   1   19.07    2.80
 -12 -27  -1   19.28    2.80
  12  28   1  171.34    6.43
 -12 -28  -1  178.91    8.71
  12  29   1   17.41    2.90
 -12 -29  -1   17.73    2.49
  12  30   1    4.56    2.07
 -12 -30  -1    7.67    2.49
  12  31   1   50.48    3.21
 -12 -31  -1   45.71    3.52
  12  32   1   72.04    5.39
 -12 -32  -1   68.72    4.46
  12  33   1   10.88    2.49
 -12 -33  -1   10.47    3.01
  12  34   1   36.49    3.21
 -12 -34  -1   33.79    3.84
  12  35   1    2.18    2.49
 -12 -35  -1    1.66    2.07
  12  36   1    0.41    1.87
 -12 -36  -1    0.21    2.18
  12  37   1    2.90    2.90
 -12 -37  -1    1.55    2.90
  12  38   1   32.76    2.90
 -12 -38  -1   32.86    6.12
  12  39   1    0.62    2.38
 -12 -39  -1   -1.45    5.39
  12  40   1    1.35    3.11
 -12 -40  -1    6.32    6.01
  12  41   1    2.28    2.90
 -12 -41  -1   -3.01    6.32
  12  42   1   26.54    3.52
 -12 -42  -1   17.00    6.01
  12  43   1    6.32   11.82
  13   0   1  350.67   10.99
  13   1   1    4.66    1.04
 -13  -1  -1    4.46    1.14
  13   2   1  618.62   16.17
 -13  -2  -1  601.83   19.18
  13   3   1   64.47    2.38
 -13  -3  -1   67.38    3.11
  13   4   1   29.65    1.87
 -13  -4  -1   31.20    1.87
  13   5   1  298.84    9.02
 -13  -5  -1  291.59    9.12
  13   6   1    6.32    1.66
 -13  -6  -1    4.87    1.45
  13   7   1   65.41    2.49
 -13  -7  -1   68.41    3.73
  13   8   1  335.95    8.60
 -13  -8  -1  359.69   18.76
  13   9   1   36.69    2.49
 -13  -9  -1   35.35    5.39
  13  10   1  146.16    4.77
 -13 -10  -1  142.42    5.70
  13  11   1   20.83    1.87
 -13 -11  -1   23.22    3.11
  13  12   1  175.90    6.22
 -13 -12  -1  163.98    6.01
  13  13   1   20.01    1.87
 -13 -13  -1   21.25    2.80
  13  14   1    6.12    1.76
 -13 -14  -1    3.11    2.49
  13  15   1  342.90   10.16
 -13 -15  -1  303.51    9.43
  13  16   1    4.46    1.55
 -13 -16  -1    2.70    1.87
  13  17   1   39.49    3.11
 -13 -17  -1   38.56    3.52
  13  18   1  105.63    4.98
 -13 -18  -1  104.59    5.60
  13  19   1   24.26    2.49
 -13 -19  -1   19.80    2.49
  13  20   1   -0.21    2.49
 -13 -20  -1    2.18    2.70
  13  21   1    5.91    2.59
 -13 -21  -1    1.76    1.97
  13  22   1    6.53    2.49
 -13 -22  -1    1.45    2.70
  13  23   1   15.86    3.42
 -13 -23  -1   26.54    3.01
  13  24   1   93.08    4.46
 -13 -24  -1  104.17    4.98
  13  25   1  221.72    7.88
 -13 -25  -1  176.63   13.48
  13  26   1   39.08    3.32
 -13 -26  -1   38.35    4.25
  13  27   1   26.12    3.11
 -13 -27  -1   19.80    3.32
  13  28   1    1.04    1.97
 -13 -28  -1    4.98    3.11
  13  29   1    5.70    2.49
 -13 -29  -1    5.29    3.11
  13  30   1   30.58    3.63
 -13 -30  -1   28.30    3.32
  13  31   1    1.66    2.80
 -13 -31  -1   -0.41    2.70
  13  32   1   13.37    2.70
 -13 -32  -1   13.99    3.42
  13  33   1   -0.83    3.42
 -13 -33  -1   -2.07    6.32
  13  34   1  109.36    6.22
 -13 -34  -1   96.71    4.87
  13  35   1   72.66    4.15
 -13 -35  -1   86.86    4.87
  13  36   1   38.87    3.21
 -13 -36  -1   45.71    3.63
  13  37   1   15.13    2.59
 -13 -37  -1   13.89    2.90
  13  38   1   -0.41    1.76
 -13 -38  -1    0.52    2.07
  13  39   1    2.28    2.18
 -13 -39  -1    4.15    2.07
  13  40   1   12.13    2.18
 -13 -40  -1   14.10    2.80
  13  41   1    1.76    2.38
 -13 -41  -1    0.41    3.84
  13  42   1    4.15    1.66
 -13 -42  -1    0.21    3.63
  14   0   1   -0.41    1.04
  14   1   1  312.94    9.02
 -14  -1  -1  306.72    8.81
  14   2   1  180.05    7.77
 -14  -2  -1  177.87    5.29
  14   3   1   68.31    2.80
 -14  -3  -1   72.66    3.42
  14   4   1   10.68    1.45
 -14  -4  -1   10.88    1.66
  14   5   1    1.35    1.14
 -14  -5  -1    3.84    1.35
  14   6   1   43.22    2.07
 -14  -6  -1   44.47    2.80
  14   7   1    1.35    0.93
 -14  -7  -1   -2.18    2.28
  14   8   1   47.99    2.28
 -14  -8  -1   45.30    4.77
  14   9   1   70.90    2.90
 -14  -9  -1   68.52    4.87
  14  10   1   34.41    2.07
 -14 -10  -1   37.63    2.49
  14  11   1  339.27   11.19
 -14 -11  -1  355.85   17.31
  14  12   1  231.98    7.05
 -14 -12  -1  228.87    8.19
  14  13   1  159.42    4.66
 -14 -13  -1  148.64    6.43
  14  14   1    0.10    1.35
 -14 -14  -1   -0.21    2.49
  14  15   1   37.21    2.90
 -14 -15  -1   37.73    2.70
  14  16   1   91.01    3.84
 -14 -16  -1   91.01    3.84
  14  17   1   11.09    1.87
 -14 -17  -1    7.67    2.28
  14  18   1   15.03    2.28
 -14 -18  -1   14.20    3.32
  14  19   1    1.97    1.97
 -14 -19  -1    7.05    5.60
  14  20   1   39.91    2.80
 -14 -20  -1   35.97    3.11
  14  21   1  401.15   10.47
 -14 -21  -1  330.15   15.24
  14  22   1  125.94    5.29
 -14 -22  -1  134.03    7.26
  14  23   1   68.41    4.46
 -14 -23  -1   63.75    4.15
  14  24   1    0.21    2.70
 -14 -24  -1    0.73    2.90
  14  25   1   12.85    2.70
 -14 -25  -1   10.68    6.12
  14  26   1   28.92    3.01
 -14 -26  -1   34.72    3.42
  14  27   1    2.90    3.11
 -14 -27  -1    3.11    2.18
  14  28   1   12.34    2.90
 -14 -28  -1   12.23    2.80
  14  29   1    2.59    5.08
 -14 -29  -1    5.49    2.38
  14  30   1   14.30    2.70
 -14 -30  -1   12.02    2.38
  14  31   1  158.49    6.53
 -14 -31  -1  163.05    8.09
  14  32   1   41.15    3.52
 -14 -32  -1   41.15    3.63
  14  33   1   11.71    3.52
 -14 -33  -1    8.40    2.70
  14  34   1    2.59    1.97
 -14 -34  -1    5.70    2.38
  14  35   1    4.46    2.38
 -14 -35  -1    5.70    3.21
  14  36   1    5.70    2.38
 -14 -36  -1    7.98    3.32
  14  37   1    0.10    1.66
 -14 -37  -1    1.45    6.84
  14  38   1    9.85    2.90
 -14 -38  -1   11.19    2.70
  14  39   1    3.52    1.87
 -14 -39  -1    4.25    3.01
  14  40   1    1.97    1.97
 -14 -40  -1    2.38    2.90
  14  41   1   35.87    3.11
 -14 -41  -1   38.66    3.63
  15   0   1  125.84    4.87
  15   1   1   81.68    3.11
 -15  -1  -1   88.42    4.15
  15   2   1  347.25    9.95
 -15  -2  -1  345.59    8.60
  15   3   1  238.82    7.67
 -15  -3  -1  204.51   11.09
  15   4   1   82.61    2.90
 -15  -4  -1   89.14    3.63
  15   5   1   81.99    3.11
 -15  -5  -1   72.56    4.46
  15   6   1   48.30    2.38
 -15  -6  -1   52.97    3.52
  15   7   1   92.77    3.32
 -15  -7  -1   88.83    5.08
  15   8   1  455.05   12.44
 -15  -8  -1  435.05   23.32
  15   9   1   48.93    2.59
 -15  -9  -1   46.54    4.35
  15  10   1    1.76    1.35
 -15 -10  -1    3.11    1.97
  15  11   1   36.18    2.18
 -15 -11  -1   41.77    3.73
  15  12   1  235.51    7.05
 -15 -12  -1  234.06    9.85
  15  13   1   72.97    3.11
 -15 -13  -1   70.38    5.18
  15  14   1  211.77    7.36
 -15 -14  -1  211.04    8.40
  15  15   1    0.31    1.97
 -15 -15  -1    0.10    2.38
  15  16   1   43.12    2.59
 -15 -16  -1   41.77    3.42
  15  17   1   12.65    2.07
 -15 -17  -1   11.40    2.49
  15  18   1  192.08    7.26
 -15 -18  -1  161.81    8.60
  15  19   1    4.77    2.28
 -15 -19  -1    2.28    3.01
  15  20   1    0.21    1.87
 -15 -20  -1    3.21    2.28
  15  21   1    3.42    4.04
 -15 -21  -1    1.87    3.21
  15  22   1   25.08    2.90
 -15 -22  -1   24.05    2.90
  15  23   1   -1.24    2.38
 -15 -23  -1    0.52    2.90
  15  24   1   98.89    9.95
 -15 -24  -1  117.13    6.84
  15  25   1   22.70    2.90
 -15 -25  -1   22.70    3.21
  15  26   1   57.74    3.21
 -15 -26  -1   63.64    4.66
  15  27   1    2.28    1.97
 -15 -27  -1    0.93    3.21
  15  28   1   60.54    3.63
 -15 -28  -1   57.94    5.08
  15  29   1    8.81    2.70
 -15 -29  -1    9.23    3.42
  15  30   1    7.67    2.59
 -15 -30  -1   10.57    2.18
  15  31   1   17.21   14.72
 -15 -31  -1   15.13    2.80
  15  32   1    2.07    2.07
 -15 -32  -1    6.01    3.11
  15  33   1   11.19    2.49
 -15 -33  -1    8.81    3.52
  15  34   1   96.92    5.49
 -15 -34  -1  101.69    5.80
  15  35   1   40.94    3.52
 -15 -35  -1   44.26    3.84
  15  36   1    8.09    2.28
 -15 -36  -1    9.12    3.32
  15  37   1    5.60    2.80
 -15 -37  -1    4.77    2.38
  15  38   1   20.63    3.73
 -15 -38  -1   15.96    2.59
  15  39   1    8.81    2.18
 -15 -39  -1    8.29    2.90
  15  40   1    0.62    2.07
 -15 -40  -1    3.32    2.59
  15  41   1    8.60    1.66
 -15 -41  -1    7.15    2.07
  16   0   1   45.30    3.94
  16   1   1  320.51   12.44
 -16  -1  -1  313.56    8.19
  16   2   1    4.15    1.04
 -16  -2  -1    4.46    1.45
  16   3   1    8.91    1.87
 -16  -3  -1    9.23    1.66
  16   4   1   16.79    1.55
 -16  -4  -1   14.41    1.87
  16   5   1    1.87    1.24
 -16  -5  -1    4.04    1.55
  16   6   1   36.69    2.38
 -16  -6  -1   31.82    2.49
  16   7   1   24.05    1.87
 -16  -7  -1   29.33    2.70
  16   8   1  131.85    5.29
 -16  -8  -1  137.97    9.02
  16   9   1  266.40    8.19
 -16  -9  -1  256.34    9.12
  16  10   1   12.65    1.76
 -16 -10  -1   13.16    1.87
  16  11   1  391.30   15.86
 -16 -11  -1  400.32   18.97
  16  12   1   14.41    1.97
 -16 -12  -1   14.10    2.49
  16  13   1   -0.41    1.76
 -16 -13  -1   -0.41    1.97
  16  14   1  106.25    3.63
 -16 -14  -1  112.16    7.98
  16  15   1    1.97    2.38
 -16 -15  -1    1.87    2.18
  16  16   1   97.54    3.84
 -16 -16  -1   86.45    4.66
  16  17   1   12.75    2.59
 -16 -17  -1   12.85    2.49
  16  18   1  113.09    4.25
 -16 -18  -1  106.77    5.60
  16  19   1  112.99    6.12
 -16 -19  -1  113.30    6.32
  16  20   1   27.05    2.70
 -16 -20  -1   30.47    3.73
  16  21   1  179.53    9.43
 -16 -21  -1  189.69    7.46
  16  22   1   20.63    3.11
 -16 -22  -1   19.18    3.73
  16  23   1    3.01    2.70
 -16 -23  -1    4.25    2.38
  16  24   1   42.29    3.42
 -16 -24  -1   52.14    8.40
  16  25   1    6.01    2.28
 -16 -25  -1    7.57    3.21
  16  26   1   74.63    4.04
 -16 -26  -1   77.95    4.66
  16  27   1    5.39    2.18
 -16 -27  -1    6.74    2.49
  16  28   1   51.00    3.32
 -16 -28  -1   46.96    4.15
  16  29   1   42.81    3.84
 -16 -29  -1   62.30   13.37
  16  30   1    5.49    2.38
 -16 -30  -1    5.29    3.42
  16  31   1  106.56    5.08
 -16 -31  -1   96.30    5.91
  16  32   1    4.98    2.90
 -16 -32  -1    5.49    3.01
  16  33   1   -0.10    2.49
 -16 -33  -1    0.21    3.11
  16  34   1    9.64    2.18
 -16 -34  -1    4.98    6.53
  16  35   1    1.35    2.07
 -16 -35  -1   -0.31    1.87
  16  36   1    4.04    2.59
 -16 -36  -1    5.39    2.38
  16  37   1    2.07    2.70
 -16 -37  -1    1.55    2.18
  16  38   1    1.45    1.97
 -16 -38  -1    3.94    2.70
  16  39   1    8.50    2.49
 -16 -39  -1    9.43    2.90
  16  40   1   -3.21   17.00
 -16 -40  -1   -0.41    1.97
  17   0   1   39.08    2.59
  17   1   1    6.22    1.55
 -17  -1  -1    7.57    1.87
  17   2   1   30.16    2.07
 -17  -2  -1   31.51    2.07
  17   3   1   64.47    3.84
 -17  -3  -1   72.04    3.84
  17   4   1  239.34    9.12
 -17  -4  -1  250.95    7.15
  17   5   1  576.33   13.27
 -17  -5  -1  545.13   19.90
  17   6   1  140.87    4.35
 -17  -6  -1  158.08   10.16
  17   7   1    0.10    1.35
 -17  -7  -1    1.35    2.59
  17   8   1   25.60    2.18
 -17  -8  -1   34.41    4.98
  17   9   1   12.02    1.66
 -17  -9  -1   13.37    1.97
  17  10   1    7.77    1.66
 -17 -10  -1    9.23    1.87
  17  11   1    5.49    1.66
 -17 -11  -1    4.77    2.80
  17  12   1    3.94    2.70
 -17 -12  -1    4.98    2.38
  17  13   1   24.36    2.80
 -17 -13  -1   30.58    2.90
  17  14   1   95.36    4.25
 -17 -14  -1   97.64    4.56
  17  15   1  231.46    7.26
 -17 -15  -1  213.22    7.26
  17  16   1   56.18    2.90
 -17 -16  -1   57.01    3.73
  17  17   1   13.48    1.97
 -17 -17  -1   10.47    2.80
  17  18   1   77.64    4.56
 -17 -18  -1   80.75    5.18
  17  19   1    8.71    2.38
 -17 -19  -1   12.75    3.01
  17  20   1    0.83    3.63
 -17 -20  -1    1.24    2.70
  17  21   1   10.26    2.18
 -17 -21  -1    6.32    2.80
  17  22   1   35.76    3.94
 -17 -22  -1   35.87    4.25
  17  23   1   -0.21    2.70
 -17 -23  -1    2.07    2.59
  17  24   1   49.13    3.11
 -17 -24  -1   43.85    4.66
  17  25   1   27.68    2.70
 -17 -25  -1   31.72    3.42
  17  26   1   11.19    3.84
 -17 -26  -1   11.30    3.52
  17  27   1   32.76    3.42
 -17 -27  -1   23.53    4.66
  17  28   1   67.27    4.87
 -17 -28  -1   61.16    4.98
  17  29   1   26.02    3.73
 -17 -29  -1   20.11    3.21
  17  30   1    0.73    1.97
 -17 -30  -1    1.04    2.49
  17  31   1   22.91    2.49
 -17 -31  -1   18.35    3.52
  17  32   1   16.17    2.28
 -17 -32  -1   16.79    3.11
  17  33   1    4.35    1.87
 -17 -33  -1    4.66    2.59
  17  34   1    0.41    2.49
 -17 -34  -1    4.25    2.49
  17  35   1   -0.31    2.38
 -17 -35  -1    1.45    2.38
  17  36   1   -1.45    1.97
 -17 -36  -1    3.42    3.11
  17  37   1   27.88    2.49
 -17 -37  -1   25.08    3.11
  17  38   1   35.55    2.80
 -17 -38  -1   33.38    3.42
  17  39   1    8.91    3.94
 -17 -39  -1   12.54    2.28
  17  40   1   -0.62    1.87
 -17 -40  -1   -1.76    2.18
  18   0   1   -0.10    2.38
  18   1   1   73.80    2.80
 -18  -1  -1   71.63    3.52
  18   2   1  150.51    4.98
 -18  -2  -1  151.13    5.08
  18   3   1    4.98    1.24
 -18  -3  -1    4.15    1.76
  18   4   1   25.50    2.07
 -18  -4  -1   29.13    2.28
  18   5   1    7.98    1.55
 -18  -5  -1    6.74    2.18
  18   6   1    0.83    1.66
 -18  -6  -1    1.24    2.28
  18   7   1   43.95    2.59
 -18  -7  -1   45.82    3.42
  18   8   1  291.27    9.12
 -18  -8  -1  264.53   10.16
  18   9   1  160.67    5.49
 -18  -9  -1  157.04    5.70
  18  10   1    6.84    2.18
 -18 -10  -1    9.85    3.21
  18  11   1   34.83    2.70
 -18 -11  -1   28.19    2.59
  18  12   1   50.27    3.21
 -18 -12  -1   43.74    2.90
  18  13   1   48.72    3.52
 -18 -13  -1   40.11    4.46
  18  14   1   46.75    2.59
 -18 -14  -1   43.54    4.04
  18  15   1   57.22    2.90
 -18 -15  -1   70.90    4.35
  18  16   1   22.39    2.28
 -18 -16  -1   19.49    3.63
  18  17   1   38.66    3.01
 -18 -17  -1   48.51    4.56
  18  18   1  192.49    7.15
 -18 -18  -1  187.41   14.93
  18  19   1   98.99    4.87
 -18 -19  -1  108.53    6.22
  18  20   1    1.55    2.38
 -18 -20  -1   -1.24    2.70
  18  21   1    2.18    2.07
 -18 -21  -1    1.45    3.52
  18  22   1   22.08    3.11
 -18 -22  -1   26.12    3.63
  18  23   1   38.35    5.29
 -18 -23  -1   34.62    4.87
  18  24   1   54.94    3.52
 -18 -24  -1   63.75    4.87
  18  25   1   39.60    3.21
 -18 -25  -1   39.39    4.35
  18  26   1   15.34    2.80
 -18 -26  -1   19.49    4.04
  18  27   1   21.35    3.94
 -18 -27  -1   22.29    3.84
  18  28   1   91.32    5.08
 -18 -28  -1   94.43    5.49
  18  29   1   41.46    3.84
 -18 -29  -1   42.81    4.66
  18  30   1    0.93    2.28
 -18 -30  -1   -0.83    3.52
  18  31   1    1.35    2.49
 -18 -31  -1    4.04    3.32
  18  32   1   13.79    2.59
 -18 -32  -1   18.35    3.73
  18  33   1    8.71    4.66
 -18 -33  -1   15.76    3.84
  18  34   1   14.62    2.59
 -18 -34  -1   15.03    3.52
  18  35   1    1.45    1.97
 -18 -35  -1    3.73    3.32
  18  36   1    0.83    2.38
 -18 -36  -1   -0.83    2.90
  18  37   1    1.87    2.07
 -18 -37  -1   -0.93    2.80
  18  38   1    8.71    1.87
 -18 -38  -1    9.95    2.59
  18  39   1    2.90    1.87
 -18 -39  -1    3.73    1.66
  19   0   1   92.25    3.63
  19   1   1   34.93    2.90
 -19  -1  -1   33.69    2.59
  19   2   1   37.11    2.59
 -19  -2  -1   38.97    2.49
  19   3   1   26.12    1.97
 -19  -3  -1   30.58    2.59
  19   4   1  109.15    4.66
 -19  -4  -1  101.38    4.46
  19   5   1  385.50    9.64
 -19  -5  -1  385.19   14.41
  19   6   1   56.60    3.21
 -19  -6  -1   54.00    3.94
 -19  -7  -1   15.96    2.28
  19   8   1   27.37    2.49
 -19  -8  -1   30.68    3.42
  19   9   1   24.26    1.97
 -19  -9  -1   24.05    3.32
  19  10   1   56.18    6.43
 -19 -10  -1   44.26    3.32
  19  11   1   14.93    2.49
 -19 -11  -1   15.76    3.11
  19  12   1    6.74    2.59
 -19 -12  -1   10.47    3.52
  19  13   1    1.55    1.76
 -19 -13  -1    3.52    3.21
  19  14   1   11.09    2.18
 -19 -14  -1    7.67    2.90
  19  15   1  233.75    8.40
 -19 -15  -1  234.26    9.64
  19  16   1   15.76    2.28
 -19 -16  -1    7.15    3.94
  19  17   1   24.46    3.11
 -19 -17  -1   24.67    3.84
  19  18   1   -0.21    3.11
 -19 -18  -1    3.63    3.42
  19  19   1   14.62    2.59
 -19 -19  -1   12.02    3.63
  19  20   1    0.00    2.49
 -19 -20  -1    1.55    2.80
  19  21   1    6.74    2.18
 -19 -21  -1    4.25    5.39
  19  22   1    1.14    2.59
 -19 -22  -1    3.73    3.52
  19  23   1   -0.52    1.97
 -19 -23  -1    4.66    2.90
  19  24   1   -0.21    2.18
 -19 -24  -1   -1.97    3.73
  19  25   1  129.26    5.49
 -19 -25  -1  125.63    7.77
  19  26   1    2.90    2.59
 -19 -26  -1    3.11    2.80
  19  27   1   19.90    3.01
 -19 -27  -1   25.91    4.66
  19  28   1    9.02    2.49
 -19 -28  -1   12.02    3.73
  19  29   1    5.49    2.38
 -19 -29  -1    5.49    2.80
  19  30   1    4.46    1.97
 -19 -30  -1    6.74    2.90
  19  31   1    1.35    2.07
 -19 -31  -1   -0.73    2.70
  19  32   1   13.48    2.18
 -19 -32  -1   10.99    2.80
  19  33   1   -0.83    2.49
 -19 -33  -1   -0.31    2.59
  19  34   1   14.51    2.59
 -19 -34  -1   12.54    2.90
  19  35   1   32.86    3.01
 -19 -35  -1   33.38    3.21
  19  36   1    7.57    3.42
 -19 -36  -1   10.16    2.70
  19  37   1   15.44    1.97
 -19 -37  -1   18.24    2.70
  19  38   1   10.16    2.59
 -19 -38  -1   14.72    2.59
  20   0   1   -0.93    1.66
  20   1   1    2.90    1.76
 -20  -1  -1    3.84    2.28
  20   2   1  180.15    6.12
 -20  -2  -1  182.75    6.22
  20   3   1   27.47    1.97
 -20  -3  -1   26.95    2.70
  20   4   1   20.83    1.97
 -20  -4  -1   19.38    2.18
  20   5   1    2.38    1.66
 -20  -5  -1    4.98    2.49
  20   6   1   25.50    2.59
 -20  -6  -1   21.15    3.32
  20   7   1    5.60    3.21
 -20  -7  -1    8.29    2.59
  20   8   1   94.95    3.84
 -20  -8  -1   92.57    5.39
  20   9   1    7.15    1.76
 -20  -9  -1    8.19    3.01
  20  10   1    5.49    1.76
 -20 -10  -1    8.40    2.80
  20  11   1   80.75    4.25
 -20 -11  -1   82.10    5.29
  20  12   1  144.29    5.29
 -20 -12  -1  149.89    7.46
  20  13   1   66.44    6.12
 -20 -13  -1   70.59    6.94
  20  14   1   -0.73    1.97
 -20 -14  -1    1.14    2.90
  20  15   1   38.87    2.59
 -20 -15  -1   34.83    4.46
  20  16   1   29.75    2.70
 -20 -16  -1   33.07    3.73
  20  17   1   19.38    2.38
 -20 -17  -1   17.62    3.94
  20  18   1   46.02    2.90
 -20 -18  -1   43.64    4.77
  20  19   1   17.93    2.90
 -20 -19  -1   11.40    4.15
  20  20   1   28.40    3.21
 -20 -20  -1   36.49    6.74
  20  21   1   63.23    3.42
 -20 -21  -1   62.09    4.87
  20  22   1  124.70    6.43
 -20 -22  -1  122.63    6.94
  20  23   1   52.97    3.21
 -20 -23  -1   66.03    5.60
  20  24   1    4.04    2.38
 -20 -24  -1    4.87    4.04
  20  25   1   18.66    3.01
 -20 -25  -1   14.30    3.21
  20  26   1   12.23    2.70
 -20 -26  -1    8.19    3.73
  20  27   1    7.77    2.38
 -20 -27  -1    8.09    2.80
  20  28   1   28.82    3.11
 -20 -28  -1   29.65    3.73
  20  29   1    5.29    2.49
 -20 -29  -1    8.29    4.04
  20  30   1    9.02    2.38
 -20 -30  -1   13.16    4.25
  20  31   1   20.63    2.59
 -20 -31  -1   19.80    4.15
  20  32   1   35.76    2.70
 -20 -32  -1   41.26    4.35
  20  33   1    5.29    1.97
 -20 -33  -1    5.08    7.36
  20  34   1    5.91    2.07
 -20 -34  -1    3.84    2.38
  20  35   1    1.14    2.07
 -20 -35  -1    3.94    4.04
  20  36   1    1.45    2.59
 -20 -36  -1    0.31    3.01
  20  37   1   -1.14    2.28
 -20 -37  -1    0.62    3.11
  21   0   1   51.41    3.52
  21   1   1   77.53    3.73
 -21  -1  -1   80.44    4.04
  21   2   1  108.32    8.29
 -21  -2  -1  101.17    4.56
  21   3   1  111.22    4.77
 -21  -3  -1   95.36    5.91
  21   4   1    4.15    2.28
 -21  -4  -1    5.60    1.87
  21   5   1   51.31    3.21
 -21  -5  -1   48.61    4.15
  21   6   1    2.18    3.11
 -21  -6  -1    2.28    3.01
  21   7   1   55.35    3.32
 -21  -7  -1   57.22    4.46
  21   8   1  101.17    5.18
 -21  -8  -1   96.61    5.91
  21   9   1   45.82    2.80
 -21  -9  -1   47.99    4.04
  21  10   1   31.41    2.49
 -21 -10  -1   27.78    3.01
  21  11   1   21.66    2.38
 -21 -11  -1   25.81    3.84
  21  12   1   21.46    2.80
 -21 -12  -1   19.69    3.11
  21  13   1   14.30    2.18
 -21 -13  -1   18.45    3.73
  21  14   1   13.89    2.49
 -21 -14  -1   11.71    2.38
  21  15   1   58.05    3.21
 -21 -15  -1   65.61    4.25
  21  16   1    4.35    1.97
 -21 -16  -1    4.98    3.32
  21  17   1   23.43    2.80
 -21 -17  -1   21.46    3.63
  21  18   1   45.82    3.32
 -21 -18  -1   45.51    4.35
  21  19   1    5.18    3.21
 -21 -19  -1    5.08    3.21
  21  20   1    0.41    2.59
 -21 -20  -1    0.21    3.63
  21  21   1    2.49    2.28
 -21 -21  -1    1.24    2.90
  21  22   1    3.94    3.42
 -21 -22  -1    6.32    3.21
  21  23   1    0.31    2.18
 -21 -23  -1   -2.28    4.04
  21  24   1   47.37    4.25
 -21 -24  -1   49.55    4.66
  21  25   1   92.98    5.18
 -21 -25  -1  102.62    7.15
  21  26   1    6.63    2.28
 -21 -26  -1   10.68    3.42
  21  27   1    3.63    2.07
 -21 -27  -1    1.35    3.42
  21  28   1    4.56    7.05
 -21 -28  -1    2.38    3.94
  21  29   1    1.04    3.32
 -21 -29  -1   -0.83    7.26
  21  30   1    2.70    2.80
 -21 -30  -1    3.32    3.01
  21  31   1    2.07    2.59
 -21 -31  -1    5.80    2.80
  21  32   1    0.10    2.18
 -21 -32  -1   -2.38    2.80
  21  33   1    3.11    2.70
 -21 -33  -1    5.29    3.63
  21  34   1   27.47    3.11
 -21 -34  -1   24.26    4.25
  21  35   1   39.60    2.90
 -21 -35  -1   36.90    3.84
  21  36   1    8.29    1.97
 -21 -36  -1    8.50    3.73
  22   0   1    0.62    1.97
  22   1   1  107.70    4.46
 -22  -1  -1  106.77    4.87
  22   2   1   37.01    3.21
 -22  -2  -1   39.70    3.11
  22   3   1    7.46    2.70
 -22  -3  -1   10.47    3.42
  22   4   1   -0.52    1.76
 -22  -4  -1   -1.24    2.49
  22   5   1   -0.21    2.49
 -22  -5  -1    2.38    2.90
  22   6   1   36.80    3.01
 -22  -6  -1   33.07    3.11
  22   7   1   15.44    2.80
 -22  -7  -1   12.65    3.11
  22   8   1    1.66    1.55
 -22  -8  -1   -1.55    2.80
  22   9   1   47.79    6.01
 -22  -9  -1   57.84    4.56
  22  10   1   18.97    2.18
 -22 -10  -1   19.18    3.52
  22  11   1   73.91    3.84
 -22 -11  -1  100.96    6.32
  22  12   1   72.04    4.87
 -22 -12  -1   72.46    7.57
  22  13   1    8.29    2.28
 -22 -13  -1   10.47    3.52
  22  14   1    5.49    1.97
 -22 -14  -1    7.05    5.08
  22  15   1    0.93    2.28
 -22 -15  -1    1.55    3.42
  22  16   1   58.05    3.73
 -22 -16  -1   57.32    4.87
  22  17   1    2.59    2.38
 -22 -17  -1    4.46    3.21
  22  18   1    1.87    2.80
 -22 -18  -1    5.29    2.90
  22  19   1   34.83    3.11
 -22 -19  -1   31.10    4.15
  22  20   1   34.52    3.21
 -22 -20  -1   39.18    4.87
  22  21   1   80.13    4.87
 -22 -21  -1   85.00    6.74
  22  22   1   72.97    3.84
 -22 -22  -1   77.64    5.60
  22  23   1    2.28    2.38
 -22 -23  -1    1.55    4.04
  22  24   1   11.09    3.42
 -22 -24  -1   10.37    6.84
  22  25   1    2.18    3.21
 -22 -25  -1    0.31    4.25
  22  26   1   23.94    2.80
 -22 -26  -1   24.77    4.04
  22  27   1    0.00    3.73
 -22 -27  -1    2.07    4.04
  22  28   1   -2.28    2.90
 -22 -28  -1   -0.62    2.90
  22  29   1    6.32    3.73
 -22 -29  -1    7.26    3.32
  22  30   1    7.88    2.90
 -22 -30  -1    8.91    4.04
  22  31   1   45.51    3.21
 -22 -31  -1   42.19    5.08
  22  32   1   19.49    2.38
 -22 -32  -1   21.25    4.25
  22  33   1    0.41    1.87
 -22 -33  -1    0.31    2.59
  22  34   1   -0.41    1.97
 -22 -34  -1    1.87    2.90
  22  35   1   -1.14    2.70
 -22 -35  -1    2.38    2.80
  23   0   1    0.73    3.52
  23   1   1   39.08    3.32
 -23  -1  -1   39.39    2.80
  23   2   1   34.72    4.35
 -23  -2  -1   29.96    2.70
  23   3   1   74.63    5.08
 -23  -3  -1   62.30    3.84
  23   4   1   79.50    4.77
 -23  -4  -1   85.41    5.70
  23   5   1   59.29    3.32
 -23  -5  -1   52.45    4.25
  23   6   1  103.66    6.12
 -23  -6  -1   72.35    4.87
  23   7   1   39.70    3.11
 -23  -7  -1   37.63    3.52
  23   8   1   32.03    3.01
 -23  -8  -1   30.06    3.94
  23   9   1   13.89    2.18
 -23  -9  -1   13.27    2.90
  23  10   1    0.21    3.01
 -23 -10  -1    1.04    2.80
  23  11   1    5.39    1.76
 -23 -11  -1    6.94    3.63
  23  12   1   16.27    2.18
 -23 -12  -1   20.11    3.84
  23  13   1   18.55    3.21
 -23 -13  -1   16.90    4.56
  23  14   1   63.33    4.25
 -23 -14  -1   65.72    5.80
  23  15   1    0.31    2.28
 -23 -15  -1    0.73    3.52
  23  16   1   31.51    3.52
 -23 -16  -1   31.72    3.52
  23  17   1    7.05    2.38
 -23 -17  -1    5.49    3.21
  23  18   1   54.83    3.84
 -23 -18  -1   45.82    4.25
  23  19   1   -0.83    2.59
 -23 -19  -1   -1.87    2.90
  23  20   1    0.62    2.28
 -23 -20  -1    0.73    3.32
  23  21   1    0.52    2.59
 -23 -21  -1    1.14    4.15
  23  22   1    9.95    3.01
 -23 -22  -1   15.76    4.46
  23  23   1    1.55    2.49
 -23 -23  -1   -0.10    3.32
  23  24   1   28.82    3.32
 -23 -24  -1   25.71    4.77
  23  25   1    7.67    3.32
 -23 -25  -1    6.12    3.42
  23  26   1    6.63    2.28
 -23 -26  -1    6.43    4.46
  23  27   1    3.01    3.11
 -23 -27  -1    6.74    3.11
  23  28   1   43.85    4.04
 -23 -28  -1   38.46    5.60
  23  29   1    6.53    2.18
 -23 -29  -1    6.43    4.35
  23  30   1    1.97    2.28
 -23 -30  -1    1.55    3.21
  23  31   1    6.63    1.97
 -23 -31  -1    4.46    3.52
  23  32   1    6.53    2.07
 -23 -32  -1    8.09    3.32
  23  33   1    0.21    2.07
 -23 -33  -1   -1.66    4.04
  23  34   1    8.29    1.97
 -23 -34  -1    4.77    3.73
  24   0   1    2.07    2.07
  24   1   1   91.32    4.56
 -24  -1  -1   85.10    5.18
  24   2   1    9.23    2.49
 -24  -2  -1    9.54    2.80
  24   3   1    2.70    2.59
 -24  -3  -1   -0.31    2.70
  24   4   1   -0.10    1.66
 -24  -4  -1   -1.45    2.38
  24   5   1    2.90    1.97
 -24  -5  -1   -0.73    5.80
  24   6   1    4.46    1.87
 -24  -6  -1    3.21    2.80
  24   7   1   25.19    4.35
 -24  -7  -1   14.72    2.90
  24   8   1   40.11    3.01
 -24  -8  -1   31.62    4.25
  24   9   1  128.02    5.49
 -24  -9  -1  122.63    6.43
  24  10   1    3.42    1.76
 -24 -10  -1    3.63    3.94
  24  11   1   36.07    2.70
 -24 -11  -1   46.33    4.56
  24  12   1   -0.93    1.87
 -24 -12  -1   -1.24    5.08
  24  13   1    7.46    4.35
 -24 -13  -1    9.64    2.90
  24  14   1    3.32    1.97
 -24 -14  -1    4.35    3.63
  24  15   1   17.52    2.49
 -24 -15  -1   19.38    5.70
  24  16   1   20.01    2.38
 -24 -16  -1   22.60    3.52
  24  17   1   28.82    3.21
 -24 -17  -1   30.16    3.63
  24  18   1   30.47    3.11
 -24 -18  -1   32.24    3.73
  24  19   1   85.10    4.35
 -24 -19  -1   89.35    6.22
  24  20   1    2.38    2.07
 -24 -20  -1    6.01    3.01
  24  21   1   18.76    3.42
 -24 -21  -1   29.23    4.77
  24  22   1    2.70    3.32
 -24 -22  -1   -4.35    3.94
  24  23   1    9.33    3.11
 -24 -23  -1    6.12    6.32
  24  24   1   12.44    3.21
 -24 -24  -1    9.64    3.52
  24  25   1   17.62    4.56
 -24 -25  -1   15.76    4.15
  24  26   1   13.89    3.01
 -24 -26  -1   10.37    3.52
  24  27   1   15.44    3.63
 -24 -27  -1    9.33    4.35
  24  28   1   11.30    2.49
 -24 -28  -1    3.63    3.84
  24  29   1   27.26    2.80
 -24 -29  -1   30.79    3.84
  24  30   1   -1.04    1.97
 -24 -30  -1    0.73    6.74
  24  31   1   11.40    3.94
 -24 -31  -1   11.40    3.94
  24  32   1   -0.73    3.01
 -24 -32  -1    1.55    3.32
  24  33   1    1.97    3.11
 -24 -33  -1    6.32    2.59
  25   0   1   29.65    2.80
  25   1   1    2.90    2.59
 -25  -1  -1    2.38    2.38
  25   2   1   -0.41    2.49
 -25  -2  -1    2.80    2.59
  25   3   1    1.97    4.25
 -25  -3  -1    1.14    2.80
  25   4   1  120.14    5.60
 -25  -4  -1  108.94    5.08
  25   5   1  120.76    6.43
 -25  -5  -1  103.55    5.80
  25   6   1   91.53    5.08
 -25  -6  -1  101.06    6.43
  25   7   1    4.04    3.32
 -25  -7  -1    4.35    3.01
  25   8   1    0.00    1.76
 -25  -8  -1    0.00    2.59
  25   9   1    2.59    3.84
 -25  -9  -1    1.35    2.70
  25  10   1   28.19    2.59
 -25 -10  -1   28.71    3.63
  25  11   1    2.49    1.45
 -25 -11  -1    2.80    3.52
  25  12   1    1.45    1.66
 -25 -12  -1    0.93    3.42
  25  13   1   -0.10    4.66
 -25 -13  -1    1.35    2.90
  25  14   1   36.18    2.80
 -25 -14  -1   52.97    6.94
  25  15   1   57.32    5.70
 -25 -15  -1   59.60    5.29
  25  16   1   13.79    2.38
 -25 -16  -1   20.73    3.63
  25  17   1    4.98    3.52
 -25 -17  -1    8.50    3.73
  25  18   1   14.10    2.70
 -25 -18  -1   14.51    4.15
  25  19   1    5.08    2.90
 -25 -19  -1    5.29    3.94
  25  20   1    3.11    2.59
 -25 -20  -1    6.01    5.29
  25  21   1    1.24    2.80
 -25 -21  -1    3.73    3.32
  25  22   1    9.43    2.59
 -25 -22  -1    6.63    3.32
  25  23   1    0.73    3.32
 -25 -23  -1    1.45    3.63
  25  24   1    8.71    3.52
 -25 -24  -1    3.94    3.21
  25  25   1   18.87    3.21
 -25 -25  -1   21.25    4.46
  25  26   1    1.24    2.80
 -25 -26  -1    3.01    3.42
  25  27   1    4.15    2.90
 -25 -27  -1    4.35    4.04
  25  28   1   22.70    4.15
 -25 -28  -1   20.73    3.21
  25  29   1    2.90    1.97
 -25 -29  -1    0.10    4.56
  25  30   1    0.52    1.97
 -25 -30  -1   -0.41    4.56
  25  31   1    3.21    2.80
 -25 -31  -1    1.55    3.01
  25  32   1    0.62    2.38
 -25 -32  -1    7.88    2.90
  26   0   1    1.35    2.38
  26   1   1   10.26    2.90
 -26  -1  -1   10.16    2.70
  26   2   1   64.79    6.01
 -26  -2  -1   67.27    6.22
  26   3   1    6.74    3.21
 -26  -3  -1    5.39    6.22
  26   4   1    0.62    3.11
 -26  -4  -1   -0.62    5.18
  26   5   1    5.39    3.21
 -26  -5  -1    4.56    5.08
  26   6   1    9.02    4.46
 -26  -6  -1    6.43    6.53
  26   7   1    7.77    3.42
 -26  -7  -1    1.66    6.63
  26   8   1   40.43    6.22
 -26  -8  -1   32.34    3.94
  26   9   1   31.72    4.15
 -26  -9  -1   27.68    3.52
  26  10   1    7.88    4.15
 -26 -10  -1    6.74    3.01
  26  11   1   -0.62    3.42
 -26 -11  -1    1.04    2.90
  26  12   1   55.25    5.29
 -26 -12  -1   79.50    8.19
  26  13   1   17.52    3.32
 -26 -13  -1   14.10    3.32
  26  14   1   -0.21    4.46
 -26 -14  -1    1.04    3.21
  26  15   1   12.75    1.76
 -26 -15  -1   21.15    3.32
  26  16   1    2.59    5.60
 -26 -16  -1    1.55    3.42
  26  17   1    7.88    1.97
 -26 -17  -1   12.13    4.04
  26  18   1   20.94    4.98
 -26 -18  -1   18.24    3.84
  26  19   1   27.26    3.01
 -26 -19  -1   34.10    4.25
  26  20   1    5.80    2.38
 -26 -20  -1    9.64    4.04
  26  21   1    0.21    2.80
 -26 -21  -1    2.38    5.18
  26  22   1   32.76    3.32
 -26 -22  -1   34.41    4.35
  26  23   1    9.43    3.01
 -26 -23  -1    9.64    4.04
  26  24   1    1.66    3.94
 -26 -24  -1   -2.49    3.73
  26  25   1    6.32    2.80
 -26 -25  -1    6.01    3.52
  26  26   1    0.93    3.01
 -26 -26  -1    0.73    3.84
  26  27   1    2.59    1.66
 -26 -27  -1    2.90    2.90
  26  28   1    6.94    1.66
 -26 -28  -1    7.98    4.35
  26  29   1   15.24    3.32
 -26 -29  -1   10.68    4.15
  26  30   1    3.32    4.25
 -26 -30  -1    0.73    3.11
  26  31   1    2.07    4.35
 -26 -31  -1    0.93    5.91
  27   0   1   27.78    3.94
  27   1   1   55.77    7.67
 -27  -1  -1   48.41    3.84
  27   2   1    3.63    2.90
 -27  -2  -1    3.63    4.77
  27   3   1   40.22    5.39
 -27  -3  -1   24.88    3.73
  27   4   1    9.02    3.73
 -27  -4  -1    8.60    2.90
  27   5   1   57.22    6.43
 -27  -5  -1   41.36    4.46
  27   6   1    0.93    3.73
 -27  -6  -1    4.25    2.59
  27   7   1   44.78    4.35
 -27  -7  -1   35.14    4.15
  27   8   1    6.63   13.06
 -27  -8  -1    3.52    2.90
  27   9   1   25.81    4.15
 -27  -9  -1   18.04    3.32
  27  10   1   10.88    3.63
 -27 -10  -1    9.64    2.90
  27  11   1   17.21    3.73
 -27 -11  -1   20.73    3.73
  27  12   1    1.66    4.04
 -27 -12  -1    2.07    3.01
  27  13   1    2.90    4.87
 -27 -13  -1    4.04    2.90
  27  14   1    2.28   11.61
 -27 -14  -1    0.73    3.21
  27  15   1   51.31    6.84
 -27 -15  -1   53.07    4.56
  27  16   1    3.63    2.90
 -27 -16  -1    1.45    5.18
  27  17   1   38.15   11.71
 -27 -17  -1   16.38    3.94
  27  18   1    1.97    4.77
 -27 -18  -1   -0.62    3.63
  27  19   1    4.98    3.94
 -27 -19  -1    7.98    3.52
  27  20   1    0.73    4.98
 -27 -20  -1    0.52    3.52
  27  21   1    6.32    7.88
 -27 -21  -1    0.21    3.42
  27  22   1    0.62    1.87
 -27 -22  -1   -1.55    3.84
  27  23   1    1.45    2.28
 -27 -23  -1   -0.83    3.01
  27  24   1   -0.93    3.42
 -27 -24  -1    0.31    3.84
  27  25   1   27.05    3.42
 -27 -25  -1   30.79    3.94
  27  26   1    0.83    3.94
 -27 -26  -1   -0.41    4.77
  27  27   1    3.42    3.32
 -27 -27  -1    6.53    4.77
  27  28   1    0.21    2.49
 -27 -28  -1    0.31    3.42
  27  29   1   -0.73    3.32
 -27 -29  -1    0.21    3.52
  28   0   1    1.55    2.90
  28   1   1    4.46    3.52
 -28  -1  -1    8.91    3.32
  28   2   1   51.31    4.66
 -28  -2  -1   51.62    4.98
  28   3   1    7.57    3.84
 -28  -3  -1    6.63    2.59
  28   4   1    1.04    5.08
 -28  -4  -1    0.41    7.15
  28   5   1    0.83    3.52
 -28  -5  -1    1.76    2.70
  28   6   1   20.42    4.87
 -28  -6  -1   13.16    3.21
  28   7   1   -4.04    5.70
 -28  -7  -1    1.35    2.28
  28   8   1   13.06    4.46
 -28  -8  -1    9.23    3.01
  28   9   1    3.01    3.32
 -28  -9  -1    0.21    2.28
  28  10   1    5.80    3.94
 -28 -10  -1   15.44    5.08
  28  11   1    8.29    4.46
 -28 -11  -1    6.22    6.53
  28  12   1   71.63    7.26
 -28 -12  -1   54.32    5.08
  28  13   1   12.13    4.04
 -28 -13  -1    3.01    3.01
  28  14   1    2.90    5.18
 -28 -14  -1    0.00    3.32
  28  15   1   -1.35    5.18
 -28 -15  -1   -0.83    3.01
  28  16   1   12.54    4.35
 -28 -16  -1   11.51    4.04
  28  17   1   -1.04    3.32
 -28 -17  -1    0.10    3.73
  28  18   1   -0.62    2.70
 -28 -18  -1    4.46    3.94
 -28 -19  -1   -1.97    3.52
  28  20   1   13.89    2.90
 -28 -20  -1   14.51    3.84
  28  21   1   11.82    3.94
 -28 -21  -1    9.95    3.94
  28  22   1   44.57    6.43
 -28 -22  -1   37.73    4.77
  28  23   1    3.52    3.94
 -28 -23  -1    0.62    2.80
  28  24   1    0.21    6.53
 -28 -24  -1    2.80    5.18
  28  25   1    0.73    2.70
 -28 -25  -1    0.21    3.21
  28  26   1    5.39    4.98
 -28 -26  -1    3.73    3.01
  28  27   1    0.52    3.32
 -28 -27  -1    1.14    4.25
  29   0   1    3.01    3.21
  29   1   1   25.29    3.73
 -29  -1  -1   18.76    6.32
  29   2   1    4.46    5.29
 -29  -2  -1    0.10    2.80
  29   3   1   40.84    4.56
 -29  -3  -1   28.71    8.71
  29   4   1   21.15    4.25
 -29  -4  -1    9.64    3.21
  29   5   1   11.71    5.39
 -29  -5  -1    3.52    2.49
  29   6   1   18.87    4.98
 -29  -6  -1   25.50    8.09
  29   7   1   28.30    4.98
 -29  -7  -1   24.05    3.11
  29   8   1    5.70    4.87
 -29  -8  -1    4.15    3.01
  29   9   1   16.17    5.08
 -29  -9  -1   13.06    7.26
  29  10   1    0.93    4.15
 -29 -10  -1   -1.76    4.56
  29  11   1   13.37    6.43
 -29 -11  -1    6.94    2.59
  29  12   1    4.35    5.39
 -29 -12  -1    3.52    2.90
  29  13   1    2.80    4.77
 -29 -13  -1    4.56    2.59
  29  14   1   12.44    3.01
 -29 -14  -1   13.06    3.52
  29  15   1   10.68    2.70
 -29 -15  -1    8.19    2.90
  29  16   1    6.22    4.56
 -29 -16  -1    2.90    3.21
  29  17   1    7.88    5.29
 -29 -17  -1    0.93    3.52
  29  18   1    4.87    3.21
 -29 -18  -1    6.74    2.80
  29  19   1   -4.15    4.87
 -29 -19  -1    0.31    2.90
  29  20   1    0.83    2.90
 -29 -20  -1   -1.35    5.29
  29  21   1    0.41    4.46
 -29 -21  -1   -0.62    5.29
  29  22   1   -0.52    3.73
 -29 -22  -1    0.52    3.32
  29  23   1   -1.87    3.52
  29  24   1    1.66    3.01
 -29 -24  -1    0.52    2.80
  29  25   1   16.27    5.29
 -29 -25  -1   12.13    4.66
  29  26   1    1.45    5.49
 -29 -26  -1    1.87    3.01
  30   0   1    0.10    3.52
  30   1   1   26.74    4.46
 -30  -1  -1   33.90    6.94
  30   2   1    7.46    6.43
 -30  -2  -1    6.12    2.90
  30   3   1   -3.21    7.05
 -30  -3  -1   -0.21    2.80
  30   4   1    3.01    3.94
  30   5   1    3.73    4.56
 -30  -5  -1    2.49    2.59
  30   6   1    2.49    4.35
 -30  -6  -1    5.08    3.21
  30   7   1    4.77    6.53
 -30  -7  -1    3.94    2.38
  30   8   1    1.55    5.49
 -30  -8  -1    0.41    3.11
  30   9   1   21.66    5.39
 -30  -9  -1   37.21    8.29
  30  10   1    3.84    5.60
 -30 -10  -1    1.04    2.38
  30  11   1   13.89    5.18
 -30 -11  -1    7.88    2.59
  30  12   1    5.49    3.94
 -30 -12  -1    7.57    6.43
  30  13   1   -7.67    8.50
 -30 -13  -1    0.21    2.07
  30  14   1    3.52    5.29
 -30 -14  -1    1.04    2.18
  30  15   1    6.74    5.60
 -30 -15  -1    1.35    2.38
  30  16   1    7.57    3.52
 -30 -16  -1    6.74    3.01
  30  17   1    6.12    3.42
 -30 -17  -1   18.35    5.70
  30  18   1   -0.21    4.35
 -30 -18  -1   -1.35    2.18
  30  19   1   22.91    4.35
 -30 -19  -1   10.78    2.90
  30  20   1    2.49    5.08
 -30 -20  -1    6.74    4.25
  30  21   1    6.43    4.66
 -30 -21  -1    0.93    2.18
  30  22   1    4.04    4.56
 -30 -22  -1    4.66    3.21
  30  23   1    0.10    2.90
 -30 -23  -1    0.83    4.98
  30  24   1    0.41    3.21
 -30 -24  -1    0.83    3.94
  31   0   1   16.38    4.04
  31   1   1    0.31    4.46
 -31  -1  -1   -2.49    3.52
  31   2   1   -1.55    6.94
 -31  -2  -1    1.76    5.60
  31   3   1    2.70    5.18
 -31  -3  -1    2.49    4.04
  31   4   1   61.26    7.05
 -31  -4  -1   38.97    5.18
  31   5   1   -0.73    4.35
 -31  -5  -1   -2.80    8.19
  31   6   1   36.69    5.70
 -31  -6  -1   20.32    3.63
  31   7   1    2.80    4.46
 -31  -7  -1   -0.21    2.28
  31   8   1    5.80    5.18
 -31  -8  -1    4.46    2.59
  31   9   1   -2.49    5.18
 -31  -9  -1   -0.62    2.28
  31  10   1   -0.62    6.22
 -31 -10  -1    2.18    5.29
  31  11   1    0.83    4.25
 -31 -11  -1    2.18    2.18
  31  12   1    0.93    5.91
 -31 -12  -1   -0.52    2.38
  31  13   1    1.76    2.90
 -31 -13  -1   -0.41    4.25
  31  14   1    7.98    3.01
 -31 -14  -1    9.33    2.38
  31  15   1    2.80    4.04
 -31 -15  -1    1.04    1.87
  31  16   1    2.90    2.70
 -31 -16  -1    3.84    6.22
  31  17   1   -3.21    3.84
 -31 -17  -1   -1.76    5.29
 -31 -18  -1   11.30    4.98
  31  19   1   -1.04    4.46
 -31 -19  -1   -1.24    4.04
  31  20   1   -2.07    3.94
 -31 -20  -1   -0.52    3.52
  31  21   1   -1.45    3.94
 -31 -21  -1    4.77    3.84
  31  22   1    3.11    5.70
 -31 -22  -1    6.53    4.77
  32   0   1   -0.31    4.15
 -32  -1  -1    8.71    3.94
  32   2   1    7.05    8.29
 -32  -2  -1    3.32    3.84
  32   3   1   -0.10    5.91
 -32  -3  -1    2.28    3.52
  32   4   1    1.76    6.43
 -32  -4  -1    4.46    8.09
  32   5   1   -3.63    7.57
 -32  -5  -1   -0.21    9.43
  32   6   1   -5.18    6.74
 -32  -6  -1   -0.41    3.11
  32   7   1    5.91    7.05
 -32  -7  -1    0.62    2.38
  32   8   1    0.21    3.42
 -32  -8  -1    1.66    4.04
  32   9   1   23.74    6.32
 -32  -9  -1   15.55    3.21
  32  10   1    2.38    4.15
 -32 -10  -1   -0.73    1.87
  32  11   1    1.14    5.91
 -32 -11  -1    4.87    6.94
  32  12   1    2.18    5.70
 -32 -12  -1    0.62    1.76
  32  13   1    1.87    2.70
 -32 -13  -1    3.63    5.60
 -32 -14  -1    0.31    1.87
  32  15   1    1.04    5.08
 -32 -15  -1    8.19    4.25
  32  16   1   -1.76    2.90
 -32 -16  -1   -1.35    1.87
  32  17   1   -0.62    3.52
  32  18   1    0.93    4.77
  32  19   1   19.28    4.04
 -32 -19  -1   18.24    4.35
  33   0   1    2.18   10.57
 -33  -1  -1    7.98   10.57
 -33  -2  -1    7.67    9.64
  33   3   1    0.10    7.05
 -33  -3  -1    1.24    8.91
 -33  -4  -1    5.49    3.94
  33   5   1   19.59    7.57
 -33  -5  -1    1.97    8.09
  33   6   1    4.15    8.19
 -33  -6  -1   18.04    7.67
  33   7   1    3.63    6.94
 -33  -7  -1    7.26    7.57
 -33  -8  -1    1.04    8.19
  33   9   1    2.49    7.36
  33  10   1    4.04    5.39
 -33 -10  -1    6.53    7.46
 -33 -11  -1    3.94    5.08
  33  12   1    1.04    4.66
 -33 -12  -1    0.41    2.18
 -33 -13  -1    0.21    3.11
  33  14   1    4.87    4.25
 -33 -14  -1   10.26    6.22
  33  15   1    1.14    5.39
 -33 -16  -1    4.04    4.66
  34   0   1    3.52   11.82
 -34  -1  -1    0.41    4.15
 -34  -2  -1   28.51    9.95
  34   4   1   -2.38    8.50
 -34  -5  -1    1.35    8.50
  34   6   1    3.32    7.36
 -34  -7  -1    7.88    7.77
 -34  -8  -1    2.49    7.46
 -34  -9  -1    4.77    8.91
  34  10   1    6.01    5.70
  34  11   1    1.97    2.80
 -34 -11  -1   -2.80    6.53
  34  12   1   13.37    5.39
 -35  -1  -1    1.87   11.19
 -35  -6  -1   -4.46    7.67
   0   0   2 9999.00  260.80
   0   1   2    0.73    0.93
   0   2   2   23.22    1.55
   0   3   2    0.93    0.83
   0   4   2    7.88    1.24
   0   5   2   -0.52    0.73
   0   6   2   61.05    2.59
   0   7   2    0.52    1.04
   0   8   2   98.47    3.94
   0   9   2   -1.66    1.14
   0  10   2 2341.80   68.72
   0  11   2    0.00    1.04
   0  12   2    0.00    1.24
   0  13   2   -0.21    1.35
   0  14   2   15.65    2.18
   0  15   2    0.62    1.55
   0  16   2   33.48    2.28
   0  17   2    1.45    1.66
   0  18   2    0.52    1.76
   0  19   2    0.00    1.45
   0  20   2  713.47   19.59
   0  21   2    0.62    1.55
   0  22   2  335.02    9.02
   0  23   2    0.00    1.55
   0  24   2   21.87    3.42
   0  25   2   -1.97    1.87
   0  26   2   62.71    4.35
   0  27   2    0.93    2.18
   0  28   2   70.90    4.66
   0  29   2   -0.52    1.97
   0  30   2  110.81    5.29
   0  31   2    0.00    2.28
   0  32   2  341.34    9.74
   0  33   2   -0.41    3.01
   0  34   2  138.69    9.74
   0  35   2    3.84    2.70
   0  36   2   49.24    3.01
   0  37   2    0.62    2.28
   0  38   2   49.13    2.90
   0  39   2    2.28    2.80
   0  40   2   14.72    3.63
   0  41   2    0.31    2.38
   0  42   2  113.61    4.66
   0  43   2   -1.97    2.49
   0  44   2   16.27    2.90
   0  45   2    0.21    2.07
   1   0   2    1.14    0.73
   1   1   2   15.13    1.14
  -1  -1  -2   15.03    1.14
   1   2   2    3.11    0.83
  -1  -2  -2    2.38    0.93
   1   3   2  550.62   17.00
  -1  -3  -2  538.81   14.82
   1   4   2  256.86   14.72
  -1  -4  -2  246.29    9.12
   1   5   2    7.36    1.04
  -1  -5  -2    5.29    0.83
   1   6   2  212.91    7.57
  -1  -6  -2  213.22    7.67
   1   7   2  468.32   13.68
  -1  -7  -2  457.44   12.96
   1   8   2   65.72    3.21
  -1  -8  -2   57.94    3.52
   1   9   2  285.26    9.95
  -1  -9  -2  274.07    7.36
   1  10   2   20.94    1.45
  -1 -10  -2   21.35    1.87
   1  11   2   93.39    4.46
  -1 -11  -2   87.07    3.84
   1  12   2   10.26    2.18
  -1 -12  -2    7.98    1.55
   1  13   2 1048.48   24.05
  -1 -13  -2 1052.94   23.43
   1  14   2   -0.41    1.66
  -1 -14  -2    1.04    1.14
   1  15   2  131.02    5.08
  -1 -15  -2  127.70    4.98
   1  16   2  257.79    8.91
  -1 -16  -2  284.33    9.74
   1  17   2   35.04    2.38
  -1 -17  -2   32.65    2.28
   1  18   2   68.62    3.21
  -1 -18  -2   73.70    5.39
   1  19   2  605.15   16.07
  -1 -19  -2  598.20   19.07
   1  20   2   24.46    2.59
  -1 -20  -2   22.70    2.28
   1  21   2  111.43    4.15
  -1 -21  -2  107.91    4.25
   1  22   2   21.77    2.49
  -1 -22  -2   19.28    2.28
   1  23   2  558.50   22.70
  -1 -23  -2  477.44   17.93
   1  24   2    0.52    1.66
  -1 -24  -2    5.18    2.18
   1  25   2   26.33    2.90
  -1 -25  -2   30.99    2.90
   1  26   2  209.70    7.98
  -1 -26  -2  232.19    8.40
   1  27   2   23.12    2.90
  -1 -27  -2   27.57    3.94
   1  28   2   11.30    2.18
  -1 -28  -2   13.16    2.90
   1  29   2  214.67    8.60
  -1 -29  -2  233.85    9.64
   1  30   2    9.02    2.90
  -1 -30  -2    6.74    2.90
   1  31   2   15.13    2.49
  -1 -31  -2   14.10    3.21
   1  32   2   -1.24    2.49
  -1 -32  -2   -0.83    2.38
   1  33   2  159.22    5.60
  -1 -33  -2  160.05    5.70
   1  34   2    1.14    3.32
  -1 -34  -2    2.59    2.28
   1  35   2    3.84    2.49
  -1 -35  -2    3.94    2.90
   1  36   2   28.51    3.32
  -1 -36  -2   31.72    3.63
   1  37   2   51.31    3.63
  -1 -37  -2   52.76    3.73
   1  38   2   -1.87    2.90
  -1 -38  -2    2.59    3.01
   1  39   2   33.58    3.63
  -1 -39  -2   27.05    3.11
   1  40   2    1.55    2.07
  -1 -40  -2    4.46    2.80
   1  41   2    0.21    2.07
  -1 -41  -2   -0.31    2.28
   1  42   2    2.80    3.94
  -1 -42  -2    1.55    3.11
   1  43   2   13.37    2.28
  -1 -43  -2   15.55    2.90
   1  44   2    0.73    3.21
  -1 -44  -2    3.32    3.01
   1  45   2   15.03    2.59
  -1 -45  -2    9.95    2.38
   2   0   2  861.07   23.84
   2   1   2    0.73    0.93
  -2  -1  -2    0.93    0.93
   2   2   2   93.91    3.94
  -2  -2  -2   86.86    3.84
   2   3   2  689.21   19.59
  -2  -3  -2  669.31   17.31
   2   4   2   55.15    3.52
  -2  -4  -2   51.52    2.80
   2   5   2   29.85    1.76
  -2  -5  -2   31.93    1.66
   2   6   2   71.52    3.21
  -2  -6  -2   71.94    3.32
   2   7   2  731.61   18.24
  -2  -7  -2  718.96   16.17
   2   8   2    7.57    1.04
  -2  -8  -2    8.71    1.24
   2   9   2    2.49    0.83
  -2  -9  -2    3.42    1.04
   2  10   2 1359.14   30.47
  -2 -10  -2 1322.76   44.78
   2  11   2    2.49    1.04
  -2 -11  -2    2.70    1.14
   2  12   2   14.93    1.35
  -2 -12  -2   12.34    1.35
   2  13   2  644.85   15.86
  -2 -13  -2  627.12   21.87
   2  14   2    4.66    1.24
  -2 -14  -2    5.08    1.35
   2  15   2   34.72    2.38
  -2 -15  -2   38.35    3.32
   2  16   2    1.04    1.24
  -2 -16  -2   -0.41    1.66
   2  17   2  141.80    7.26
  -2 -17  -2  147.19    6.43
   2  18   2    2.70    1.97
  -2 -18  -2    1.14    2.07
   2  19   2  121.90    4.98
  -2 -19  -2  118.69    6.84
   2  20   2  290.65   10.05
  -2 -20  -2  305.16    9.43
   2  21   2  103.86    4.25
  -2 -21  -2  107.70    4.46
   2  22   2   43.33    3.52
  -2 -22  -2   41.15    3.32
   2  23   2   91.94    3.84
  -2 -23  -2   92.25    4.46
   2  24   2   60.74    3.21
  -2 -24  -2   56.60    3.63
   2  25   2   18.66    2.80
  -2 -25  -2   19.80    2.90
   2  26   2    8.19    2.38
  -2 -26  -2    7.46    2.90
   2  27   2    9.23    3.73
  -2 -27  -2    9.12    2.70
   2  28   2   31.62    2.80
  -2 -28  -2   25.60    2.80
   2  29   2  278.32    8.60
  -2 -29  -2  264.74    9.02
   2  30   2   46.33    3.32
  -2 -30  -2   49.76    3.84
   2  31   2  114.23    5.60
  -2 -31  -2  111.22    6.63
   2  32   2  119.93    7.15
  -2 -32  -2  127.91    5.18
   2  33   2    9.64    1.87
  -2 -33  -2   13.89    2.90
   2  34   2   36.69    3.52
  -2 -34  -2   38.46    4.04
   2  35   2   48.10    3.52
  -2 -35  -2   45.40    3.52
   2  36   2   15.96    3.11
  -2 -36  -2   21.15    3.63
   2  37   2    3.01    2.18
  -2 -37  -2    3.73    2.49
   2  38   2   12.34    4.15
  -2 -38  -2   13.06    2.80
   2  39   2  114.54    4.66
  -2 -39  -2  113.50    5.39
   2  40   2   14.51    2.28
  -2 -40  -2   13.58    2.90
   2  41   2   39.18    3.94
  -2 -41  -2   36.49    4.04
   2  42   2   33.38    2.90
  -2 -42  -2   38.04    3.52
   2  43   2    0.83    2.59
  -2 -43  -2    0.52    2.18
   2  44   2    6.32    3.01
  -2 -44  -2   10.99    2.90
   2  45   2   12.13    2.07
  -2 -45  -2   13.27    2.70
   3   0   2    1.87    0.83
   3   1   2  165.23    6.12
  -3  -1  -2  174.97    6.22
   3   2   2   17.62    1.35
  -3  -2  -2   13.99    1.24
   3   3   2    9.12    0.93
  -3  -3  -2   10.37    1.04
   3   4   2  163.47    5.49
  -3  -4  -2  169.58    5.60
   3   5   2   23.22    1.45
  -3  -5  -2   23.84    1.97
   3   6   2  981.42   27.37
  -3  -6  -2  962.55   25.91
   3   7   2   43.95    1.97
  -3  -7  -2   36.69    2.49
   3   8   2  178.50    7.26
  -3  -8  -2  179.74    6.84
   3   9   2   58.46    2.80
  -3  -9  -2   55.66    2.59
   3  10   2   89.35    3.84
  -3 -10  -2  100.86    3.94
   3  11   2    9.43    1.45
  -3 -11  -2   10.99    1.55
   3  12   2   83.65    3.11
  -3 -12  -2   81.89    3.52
   3  13   2   92.88    6.32
  -3 -13  -2   83.55    3.73
   3  14   2   65.93    3.63
  -3 -14  -2   67.07    3.94
   3  15   2    0.52    1.14
  -3 -15  -2   -1.45    2.07
   3  16   2 1314.98   33.07
  -3 -16  -2 1252.38   58.05
   3  17   2   57.32    3.01
  -3 -17  -2   53.18    3.42
   3  18   2  395.66   10.37
  -3 -18  -2  398.66   11.30
   3  19   2   22.08    2.59
  -3 -19  -2   23.32    2.28
   3  20   2   90.49    4.35
  -3 -20  -2   84.38    3.84
   3  21   2    1.76    1.97
  -3 -21  -2    0.41    2.70
   3  22   2   87.38    3.94
  -3 -22  -2   91.22    5.39
   3  23   2   52.04    3.84
  -3 -23  -2   47.79    3.42
   3  24   2    1.76    1.76
  -3 -24  -2   -0.41    2.80
   3  25   2    1.04    2.07
  -3 -25  -2    2.80    2.70
   3  26   2  774.31   20.32
  -3 -26  -2  834.95   27.99
   3  27   2    9.95    2.18
  -3 -27  -2   11.09    3.01
   3  28   2   83.44    4.04
  -3 -28  -2   92.05    4.77
   3  29   2   17.00    2.28
  -3 -29  -2   15.96    2.28
   3  30   2    9.23    2.49
  -3 -30  -2    9.33    2.90
   3  31   2   -1.66    2.18
  -3 -31  -2    2.07    2.80
   3  32   2    5.60    2.07
  -3 -32  -2    7.88    2.49
   3  33   2    9.85    3.01
  -3 -33  -2   11.71    2.49
   3  34   2   11.61    2.59
  -3 -34  -2    9.85    3.01
   3  35   2   -1.55    2.18
  -3 -35  -2    0.31    2.18
   3  36   2  175.80    5.80
  -3 -36  -2  187.41    5.91
   3  37   2   12.02    2.59
  -3 -37  -2    9.95    2.80
   3  38   2    1.66    5.08
  -3 -38  -2    1.45    2.07
   3  39   2    5.80    2.49
  -3 -39  -2    5.18    2.59
   3  40   2    5.80    2.49
  -3 -40  -2    6.63    2.38
   3  41   2    1.76    2.18
  -3 -41  -2    1.04    2.49
   3  42   2    2.49    2.80
  -3 -42  -2    5.29    2.49
   3  43   2    2.90    2.70
  -3 -43  -2    1.55    3.01
   3  44   2   17.73    2.28
  -3 -44  -2   17.21    2.80
   3  45   2    0.93    1.97
  -3 -45  -2    1.14    3.63
   4   0   2  334.91   10.68
   4   1   2    4.15    0.83
  -4  -1  -2    4.77    0.93
   4   2   2    1.66    0.73
  -4  -2  -2    1.04    0.73
   4   3   2 1638.81   34.62
  -4  -3  -2 1585.94   46.02
   4   4   2   11.92    1.04
  -4  -4  -2   14.30    1.14
   4   5   2  212.91    6.01
  -4  -5  -2  213.22    8.09
   4   6   2   19.07    1.24
  -4  -6  -2   20.01    2.70
   4   7   2 1214.54   31.93
  -4  -7  -2 1248.96   32.96
   4   8   2   26.12    1.66
  -4  -8  -2   25.81    2.70
   4   9   2   43.54    2.70
  -4  -9  -2   42.91    3.11
   4  10   2   13.27    1.24
  -4 -10  -2   16.59    1.97
   4  11   2   18.76    1.45
  -4 -11  -2   20.21    1.97
   4  12   2  102.83    3.32
  -4 -12  -2  100.86    8.40
   4  13   2 1020.29   23.22
  -4 -13  -2  929.49   30.37
   4  14   2    0.93    1.14
  -4 -14  -2    2.38    1.35
   4  15   2   46.33    2.70
  -4 -15  -2   39.29    2.90
   4  16   2   10.47    1.76
  -4 -16  -2   11.19    2.59
   4  17   2  340.51    8.50
  -4 -17  -2  319.99    9.74
   4  18   2    6.22    1.76
  -4 -18  -2    6.22    1.66
   4  19   2  179.53    6.22
  -4 -19  -2  167.72    6.43
   4  20   2   32.34    3.73
  -4 -20  -2   11.30    2.80
   4  21   2  138.90    5.08
  -4 -21  -2  125.11    5.29
   4  22   2   15.13    3.52
  -4 -22  -2   14.41    2.59
   4  23   2  180.78    6.94
  -4 -23  -2  168.75    7.05
   4  24   2    2.70    2.07
  -4 -24  -2    4.35    2.59
   4  25   2   57.11    3.01
  -4 -25  -2   59.40    3.94
   4  26   2    7.57    2.59
  -4 -26  -2    9.74    2.59
   4  27   2    9.54    2.38
  -4 -27  -2   10.78    7.15
   4  28   2   15.76    2.80
  -4 -28  -2   22.08    3.73
   4  29   2  289.82    9.12
  -4 -29  -2  290.45   11.30
   4  30   2    3.32    2.28
  -4 -30  -2    5.49    2.38
   4  31   2  126.77    4.98
  -4 -31  -2  127.60    7.98
   4  32   2   16.17    3.11
  -4 -32  -2   16.79    4.77
   4  33   2   35.45    2.80
  -4 -33  -2   38.25    3.32
   4  34   2    9.95    3.11
  -4 -34  -2   11.82    2.70
   4  35   2   38.97    2.80
  -4 -35  -2   37.94    5.70
   4  36   2    4.56    3.21
  -4 -36  -2    3.84    2.18
   4  37   2    4.46    2.28
  -4 -37  -2    4.77    2.80
   4  38   2    3.52    3.52
  -4 -38  -2    2.49    2.07
   4  39   2  200.57    6.12
  -4 -39  -2  206.90    6.84
   4  40   2    0.52    1.76
  -4 -40  -2    1.76    4.56
   4  41   2   51.62    4.25
  -4 -41  -2   55.35    3.73
   4  42   2    6.74    2.28
  -4 -42  -2    2.90    3.01
   4  43   2    3.73    1.87
  -4 -43  -2    7.67    2.49
   4  44   2    1.14    2.18
  -4 -44  -2    4.35    3.21
   4  45   2   15.13    2.90
  -4 -45  -2   14.41    2.38
   5   0   2   -1.45    1.55
   5   1   2   23.53    1.76
  -5  -1  -2   23.63    1.55
   5   2   2    1.97    1.55
  -5  -2  -2    0.83    0.62
   5   3   2   81.68    2.70
  -5  -3  -2   81.78    3.52
   5   4   2  350.98   10.05
  -5  -4  -2  362.28   12.23
   5   5   2   18.87    1.35
  -5  -5  -2   19.28    1.76
   5   6   2  874.34   27.78
  -5  -6  -2  846.04   25.08
   5   7   2   94.02    4.25
  -5  -7  -2   89.04    5.08
   5   8   2   90.80    3.01
  -5  -8  -2   88.94    5.91
   5   9   2   44.68    2.07
  -5  -9  -2   52.86    3.63
   5  10   2   54.94    2.38
  -5 -10  -2   59.08    4.77
   5  11   2  177.56    5.80
  -5 -11  -2  186.17    9.85
   5  12   2   26.54    1.66
  -5 -12  -2   25.29    2.18
   5  13   2  329.52   10.57
  -5 -13  -2  311.80   10.78
   5  14   2  107.08    5.08
  -5 -14  -2  101.06    5.29
   5  15   2  102.52    3.84
  -5 -15  -2   92.36    4.46
   5  16   2  770.27   24.57
  -5 -16  -2  740.42   30.99
   5  17   2    3.01    2.38
  -5 -17  -2    2.38    1.55
   5  18   2   92.98    4.66
  -5 -18  -2   92.25    5.91
   5  19   2  209.59    7.67
  -5 -19  -2  199.85    7.15
   5  20   2   63.44    3.21
  -5 -20  -2   63.75    5.18
   5  21   2  116.51    4.56
  -5 -21  -2  114.23    5.70
   5  22   2   46.96    2.80
  -5 -22  -2   39.91    3.01
   5  23   2  223.79   11.61
  -5 -23  -2  220.37    7.26
   5  24   2   16.27    2.80
  -5 -24  -2   19.69    3.01
   5  25   2   46.02    3.32
  -5 -25  -2   48.51    3.32
   5  26   2  417.84   10.68
  -5 -26  -2  460.34   14.20
   5  27   2    0.41    2.07
  -5 -27  -2    1.04    2.07
   5  28   2   24.46    3.21
  -5 -28  -2   25.08    3.32
   5  29   2   72.04    4.04
  -5 -29  -2   81.78    3.63
   5  30   2    6.01    3.42
  -5 -30  -2    3.21    3.01
   5  31   2   20.32    3.32
  -5 -31  -2   22.49    3.32
   5  32   2    0.52    2.18
  -5 -32  -2    1.24    5.70
   5  33   2   51.31    3.11
  -5 -33  -2   49.65    3.94
   5  34   2   11.51    2.18
  -5 -34  -2    9.23    3.01
   5  35   2   -1.24    1.97
  -5 -35  -2   -1.87    2.80
   5  36   2  153.52    5.49
  -5 -36  -2  166.47    6.22
   5  37   2   10.99    2.59
  -5 -37  -2   10.26    3.11
   5  38   2    1.35    2.18
  -5 -38  -2    0.10    2.80
   5  39   2    6.12    2.18
  -5 -39  -2    7.67    2.18
   5  40   2    1.35    1.97
  -5 -40  -2    1.45    2.80
   5  41   2   -0.62    2.80
  -5 -41  -2    0.52    2.07
   5  42   2    3.21    2.18
  -5 -42  -2    3.21    2.59
   5  43   2    1.66    1.76
  -5 -43  -2    2.49    2.28
   5  44   2   11.51    2.38
  -5 -44  -2    9.85    2.90
  -5 -45  -2    1.35    6.32
   6   0   2 1827.88   54.83
   6   1   2   44.16    3.63
  -6  -1  -2   49.03    2.28
   6   2   2  225.87    8.19
  -6  -2  -2  213.12    7.67
   6   3   2  416.91   15.96
  -6  -3  -2  389.54   11.82
   6   4   2   37.63    1.55
  -6  -4  -2   38.04    3.21
   6   5   2    6.43    0.83
  -6  -5  -2    5.29    1.55
   6   6   2   92.57    3.01
  -6  -6  -2   91.84    4.77
   6   7   2  289.93   10.99
  -6  -7  -2  295.84   13.58
   6   8   2  146.16    4.66
  -6  -8  -2  142.01    8.60
   6   9   2  125.63    4.25
  -6  -9  -2  130.19    7.26
   6  10   2 2005.85   44.26
  -6 -10  -2 1923.03   76.91
   6  11   2   32.55    3.42
  -6 -11  -2   35.87    5.08
   6  12   2   20.21    2.07
  -6 -12  -2   15.03    3.94
   6  13   2  230.84    5.91
  -6 -13  -2  201.51   12.96
   6  14   2   -0.10    1.55
  -6 -14  -2    7.26    4.98
   6  15   2    2.80    1.24
  -6 -15  -2    3.01    3.32
   6  16   2   10.47    1.66
  -6 -16  -2    9.74    2.07
   6  17   2  114.75    3.63
  -6 -17  -2  105.73    5.18
   6  18   2    1.87    1.66
  -6 -18  -2    3.11    1.66
   6  19   2   92.15    6.53
  -6 -19  -2   98.47    4.46
   6  20   2  413.28   11.30
  -6 -20  -2  394.83   13.27
   6  21   2   24.67    2.28
  -6 -21  -2   25.08    2.59
   6  22   2   71.42    3.11
  -6 -22  -2   66.96    4.46
   6  23   2   93.08    3.94
  -6 -23  -2   94.53    4.56
   6  24   2   79.92    3.84
  -6 -24  -2   74.11    4.04
   6  25   2   13.99    2.80
  -6 -25  -2   15.55    2.70
   6  26   2   23.53    2.28
  -6 -26  -2   23.94    2.80
   6  27   2   10.88    2.59
  -6 -27  -2   11.51    2.38
   6  28   2   36.59    3.32
  -6 -28  -2   35.04    3.42
   6  29   2   49.76    3.63
  -6 -29  -2   54.21    3.42
   6  30   2   39.80    3.42
  -6 -30  -2   43.12    3.73
   6  31   2   19.69   17.41
  -6 -31  -2   19.49    3.63
   6  32   2  196.53    8.19
  -6 -32  -2  233.75    9.33
   6  33   2   31.51    2.70
  -6 -33  -2   32.44    3.32
   6  34   2   62.50    3.52
  -6 -34  -2   65.51    4.15
   6  35   2    1.14    1.66
  -6 -35  -2    2.49    3.11
   6  36   2   58.77    4.56
  -6 -36  -2   58.88    4.15
   6  37   2    1.87    2.38
  -6 -37  -2    2.90    2.07
   6  38   2   22.49    2.38
  -6 -38  -2   29.13    3.73
   6  39   2   40.11    2.80
  -6 -39  -2   40.32    3.52
   6  40   2    3.11    2.07
  -6 -40  -2    2.49    2.90
   6  41   2    4.25    2.07
  -6 -41  -2    8.29    3.11
   6  42   2   81.37    4.56
  -6 -42  -2   78.26    4.56
   6  43   2    9.12    2.18
  -6 -43  -2    7.46    3.73
   6  44   2   18.87    2.70
  -6 -44  -2   24.15    3.11
   7   0   2    0.93    0.93
   7   1   2    2.90    3.11
  -7  -1  -2   -0.10    2.49
   7   2   2    7.36    1.24
  -7  -2  -2   11.40    1.66
   7   3   2  502.21   29.23
  -7  -3  -2  502.32   18.45
   7   4   2   92.77    4.35
  -7  -4  -2   83.55    6.12
   7   5   2  103.76    5.08
  -7  -5  -2   95.88    6.74
   7   6   2   75.98    3.52
  -7  -6  -2   74.94    4.04
   7   7   2  323.30   10.26
  -7  -7  -2  339.68   11.51
   7   8   2    6.01    1.14
  -7  -8  -2    8.60    2.38
   7   9   2  358.13   14.20
  -7  -9  -2  323.93   12.44
   7  10   2    0.93    1.35
  -7 -10  -2    1.45    2.59
   7  11   2   64.58    3.32
  -7 -11  -2   63.02    4.46
   7  12   2    0.83    1.14
  -7 -12  -2    2.38    1.45
   7  13   2 1126.64   29.13
  -7 -13  -2 1124.15   33.79
   7  14   2   52.55    2.59
  -7 -14  -2   59.81    6.43
   7  15   2   71.32    2.70
  -7 -15  -2   65.93    6.84
   7  16   2    5.08    1.45
  -7 -16  -2    9.02    5.60
   7  17   2   73.18    3.94
  -7 -17  -2   75.98    5.49
   7  18   2   39.29    2.59
  -7 -18  -2   37.32    5.49
   7  19   2  408.41   13.89
  -7 -19  -2  427.58   15.55
   7  20   2    9.95    3.11
  -7 -20  -2   11.71    2.59
   7  21   2  167.92    4.77
  -7 -21  -2  167.51    8.81
   7  22   2   18.24    4.35
  -7 -22  -2   21.15    2.80
   7  23   2  610.43   12.54
  -7 -23  -2  615.10   19.28
   7  24   2   53.28    3.52
  -7 -24  -2   47.68    4.04
   7  25   2   29.33    2.80
  -7 -25  -2   35.24    3.32
   7  26   2    2.38    2.07
  -7 -26  -2    3.52    2.59
   7  27   2   24.15    2.90
  -7 -27  -2   28.92    9.64
   7  28   2    4.04    2.07
  -7 -28  -2    6.22    3.11
   7  29   2  187.62    8.09
  -7 -29  -2  199.12    8.71
   7  30   2    3.94    2.90
  -7 -30  -2    2.28    2.70
   7  31   2   18.04    2.49
  -7 -31  -2   11.71    3.63
   7  32   2   -0.83    1.97
  -7 -32  -2   -0.52    6.43
   7  33   2  169.48    6.22
  -7 -33  -2  183.99    7.46
   7  34   2    3.84    2.70
  -7 -34  -2    5.80    2.28
   7  35   2    2.70    3.21
  -7 -35  -2    2.90    2.49
   7  36   2    2.07    2.59
  -7 -36  -2   -1.04    4.87
   7  37   2   46.33    3.52
  -7 -37  -2   46.33    3.32
   7  38   2    0.31    2.59
  -7 -38  -2    1.24    2.70
   7  39   2   24.88    3.63
  -7 -39  -2   23.74    5.29
   7  40   2   -0.21    1.87
  -7 -40  -2    1.76    2.07
   7  41   2    1.04    2.38
  -7 -41  -2    0.21    2.49
   7  42   2    1.66    2.49
  -7 -42  -2    0.93    2.07
   7  43   2    5.18    1.76
  -7 -43  -2   17.31    2.49
   7  44   2    3.94    5.39
  -7 -44  -2   -2.18    2.07
   8   0   2 1992.69   53.90
   8   1   2   34.00    1.87
  -8  -1  -2   38.77    1.87
   8   2   2   20.01    1.35
  -8  -2  -2   18.76    2.49
   8   3   2   69.97    2.80
  -8  -3  -2   70.90    4.66
   8   4   2   12.65    1.24
  -8  -4  -2   10.05    2.28
   8   5   2  321.13   10.78
  -8  -5  -2  306.10    9.74
   8   6   2   20.94    1.66
  -8  -6  -2   22.60    2.49
   8   7   2   94.85    3.94
  -8  -7  -2  103.03    5.49
   8   8   2   88.00    4.15
  -8  -8  -2   84.89    6.22
   8   9   2   86.45    3.63
  -8  -9  -2   83.65    5.08
   8  10   2 1625.02   32.34
  -8 -10  -2 1389.20   77.53
   8  11   2   30.89    1.76
  -8 -11  -2   30.68    3.11
   8  12   2   17.62    1.45
  -8 -12  -2   16.79    4.66
   8  13   2   90.18    2.59
  -8 -13  -2   85.00    4.87
   8  14   2    3.01    1.66
  -8 -14  -2    3.32    1.76
   8  15   2   46.65    2.70
  -8 -15  -2   44.88    3.32
   8  16   2    3.32    1.66
  -8 -16  -2    8.29    2.28
   8  17   2   40.11    2.49
  -8 -17  -2   35.35    2.80
   8  18   2    1.87    1.76
  -8 -18  -2   -2.07    3.94
   8  19   2    0.73    1.76
  -8 -19  -2    1.45    4.15
   8  20   2  559.33   16.59
  -8 -20  -2  578.30   28.92
   8  21   2   10.47    1.97
  -8 -21  -2    6.94    7.05
   8  22   2  118.17    5.60
  -8 -22  -2   88.11   37.94
   8  23   2    2.90    2.07
  -8 -23  -2    2.90    2.07
   8  24   2   73.08    3.73
  -8 -24  -2   73.70    4.46
   8  25   2    2.49    1.97
  -8 -25  -2    2.49    2.70
   8  26   2   31.10    2.28
  -8 -26  -2   39.70    4.15
   8  27   2   16.79    2.49
  -8 -27  -2   15.13    2.80
   8  28   2   17.21    3.84
  -8 -28  -2   21.46    3.11
   8  29   2   25.81    3.94
  -8 -29  -2   25.08    3.73
   8  30   2  109.46    5.08
  -8 -30  -2  115.68    5.49
   8  31   2   31.51    2.59
  -8 -31  -2   28.71    4.04
   8  32   2  129.78    5.39
  -8 -32  -2  138.90    6.01
   8  33   2    8.09    2.80
  -8 -33  -2    9.02    2.07
   8  34   2   56.60    3.73
  -8 -34  -2   60.43    4.04
   8  35   2   12.85    2.49
  -8 -35  -2   13.89    3.21
   8  36   2   14.93    2.49
  -8 -36  -2   21.98    3.42
   8  37   2   15.76    2.80
  -8 -37  -2   16.59    3.01
   8  38   2   23.01    3.84
  -8 -38  -2   19.59    3.11
   8  39   2   32.44    3.84
  -8 -39  -2   34.93    3.63
   8  40   2   29.44    3.94
  -8 -40  -2   21.35    2.70
   8  41   2    4.25    3.73
  -8 -41  -2    3.94    2.59
   8  42   2   63.33    4.66
  -8 -42  -2   56.18    4.04
   8  43   2    2.18    2.28
  -8 -43  -2    1.35    2.07
   8  44   2   14.82    3.21
  -8 -44  -2   10.57    2.70
   9   0   2    0.21    1.14
   9   1   2   90.08    3.11
  -9  -1  -2   91.63    5.49
   9   2   2   57.94    2.59
  -9  -2  -2   60.85    4.04
   9   3   2  677.91   35.04
  -9  -3  -2  654.07   36.49
   9   4   2  152.69    5.39
  -9  -4  -2  162.12    8.40
   9   5   2   27.88    2.28
   9   6   2  269.92    7.05
  -9  -6  -2  309.31   12.75
   9   7   2  312.63    9.23
  -9  -7  -2  309.52   13.16
   9   8   2  247.84    6.01
  -9  -8  -2  242.24   10.88
   9   9   2  140.56    3.63
  -9  -9  -2  125.22    6.12
   9  10   2   29.75    1.97
  -9 -10  -2   27.78    2.38
   9  11   2    3.73    1.45
  -9 -11  -2    4.98    1.87
   9  12   2   34.00    2.49
  -9 -12  -2   34.41    3.11
   9  13   2  381.46   11.71
  -9 -13  -2  353.16   12.54
   9  14   2   18.14    1.87
  -9 -14  -2   18.66    2.90
   9  15   2   -1.24    1.45
  -9 -15  -2   -1.04    2.49
   9  16   2  571.77   14.20
  -9 -16  -2  511.34   16.07
   9  17   2  123.87    4.56
  -9 -17  -2  120.45    5.91
   9  18   2  201.72    6.32
  -9 -18  -2  191.04    7.26
   9  19   2  133.41    4.98
  -9 -19  -2  122.63    5.80
   9  20   2   82.10    3.63
  -9 -20  -2   87.90    4.87
   9  21   2    0.31    2.38
  -9 -21  -2    1.04    1.76
   9  22   2   53.18    4.77
  -9 -22  -2   51.93    8.60
   9  23   2  218.71    6.63
  -9 -23  -2  209.39   12.54
   9  24   2   10.99    2.07
  -9 -24  -2    7.98    8.81
   9  25   2    6.84    2.80
  -9 -25  -2    5.29    5.70
   9  26   2  246.70    9.23
  -9 -26  -2  327.35   11.09
   9  27   2   48.41    4.77
  -9 -27  -2   72.56   10.47
   9  28   2   56.70    6.01
  -9 -28  -2   56.91    4.77
   9  29   2   56.49    3.73
  -9 -29  -2   68.52    4.66
   9  30   2   15.55    2.70
  -9 -30  -2   10.88    5.08
   9  31   2    1.14    2.07
  -9 -31  -2   -0.93    1.97
   9  32   2    8.60    2.49
  -9 -32  -2    4.87    2.49
   9  33   2   72.77    4.46
  -9 -33  -2   76.19    4.25
   9  34   2   -0.31    2.49
  -9 -34  -2    5.49    7.15
   9  35   2    1.87    1.97
  -9 -35  -2    2.07    3.01
   9  36   2   62.71    4.56
  -9 -36  -2   70.59    7.36
   9  37   2   40.43    3.11
  -9 -37  -2   36.38    3.32
   9  38   2    0.73    1.97
  -9 -38  -2    0.21    3.21
   9  39   2   21.04    2.59
  -9 -39  -2   21.25    3.63
   9  40   2    1.35    1.97
  -9 -40  -2    0.41    2.59
   9  41   2   -1.87    2.70
  -9 -41  -2    3.21    8.71
   9  42   2    4.35    2.70
  -9 -42  -2    1.35    3.32
   9  43   2   15.55    5.80
  -9 -43  -2   12.65    2.59
  10   0   2  612.09   16.59
  10   1   2   -0.31    3.52
 -10  -1  -2    1.14    0.83
  10   2   2  119.93    3.84
 -10  -2  -2  126.56    4.25
  10   3   2 1001.01   39.49
 -10  -3  -2  998.94   47.99
  10   4   2   57.74    2.90
 -10  -4  -2   55.97    3.94
  10   5   2  272.20   10.78
 -10  -5  -2  280.49   12.96
  10   6   2   33.90    2.28
 -10  -6  -2   37.63    3.11
  10   7   2  647.75   16.59
 -10  -7  -2  625.26   21.98
  10   8   2   84.07    2.70
 -10  -8  -2   80.13    5.39
  10   9   2    9.64    1.66
 -10  -9  -2   12.75    2.18
  10  10   2  143.36    6.43
 -10 -10  -2  140.35    6.84
  10  11   2    4.87    1.55
 -10 -11  -2    3.63    1.66
  10  12   2   55.66    2.28
 -10 -12  -2   54.11    3.52
  10  13   2  426.03   20.11
 -10 -13  -2  423.95   19.28
  10  14   2   33.90    2.28
  10  15   2   46.44    2.90
 -10 -15  -2   37.11    3.63
  10  16   2   32.76    2.80
 -10 -16  -2   29.23    2.49
  10  17   2  102.41    3.52
 -10 -17  -2  100.96    4.56
  10  18   2   22.60    2.38
 -10 -18  -2   22.49    2.90
  10  19   2  114.44    4.04
 -10 -19  -2  106.14    6.12
  10  20   2  112.16    4.66
 -10 -20  -2  116.10    5.60
  10  21   2   45.30    3.42
 -10 -21  -2   43.12    4.04
  10  22   2   26.85    3.21
 -10 -22  -2   26.33    2.90
  10  23   2  135.48    4.87
 -10 -23  -2  127.39    5.80
  10  24   2   -0.10    2.18
 -10 -24  -2    0.21    2.80
  10  25   2   13.37    3.11
 -10 -25  -2   17.41    3.32
  10  26   2    0.73    2.07
 -10 -26  -2    3.21    5.80
  10  27   2    2.49    2.38
 -10 -27  -2   -4.04   10.26
  10  28   2    1.87    2.49
 -10 -28  -2   -0.21    5.80
  10  29   2  204.20    6.22
 -10 -29  -2  197.05   18.66
  10  30   2   82.82    3.73
 -10 -30  -2   83.65    4.87
  10  31   2   77.74    4.25
 -10 -31  -2   82.82    4.66
  10  32   2    9.74    2.07
 -10 -32  -2    8.60    2.49
  10  33   2    2.38    2.28
 -10 -33  -2    1.76    2.28
  10  34   2    2.49    2.18
 -10 -34  -2    0.52    3.01
  10  35   2   35.97    2.90
 -10 -35  -2   31.93    3.63
  10  36   2    3.21    1.97
 -10 -36  -2    0.83    5.91
  10  37   2   10.57    2.38
 -10 -37  -2    7.77    2.49
  10  38   2    0.93    1.76
 -10 -38  -2   -4.77    4.77
  10  39   2   92.77    8.40
 -10 -39  -2  102.41    5.70
  10  40   2   27.78    3.01
 -10 -40  -2   30.27    3.11
  10  41   2   20.11    2.38
 -10 -41  -2   24.26    3.11
  10  42   2    1.45    1.87
 -10 -42  -2    1.45    3.01
  10  43   2    0.52    1.97
 -10 -43  -2    1.45    2.18
  11   0   2    2.18    1.24
  11   1   2   13.27    1.24
 -11  -1  -2   10.05    1.24
  11   2   2   19.49    1.35
 -11  -2  -2   20.94    1.45
  11   3   2    1.45    1.76
 -11  -3  -2    1.66    2.28
  11   4   2  366.43   11.09
 -11  -4  -2  364.56   14.82
  11   5   2   13.99    1.45
 -11  -5  -2   17.52    2.80
  11   6   2  715.85   18.66
  11   7   2   61.88    4.15
 -11  -7  -2   61.99    4.46
  11   8   2   84.17    2.90
 -11  -8  -2   85.83    5.18
  11   9   2    1.45    1.04
 -11  -9  -2    1.97    2.59
  11  10   2   32.86    1.66
 -11 -10  -2   40.84    3.84
  11  11   2   97.85    3.42
 -11 -11  -2   95.36    6.63
  11  12   2    4.56    1.45
 -11 -12  -2    5.80    1.97
  11  13   2    2.80    1.66
 -11 -13  -2   -1.04    2.49
  11  14   2   34.21    1.97
 -11 -14  -2   32.55    2.70
  11  15   2   84.38    3.94
 -11 -15  -2   86.03    4.77
  11  16   2  835.68   19.18
  11  17   2   91.01    3.11
 -11 -17  -2   83.24    4.25
  11  18   2  163.98    6.63
 -11 -18  -2  146.57    8.29
  11  19   2   23.74    2.18
 -11 -19  -2   30.37    5.49
  11  20   2   23.53    2.18
 -11 -20  -2   23.53    3.11
  11  21   2   81.99    3.52
 -11 -21  -2   78.26    4.04
  11  22   2    9.64    2.07
 -11 -22  -2    7.98    2.80
  11  23   2   48.51    3.73
 -11 -23  -2   53.18    4.04
  11  24   2   14.41    2.38
 -11 -24  -2   13.89    2.59
  11  25   2   35.66    2.59
 -11 -25  -2   29.75    3.84
  11  26   2  440.12   14.51
 -11 -26  -2  450.28   13.16
  11  27   2   45.92    3.11
 -11 -27  -2   49.96    4.15
  11  28   2   33.38    2.90
 -11 -28  -2   28.92    3.21
  11  29   2    2.07    2.38
 -11 -29  -2    3.52    2.28
  11  30   2    5.18    2.49
 -11 -30  -2    0.93   12.75
  11  31   2   11.09    2.38
 -11 -31  -2    9.43    6.94
  11  32   2    0.21    3.11
 -11 -32  -2   -1.35    7.57
  11  33   2    2.70    2.18
 -11 -33  -2   -3.32    7.88
  11  34   2    8.81    2.38
 -11 -34  -2   11.30    3.21
  11  35   2    1.76    2.49
 -11 -35  -2    6.32    3.01
  11  36   2  123.87    4.66
 -11 -36  -2  119.62    5.18
  11  37   2    2.90    1.87
 -11 -37  -2    3.21    2.28
  11  38   2    0.10    2.07
 -11 -38  -2    2.07    3.52
  11  39   2    2.38    2.28
 -11 -39  -2    3.94    3.01
  11  40   2    5.39    2.18
 -11 -40  -2    5.39    2.49
  11  41   2   -1.04    1.66
 -11 -41  -2   -1.45    1.97
  11  42   2    4.66    1.97
 -11 -42  -2    1.66    3.11
  11  43   2    0.52    6.12
 -11 -43  -2    1.35    2.18
  12   0   2  192.39    6.74
  12   1   2   73.80    3.63
 -12  -1  -2   76.39    3.21
  12   2   2  217.78    9.64
 -12  -2  -2  223.79    6.94
  12   3   2  486.46   16.90
  12   4   2   70.69    3.01
 -12  -4  -2   73.70    4.35
  12   5   2   10.16    1.35
 -12  -5  -2   10.16    2.28
  12   6   2   78.26    3.73
 -12  -6  -2   86.76    4.66
  12   7   2  346.83    7.36
 -12  -7  -2  335.54   13.37
  12   8   2  111.74    3.32
 -12  -8  -2  113.40    7.15
  12   9   2  197.05    5.08
 -12  -9  -2  183.99    8.29
  12  10   2  171.65    4.87
 -12 -10  -2  152.17    7.36
  12  11   2   86.55    3.11
 -12 -11  -2   83.03    5.29
  12  12   2   86.76    3.11
 -12 -12  -2   84.38    5.39
  12  13   2  359.07   13.27
 -12 -13  -2  344.86   16.17
  12  14   2    7.15    1.55
 -12 -14  -2    6.63    2.90
  12  15   2    4.87    1.76
 -12 -15  -2    2.49    2.80
  12  16   2   13.89    2.38
 -12 -16  -2   16.17    2.80
  12  17   2   77.02    3.73
 -12 -17  -2   62.50    5.08
  12  18   2   12.54    1.87
 -12 -18  -2   11.19    3.01
  12  19   2  170.20    4.98
 -12 -19  -2  166.06    6.74
  12  20   2   18.04    2.28
 -12 -20  -2   17.21    2.59
  12  21   2   59.91    3.52
 -12 -21  -2   48.51    4.66
  12  22   2    5.91    2.38
 -12 -22  -2    4.66    2.18
  12  23   2  131.54    4.66
 -12 -23  -2  124.59    6.53
  12  24   2   27.37    2.90
 -12 -24  -2   23.74    3.84
  12  25   2    5.08    2.80
 -12 -25  -2    6.22    2.59
  12  26   2   19.28    2.49
 -12 -26  -2   21.77    2.90
  12  27   2   12.13    2.49
 -12 -27  -2   14.41    3.63
  12  28   2   10.88    3.01
 -12 -28  -2    9.74    3.21
  12  29   2  127.19    4.35
 -12 -29  -2  121.38    6.84
  12  30   2    3.01    2.18
 -12 -30  -2    3.42    3.21
  12  31   2   34.41    2.90
 -12 -31  -2   33.17    3.52
  12  32   2   27.47    2.59
 -12 -32  -2   31.93    4.46
  12  33   2   55.97    5.91
 -12 -33  -2   44.36    4.98
  12  34   2   35.45    3.94
 -12 -34  -2   29.75    7.15
  12  35   2   10.57    3.01
 -12 -35  -2    4.87    7.15
  12  36   2   26.23    2.59
 -12 -36  -2   29.65    6.53
  12  37   2    2.28    2.07
 -12 -37  -2    1.24    2.28
  12  38   2    9.02    1.97
 -12 -38  -2    6.63    3.32
  12  39   2   41.88    3.42
 -12 -39  -2   40.11    4.25
  12  40   2    3.42    2.38
 -12 -40  -2    0.41    5.49
  12  41   2    9.23    3.32
 -12 -41  -2    0.62    2.28
  12  42   2   17.21    2.07
 -12 -42  -2    3.52    2.49
  13   0   2   -1.04    1.04
  13   1   2    7.77    1.35
 -13  -1  -2    5.80    1.45
  13   2   2    2.70    1.35
 -13  -2  -2    4.15    1.14
  13   3   2  333.98   10.05
 -13  -3  -2  306.41   12.54
  13   4   2  214.57    6.22
 -13  -4  -2  211.36    9.74
  13   5   2   30.99    1.87
 -13  -5  -2   34.21    3.52
  13   6   2  364.66   13.16
 -13  -6  -2  373.37   22.18
  13   7   2   59.19    3.21
 -13  -7  -2   58.05    4.56
  13   8   2    0.41    0.73
 -13  -8  -2    0.31    1.87
  13   9   2   78.99    3.01
 -13  -9  -2   80.64    4.77
  13  10   2    0.41    0.93
 -13 -10  -2    1.45    2.07
  13  11   2   98.47    3.11
 -13 -11  -2   89.46    5.29
  13  12   2   21.46    1.87
 -13 -12  -2   20.32    2.80
  13  13   2  335.22    9.33
 -13 -13  -2  316.36   19.90
  13  14   2  181.61    4.87
 -13 -14  -2  170.10    8.09
  13  15   2   58.88    2.59
 -13 -15  -2   52.66    3.42
  13  16   2  149.37    4.46
 -13 -16  -2  139.42    7.26
  13  17   2   -0.10    1.45
 -13 -17  -2    0.93    2.18
  13  18   2    1.55    3.42
 -13 -18  -2    0.83    2.07
  13  19   2  136.31    4.66
 -13 -19  -2  139.31    6.94
  13  20   2    7.46    1.97
 -13 -20  -2    6.74    2.90
  13  21   2   87.80    3.84
 -13 -21  -2   78.68    4.56
  13  22   2   25.91    4.77
 -13 -22  -2   21.15    3.42
  13  23   2  274.38    7.15
 -13 -23  -2  242.14    9.43
  13  24   2   96.19    3.52
 -13 -24  -2   81.89   12.75
  13  25   2   32.13    2.90
 -13 -25  -2   32.44    4.15
  13  26   2  101.06    3.94
 -13 -26  -2   92.15    4.87
  13  27   2   -1.35    2.38
 -13 -27  -2    1.55    2.38
  13  28   2   -0.83    1.97
 -13 -28  -2   -0.31    2.28
  13  29   2   63.85    3.52
 -13 -29  -2   62.09    4.25
  13  30   2    6.84    2.49
 -13 -30  -2    4.66    3.21
  13  31   2   26.64    2.49
 -13 -31  -2   31.30    3.73
  13  32   2    4.15    2.70
 -13 -32  -2    6.94    3.21
  13  33   2   55.46    4.25
 -13 -33  -2   61.36    4.35
  13  34   2   18.87    2.18
 -13 -34  -2   17.00    8.91
  13  35   2   -0.93    2.07
 -13 -35  -2    0.52    2.28
  13  36   2   47.16    3.21
 -13 -36  -2   49.13    4.04
  13  37   2   10.05    2.28
 -13 -37  -2   14.62   19.28
  13  38   2    0.00    2.07
 -13 -38  -2    0.52    5.80
  13  39   2    4.98    1.97
 -13 -39  -2    7.67    4.87
  13  40   2    3.73    1.76
 -13 -40  -2   -0.10    4.35
  13  41   2   -0.73    1.97
 -13 -41  -2    0.62    4.04
  13  42   2   -0.10    1.66
 -13 -42  -2    0.62    4.04
  14   1   2  154.55    5.39
 -14  -1  -2  153.93    5.80
  14   2   2   37.01    3.21
 -14  -2  -2   33.79    2.18
  14   3   2   14.20    1.55
 -14  -3  -2   10.88    2.28
  14   4   2    2.18    1.24
 -14  -4  -2    2.18    1.04
  14   5   2  151.44    5.39
 -14  -5  -2  143.67    6.74
  14   6   2   26.33    2.80
 -14  -6  -2   23.32    2.49
  14   7   2   23.63    1.87
 -14  -7  -2   21.04    2.80
  14   8   2   26.02    1.24
 -14  -8  -2   22.18    4.77
  14   9   2  207.83    5.39
 -14  -9  -2  217.78   10.16
  14  10   2  598.51   17.31
  14  11   2   81.99    2.90
 -14 -11  -2   79.30    5.29
  14  12   2    6.94    1.45
 -14 -12  -2   11.92    2.38
  14  13   2   13.48    1.55
 -14 -13  -2   10.37    2.70
  14  14   2    7.67    1.87
 -14 -14  -2    6.84    2.49
  14  15   2   47.37    3.11
 -14 -15  -2   43.95    4.25
  14  16   2    2.49    1.76
 -14 -16  -2    1.97    3.21
  14  17   2   19.18    2.38
 -14 -17  -2   15.96    3.01
  14  18   2   -0.52    2.90
 -14 -18  -2   -0.21    6.43
  14  19   2   56.18    2.70
 -14 -19  -2   59.91    4.46
  14  20   2  200.89    6.43
 -14 -20  -2  157.56   13.37
  14  21   2   12.02    2.49
 -14 -21  -2   12.02    3.32
  14  22   2   62.09    3.11
 -14 -22  -2   51.00    4.46
  14  23   2   43.85    2.90
 -14 -23  -2   45.92    4.25
  14  24   2   36.59    3.42
 -14 -24  -2   37.01    4.04
  14  25   2    2.28    2.07
 -14 -25  -2   -0.21    2.59
  14  26   2   24.05    3.32
 -14 -26  -2   18.97    3.73
  14  27   2   39.39    3.52
 -14 -27  -2   36.18    4.04
  14  28   2    9.43    3.01
 -14 -28  -2    8.19    2.70
  14  29   2    2.70    1.87
 -14 -29  -2    0.83    2.49
  14  30   2   38.04    5.18
 -14 -30  -2   45.40    4.04
  14  31   2    1.04    2.28
 -14 -31  -2   -1.35    2.18
  14  32   2   68.31    4.04
 -14 -32  -2   55.77    4.15
  14  33   2   50.17    3.11
 -14 -33  -2   51.62    4.35
  14  34   2   66.75    4.04
 -14 -34  -2   70.07    4.56
  14  35   2    6.32    2.07
 -14 -35  -2    8.71    3.01
  14  36   2    8.19    2.38
 -14 -36  -2   12.34    2.59
  14  37   2   21.77    2.38
 -14 -37  -2   28.51    3.94
  14  38   2    5.39    2.28
 -14 -38  -2    6.32    3.32
  14  39   2    0.73    1.87
 -14 -39  -2    1.76    3.42
  14  40   2    3.21    1.87
 -14 -40  -2    6.94   13.06
  14  41   2   -1.04    3.63
 -14 -41  -2    2.49    4.56
  15   0   2    0.41    1.35
  15   1   2    0.62    1.45
 -15  -1  -2   -0.10    1.45
  15   2   2    1.87    1.55
 -15  -2  -2    1.55    1.55
  15   3   2  479.20   18.66
 -15  -3  -2  441.47   16.79
  15   4   2   51.83    2.90
 -15  -4  -2   49.03    3.63
  15   5   2    4.66    1.35
 -15  -5  -2    4.25    2.28
  15   6   2    1.76    1.35
 -15  -6  -2   -0.62    2.07
  15   7   2  241.21    7.77
 -15  -7  -2  236.23    9.54
  15   8   2   80.02    3.21
 -15  -8  -2   75.57    4.87
  15   9   2  105.94    3.32
 -15  -9  -2  105.00    5.39
  15  10   2   13.89    2.28
 -15 -10  -2   13.89    2.59
  15  11   2    3.11    1.24
 -15 -11  -2    3.84    3.01
  15  12   2   29.75    1.76
 -15 -12  -2   27.26    3.42
  15  13   2  570.63   14.10
 -15 -13  -2  499.93   22.49
  15  14   2  132.27    4.46
 -15 -14  -2  127.91    7.26
  15  15   2    3.21    1.55
 -15 -15  -2    0.52    2.90
  15  16   2   40.94    2.18
 -15 -16  -2   39.08    3.84
  15  17   2  109.67    3.73
 -15 -17  -2  113.19    6.22
  15  18   2   94.22    3.52
 -15 -18  -2   93.19    6.12
  15  19   2   77.74    3.21
 -15 -19  -2   60.12    5.49
  15  20   2   34.52    2.28
 -15 -20  -2   32.34    3.84
  15  21   2   13.48    2.18
 -15 -21  -2   12.65    3.01
  15  22   2   36.18    2.70
 -15 -22  -2   34.72    4.56
  15  23   2  189.07    5.80
  15  24   2   68.52    3.42
 -15 -24  -2   69.35    5.18
  15  25   2   -0.62    1.76
 -15 -25  -2   -0.52    3.63
  15  26   2   26.74    2.59
 -15 -26  -2   22.08    3.52
  15  27   2   63.96    3.52
 -15 -27  -2   59.50    5.80
  15  28   2   26.23    3.21
 -15 -28  -2   26.23    4.98
  15  29   2   51.52    4.87
 -15 -29  -2   44.88    4.66
  15  30   2   18.35    2.28
 -15 -30  -2   12.85    3.21
  15  31   2    2.70    1.76
 -15 -31  -2    3.94    2.70
  15  32   2    8.29    2.18
 -15 -32  -2    8.19    2.90
  15  33   2   81.16    4.98
 -15 -33  -2   75.15    4.87
  15  34   2    9.85    1.87
 -15 -34  -2    9.12    2.59
  15  35   2   11.71    2.18
 -15 -35  -2    8.19    2.70
  15  36   2    0.52    1.76
 -15 -36  -2   -3.01    3.21
  15  37   2   19.80    3.21
 -15 -37  -2   24.88    3.84
  15  38   2    0.00    2.18
 -15 -38  -2    0.00    3.52
  15  39   2   11.09    1.97
 -15 -39  -2   23.32    8.19
  15  40   2    1.55    2.28
 -15 -40  -2    0.52    2.28
  15  41   2   -0.10    1.97
 -15 -41  -2   -0.62    2.28
  16   0   2  513.62   26.85
  16   1   2   50.27    2.70
 -16  -1  -2   48.10    2.49
  16   2   2   24.88    2.18
 -16  -2  -2   29.23    2.18
  16   3   2  157.56    5.70
 -16  -3  -2  165.33    5.70
  16   4   2   27.57    2.18
 -16  -4  -2   21.56    3.32
  16   5   2  203.79    6.84
 -16  -5  -2  197.47    7.88
  16   6   2   19.28    1.76
 -16  -6  -2   21.98    2.59
  16   7   2   97.44    3.52
 -16  -7  -2   94.74    5.29
  16   8   2   34.10    2.18
 -16  -8  -2   26.12    3.21
  16   9   2    4.35    1.76
 -16  -9  -2    6.22    2.49
  16  10   2  455.15   18.87
 -16 -10  -2  439.81   13.89
  16  11   2    8.40    1.24
 -16 -11  -2    9.43    2.38
  16  12   2  120.86    4.25
 -16 -12  -2  120.34    6.32
  16  13   2   85.21    3.01
 -16 -13  -2   90.28    5.08
  16  14   2   20.42    1.87
 -16 -14  -2   18.87    3.94
  16  15   2   31.82    2.18
 -16 -15  -2   28.92    3.52
  16  16   2   18.14    1.76
 -16 -16  -2   21.66    2.90
  16  17   2    6.12    1.87
 -16 -17  -2    4.25    2.80
  16  18   2    3.21    1.66
 -16 -18  -2    0.41    2.70
  16  19   2    8.19    2.38
 -16 -19  -2    6.22    2.59
  16  20   2  243.39    6.94
 -16 -20  -2  204.51    9.43
  16  21   2    6.84    2.28
 -16 -21  -2    3.52    3.73
  16  22   2   43.22    3.52
 -16 -22  -2   44.99    3.63
  16  23   2    4.04    1.76
 -16 -23  -2    4.35    3.73
  16  24   2   24.05    2.28
 -16 -24  -2   19.90    3.21
  16  25   2    0.21    1.97
 -16 -25  -2   -1.55    3.42
  16  26   2    4.66    2.18
 -16 -26  -2    5.80    3.84
  16  27   2    8.91    2.07
 -16 -27  -2    8.81    3.11
  16  28   2    0.31    2.38
 -16 -28  -2    1.14    2.59
  16  29   2   46.54    3.21
 -16 -29  -2   46.02    4.77
  16  30   2  122.73    5.18
 -16 -30  -2  119.52    7.88
  16  31   2   14.72    2.18
 -16 -31  -2   12.23    4.04
  16  32   2   27.05    2.80
 -16 -32  -2   23.63    4.25
  16  33   2    8.50    2.28
 -16 -33  -2    9.85    3.94
  16  34   2    4.15    2.59
 -16 -34  -2    4.04    3.63
  16  35   2   19.18    3.21
 -16 -35  -2   16.69    3.84
  16  36   2    1.45    2.18
 -16 -36  -2    1.55    3.11
  16  37   2   12.23    3.52
 -16 -37  -2    7.36    3.11
  16  38   2   -0.21    1.66
 -16 -38  -2    0.52    3.32
  16  39   2   17.52    3.52
 -16 -39  -2   14.72    3.21
  16  40   2   19.18    2.18
 -16 -40  -2   23.12    3.42
  17   0   2   -1.66    1.76
  17   1   2   22.39    2.07
 -17  -1  -2   24.15    2.07
  17   2   2   23.53    2.70
 -17  -2  -2   20.63    1.97
  17   3   2  167.20    5.49
 -17  -3  -2  177.98    6.12
  17   4   2   61.26    4.15
 -17  -4  -2   52.86    5.49
  17   5   2    2.59    1.66
 -17  -5  -2    0.62    2.28
  17   6   2  207.52    6.94
 -17  -6  -2  210.11    8.91
  17   7   2  201.40    7.88
 -17  -7  -2  199.33    8.29
  17   8   2   59.50    2.90
 -17  -8  -2   53.49    4.15
  17   9   2    6.53    1.76
 -17  -9  -2    4.77    3.01
  17  10   2   24.57    1.55
 -17 -10  -2   24.26    3.21
  17  11   2   12.54    1.97
 -17 -11  -2   11.92    3.42
  17  12   2    2.49    1.24
 -17 -12  -2    4.35    2.49
  17  13   2   40.22    2.18
 -17 -13  -2   39.18    4.56
  17  14   2    1.97    1.55
 -17 -14  -2    0.52    2.28
  17  15   2   47.58    2.59
 -17 -15  -2   44.36    3.63
  17  16   2  308.48    9.95
 -17 -16  -2  283.40   12.13
  17  17   2  201.09    6.01
 -17 -17  -2  171.45    9.43
  17  18   2   60.43    4.04
 -17 -18  -2   57.43    5.29
  17  19   2    6.63    1.97
 -17 -19  -2   -2.70    7.15
  17  20   2   13.99    2.38
 -17 -20  -2   19.18    3.11
  17  21   2   24.77    2.49
 -17 -21  -2   24.77    4.25
  17  22   2    4.56    3.01
 -17 -22  -2    4.77    3.84
  17  23   2   18.35    2.59
 -17 -23  -2   15.96    3.21
  17  24   2    0.83    2.07
 -17 -24  -2    0.62    3.42
  17  25   2   37.01    2.49
 -17 -25  -2   39.91    3.73
  17  26   2  144.39    4.66
 -17 -26  -2  132.47    7.26
  17  27   2   83.55    3.84
 -17 -27  -2   89.46    8.19
  17  28   2   24.46    2.90
 -17 -28  -2   25.81    8.40
  17  29   2    2.59    1.87
 -17 -29  -2    1.55    2.38
  17  30   2    6.53    2.18
 -17 -30  -2    3.52    3.42
  17  31   2    3.42    2.49
 -17 -31  -2    3.01    7.57
  17  32   2   -0.41    4.77
 -17 -32  -2    2.18    3.52
  17  33   2    8.60    1.97
 -17 -33  -2    8.19    3.94
  17  34   2    0.73    1.87
 -17 -34  -2   -0.73    3.52
  17  35   2    1.97    2.28
 -17 -35  -2    0.93    4.15
  17  36   2   30.27    2.49
 -17 -36  -2   36.38    4.56
  17  37   2   20.94    2.59
 -17 -37  -2   18.66    5.91
  17  38   2   -0.83    2.28
 -17 -38  -2    0.62    2.38
  17  39   2    4.56    1.66
 -17 -39  -2    6.01    2.07
  18   0   2   21.46    2.38
  18   1   2   31.51    2.59
 -18  -1  -2   32.96    2.70
  18   2   2  160.15    5.29
 -18  -2  -2  161.60    5.80
  18   3   2  239.34    7.67
 -18  -3  -2  237.58   12.85
  18   4   2   80.64    5.08
 -18  -4  -2   77.33    4.77
  18   5   2   55.87    3.42
 -18  -5  -2   53.07    4.25
  18   6   2   75.88    3.73
 -18  -6  -2   79.40    4.66
  18   7   2  162.12    5.49
 -18  -7  -2  154.55    7.67
  18   8   2   63.85    4.66
 -18  -8  -2   60.95    4.04
  18   9   2   48.72    4.35
 -18  -9  -2   45.30    3.63
  18  10   2   22.49    3.11
 -18 -10  -2   24.67    3.11
  18  11   2   18.04    1.45
 -18 -11  -2   17.52    3.52
  18  12   2   90.60    4.15
 -18 -12  -2   92.46    5.49
  18  13   2  115.27    3.52
 -18 -13  -2  107.49    6.01
  18  14   2   17.00    1.76
 -18 -14  -2   21.04    4.15
  18  15   2    6.43    1.45
 -18 -15  -2    8.09    3.73
  18  16   2    7.77    2.28
 -18 -16  -2    6.32    3.84
  18  17   2   28.82    2.59
 -18 -17  -2   29.65    3.42
  18  18   2   10.68    1.66
 -18 -18  -2   10.99    3.73
  18  19   2   71.11    4.04
 -18 -19  -2   73.80    5.70
  18  20   2   44.16    2.38
 -18 -20  -2   45.19    5.18
  18  21   2   22.39    2.80
 -18 -21  -2   20.32    3.52
  18  22   2   16.48    2.70
 -18 -22  -2   24.88    4.04
  18  23   2   62.09    4.15
 -18 -23  -2   51.93    5.29
  18  24   2    0.52    1.76
 -18 -24  -2    0.52    3.01
  18  25   2    0.10    1.66
 -18 -25  -2    3.11    3.84
  18  26   2    1.04    2.18
 -18 -26  -2    1.04    8.91
  18  27   2    4.87    1.87
 -18 -27  -2    3.01    3.11
  18  28   2    4.98    1.87
 -18 -28  -2    3.63    4.04
  18  29   2   60.12    3.21
 -18 -29  -2   64.06    5.39
  18  30   2   54.32    3.52
 -18 -30  -2   57.22    5.08
  18  31   2   15.34    3.42
 -18 -31  -2   16.17    3.21
  18  32   2   -0.52    2.18
 -18 -32  -2    1.66    2.80
  18  33   2   10.47    2.18
 -18 -33  -2   13.27    3.32
  18  34   2   10.78    1.97
 -18 -34  -2   10.99    3.32
  18  35   2    2.70    2.07
 -18 -35  -2    3.11    3.11
  18  36   2   10.37    2.28
 -18 -36  -2   13.58    3.32
  18  37   2    0.93    1.97
 -18 -37  -2    3.32    2.70
  18  38   2    3.84    1.66
 -18 -38  -2    5.18    2.90
  18  39   2   17.83    2.28
 -18 -39  -2   20.11    3.01
  19   0   2   -0.41    2.07
  19   1   2   12.65    1.97
 -19  -1  -2   14.10    2.18
  19   2   2   25.60    2.70
 -19  -2  -2   27.16    3.01
  19   3   2    1.76    2.38
 -19  -3  -2    0.62    2.28
  19   4   2  199.64    7.98
 -19  -4  -2  202.34    8.71
  19   5   2   10.47    2.18
 -19  -5  -2   11.30    2.38
  19   6   2  271.68    8.40
 -19  -6  -2  251.99   14.30
  19   7   2   20.11    2.49
 -19  -7  -2   24.88    3.11
  19   8   2   18.87    3.63
 -19  -8  -2   16.79    3.84
  19   9   2   15.13    2.38
 -19  -9  -2    9.85    3.63
  19  10   2    0.00    1.97
 -19 -10  -2    0.41    3.11
  19  11   2   47.79    3.73
 -19 -11  -2   50.90    3.84
  19  12   2   12.23    1.24
 -19 -12  -2   13.06    3.73
  19  13   2   35.66    2.59
 -19 -13  -2   31.10    3.32
  19  14   2   62.92    2.90
 -19 -14  -2   68.72    5.60
  19  15   2   34.41    2.49
 -19 -15  -2   35.45    3.94
  19  16   2  165.64    7.36
 -19 -16  -2  157.66    7.46
  19  17   2   54.83    3.11
 -19 -17  -2   48.82    4.15
  19  18   2    6.53    2.07
 -19 -18  -2    4.87    3.11
  19  19   2   28.30    4.25
 -19 -19  -2   23.74    3.52
  19  20   2    1.24    1.97
 -19 -20  -2    2.49    3.01
  19  21   2   50.90    3.01
 -19 -21  -2   41.26    4.77
  19  22   2   15.24    2.59
 -19 -22  -2    6.12    7.88
  19  23   2   35.87    2.38
 -19 -23  -2   32.86    4.35
  19  24   2   40.74    2.90
 -19 -24  -2   42.50    5.08
  19  25   2   24.26    2.49
 -19 -25  -2   24.05    3.73
  19  26   2  113.61    4.56
 -19 -26  -2  107.39    6.43
  19  27   2   20.63    2.38
 -19 -27  -2   20.11    4.77
  19  28   2    2.07    2.07
 -19 -28  -2    3.94    3.21
  19  29   2    9.85    4.66
 -19 -29  -2   11.30    3.63
  19  30   2    1.97    1.87
 -19 -30  -2   -0.52    4.25
  19  31   2   14.20    2.18
 -19 -31  -2   18.76    4.46
  19  32   2    3.84    1.66
 -19 -32  -2    7.77    7.26
  19  33   2   -0.31    3.94
 -19 -33  -2    2.18    2.90
  19  34   2    5.60    2.80
 -19 -34  -2    8.50    3.32
  19  35   2    1.04    2.18
 -19 -35  -2   -2.07    3.01
  19  36   2   42.50    2.59
 -19 -36  -2   44.05    4.77
  19  37   2    1.24    1.87
 -19 -37  -2    1.76    2.70
  19  38   2    0.00    1.87
 -19 -38  -2    0.73    4.77
  20   0   2  104.49    4.87
  20   1   2  133.92    5.29
 -20  -1  -2  135.27    5.60
  20   2   2   61.57    3.52
 -20  -2  -2   66.86    3.84
  20   3   2   68.31    3.73
 -20  -3  -2   53.07    4.66
  20   4   2   27.05    2.90
 -20  -4  -2   29.44    3.01
  20   5   2   14.30    2.38
 -20  -5  -2   12.75    3.52
  20   6   2   18.45    2.90
 -20  -6  -2   20.73    3.42
  20   7   2   41.98    3.11
 -20  -7  -2   36.49    5.49
  20   8   2   39.60    3.52
 -20  -8  -2   30.99    4.15
  20   9   2  137.86    6.63
 -20  -9  -2  132.47    6.63
  20  10   2   69.24    3.84
 -20 -10  -2   78.05    5.60
  20  11   2   69.24    4.25
 -20 -11  -2   67.58    4.66
  20  12   2    9.95    2.49
 -20 -12  -2    8.60    3.11
  20  13   2   29.02    1.76
 -20 -13  -2   29.02    4.35
  20  14   2    1.76    2.59
 -20 -14  -2    0.41    2.70
  20  15   2    2.59    1.66
 -20 -15  -2    2.59    2.80
  20  16   2   -0.31    1.97
 -20 -16  -2    1.24    3.73
  20  17   2   28.82    2.49
 -20 -17  -2   28.61    4.66
  20  18   2    4.98    2.28
 -20 -18  -2    4.77    3.63
  20  19   2   62.30    3.01
 -20 -19  -2   61.05    5.70
  20  20   2   11.92    2.18
 -20 -20  -2    9.54    3.63
  20  21   2   21.87    2.07
 -20 -21  -2   21.77    4.15
  20  22   2    0.73    2.28
 -20 -22  -2    0.73    4.35
  20  23   2   67.27    3.01
 -20 -23  -2   70.90    6.01
  20  24   2   20.21    2.07
 -20 -24  -2   18.97    3.84
  20  25   2    0.83    1.97
 -20 -25  -2    1.55    4.15
  20  26   2    6.53    3.73
 -20 -26  -2    7.26    3.32
  20  27   2   29.85    2.49
 -20 -27  -2   27.26    3.73
  20  28   2    2.90    1.97
 -20 -28  -2    3.21    4.25
  20  29   2   24.57    3.11
 -20 -29  -2   16.90    4.77
  20  30   2    0.83    2.38
 -20 -30  -2    0.62    3.11
  20  31   2    1.35    1.97
 -20 -31  -2    0.73    3.01
  20  32   2    9.33    2.80
 -20 -32  -2   11.92    5.18
  20  33   2   35.87    3.11
 -20 -33  -2   39.49    5.80
  20  34   2   14.51    2.18
 -20 -34  -2   10.47    3.84
  20  35   2    3.84    2.70
 -20 -35  -2    0.83    4.04
  20  36   2    8.09    1.87
 -20 -36  -2    5.80    3.63
  20  37   2    4.04    1.97
 -20 -37  -2    3.94    3.42
  21   0   2    0.31    1.87
  21   1   2    1.24    2.18
 -21  -1  -2    2.70    2.28
  21   2   2    3.94    2.07
 -21  -2  -2    2.90    2.18
  21   3   2  111.53    4.66
 -21  -3  -2  101.69    4.56
  21   4   2  145.43    5.60
 -21  -4  -2  134.55    7.77
  21   5   2   -0.41    2.90
 -21  -5  -2    1.76    2.70
  21   6   2   45.82    3.11
 -21  -6  -2   53.69    4.56
  21   7   2   32.76    4.56
 -21  -7  -2   31.51    4.04
  21   8   2    7.46    2.49
 -21  -8  -2    9.64    3.21
  21   9   2   17.41    2.90
 -21  -9  -2   19.59    3.42
  21  10   2   15.76    2.70
 -21 -10  -2   17.62    3.32
  21  11   2   19.18    2.90
 -21 -11  -2   17.10    3.52
  21  12   2   33.48    3.01
 -21 -12  -2   37.63    4.46
  21  13   2  100.86    4.77
 -21 -13  -2  117.96    5.91
  21  14   2  105.00    8.50
 -21 -14  -2  115.99    5.80
  21  15   2    4.87    1.35
 -21 -15  -2    2.07    3.21
  21  16   2   15.34    1.66
 -21 -16  -2   15.55    3.73
  21  17   2    9.43    1.87
 -21 -17  -2   14.72    4.15
  21  18   2   16.17    1.76
 -21 -18  -2   13.48    3.73
  21  19   2   15.24    2.59
 -21 -19  -2   18.66    4.77
  21  20   2   22.70    1.97
 -21 -20  -2   20.11    3.84
  21  21   2   18.97    2.59
 -21 -21  -2   14.41    4.77
  21  22   2   37.01    2.28
 -21 -22  -2   35.14    4.56
  21  23   2   68.93    4.56
 -21 -23  -2   84.89    6.43
  21  24   2   78.36    4.66
 -21 -24  -2   88.32    7.57
  21  25   2    0.93    1.66
 -21 -25  -2    1.35    4.46
  21  26   2   11.71    2.59
 -21 -26  -2   14.62    9.43
  21  27   2    4.35    2.90
 -21 -27  -2    5.18    4.35
  21  28   2    6.22    2.07
 -21 -28  -2   10.47    3.32
  21  29   2    9.74    2.07
 -21 -29  -2    7.88    4.25
  21  30   2    9.12    3.01
 -21 -30  -2    8.29    3.63
  21  31   2    4.66    1.97
 -21 -31  -2    4.87    2.80
  21  32   2    6.22    2.07
 -21 -32  -2    7.77    3.63
  21  33   2   14.41    2.18
 -21 -33  -2   11.82    3.21
  21  34   2   16.79    3.73
 -21 -34  -2   12.44    3.63
  21  35   2   -0.93    1.66
 -21 -35  -2    5.70    6.84
  21  36   2    8.40    1.87
 -21 -36  -2    4.35    5.49
  22   0   2  246.60   10.68
  22   1   2   86.66    4.04
 -22  -1  -2   95.67    4.56
  22   2   2    3.94    2.38
 -22  -2  -2    1.14    3.21
  22   3   2    9.64    2.59
 -22  -3  -2    7.57    2.18
  22   4   2    6.84    2.38
 -22  -4  -2    5.29    2.90
  22   5   2   77.02    4.15
 -22  -5  -2   77.43    5.70
  22   6   2    6.32    2.18
 -22  -6  -2    5.80    3.01
  22   7   2    0.52    2.49
 -22  -7  -2    9.12    4.66
  22   8   2   -0.52    2.90
 -22  -8  -2    6.01    5.60
  22   9   2   61.36    3.63
 -22  -9  -2   60.64    4.98
  22  10   2  178.91    7.67
 -22 -10  -2  169.06    7.57
  22  11   2   37.52    3.63
 -22 -11  -2   37.32    3.73
  22  12   2   13.68    2.70
 -22 -12  -2   16.69    4.04
  22  13   2    1.55    2.90
 -22 -13  -2   -0.31    3.01
  22  14   2    9.74    4.25
 -22 -14  -2   16.27    3.84
  22  15   2   13.48    3.01
 -22 -15  -2   24.88    4.15
  22  16   2    6.12    1.14
 -22 -16  -2    5.49    3.32
  22  17   2    3.63    3.11
 -22 -17  -2    3.21    3.11
  22  18   2    2.28    1.87
 -22 -18  -2    0.93    3.21
  22  19   2   12.13    2.18
 -22 -19  -2    7.67    3.21
  22  20   2   86.45    4.98
 -22 -20  -2   89.25    6.12
  22  21   2    2.18    2.18
 -22 -21  -2    2.28    4.35
  22  22   2   17.93    2.80
 -22 -22  -2   16.17    4.77
  22  23   2   14.62    2.80
 -22 -23  -2   13.99    3.32
  22  24   2    9.23    2.59
 -22 -24  -2    7.67    4.77
  22  25   2    1.35    2.18
 -22 -25  -2   -0.62    7.98
  22  26   2    1.24    2.28
 -22 -26  -2    1.87    4.56
  22  27   2   15.76    1.97
 -22 -27  -2   18.45    3.84
  22  28   2    0.52    2.70
 -22 -28  -2    1.87    4.56
  22  29   2   -0.21    2.49
 -22 -29  -2   -1.14    3.21
  22  30   2   33.27    2.49
 -22 -30  -2   28.09    3.84
  22  31   2    0.00    1.97
 -22 -31  -2   -0.52    4.56
  22  32   2   10.37    2.70
 -22 -32  -2    9.12    3.73
  22  33   2   11.30    2.07
 -22 -33  -2   12.02    3.84
  22  34   2    3.01    1.97
 -22 -34  -2    2.38    3.21
  22  35   2    1.45    1.76
 -22 -35  -2    4.15    3.32
  23   0   2    0.21    2.49
  23   1   2    2.49    2.18
 -23  -1  -2    0.00    2.49
  23   2   2   -0.21    2.38
 -23  -2  -2    0.83    2.59
  23   3   2  123.35    5.18
 -23  -3  -2  105.11    6.32
  23   4   2    6.43    2.59
 -23  -4  -2    4.35    2.49
  23   5   2    0.31    2.49
 -23  -5  -2   -1.55    3.21
  23   6   2    7.57    2.80
 -23  -6  -2    7.46    3.73
  23   7   2  133.20    7.36
 -23  -7  -2  112.57   10.57
  23   8   2   35.45    3.11
 -23  -8  -2   29.13    4.46
  23   9   2    3.01    2.80
 -23  -9  -2    3.52    3.63
  23  10   2   11.09    3.94
 -23 -10  -2    9.33    4.15
  23  11   2    4.35    3.11
 -23 -11  -2    1.14    2.90
  23  12   2    7.77    3.84
 -23 -12  -2    5.39    3.11
  23  13   2   57.22    3.84
 -23 -13  -2   63.33    5.29
  23  14   2   39.80    4.87
 -23 -14  -2   35.04    4.56
  23  15   2   13.99    3.42
 -23 -15  -2   18.55    3.52
  23  16   2   14.82    3.11
 -23 -16  -2   12.75    3.84
  23  17   2   97.54    5.91
 -23 -17  -2   98.58    6.53
  23  18   2   23.74    1.76
 -23 -18  -2   23.74    4.46
  23  19   2    0.62    2.59
 -23 -19  -2   -3.42    4.25
  23  20   2   19.80    2.38
 -23 -20  -2   19.07    4.46
  23  21   2    3.52    2.18
 -23 -21  -2    3.94    3.11
  23  22   2   15.96    3.52
 -23 -22  -2    8.71    3.84
  23  23   2   22.70    3.52
 -23 -23  -2   22.80    4.87
  23  24   2   22.18    2.80
 -23 -24  -2   20.21    3.42
  23  25   2    8.29    1.66
 -23 -25  -2    9.33    4.35
  23  26   2   11.19    2.90
 -23 -26  -2   11.19    4.04
  23  27   2   38.04    2.80
 -23 -27  -2   44.78    5.29
  23  28   2    6.32    3.32
 -23 -28  -2    8.91    3.73
  23  29   2    1.66    1.66
 -23 -29  -2    2.70    4.04
  23  30   2    4.15    1.55
 -23 -30  -2    3.84    3.84
  23  31   2   -1.24    2.49
 -23 -31  -2   -0.62    3.21
  23  32   2    1.04    1.66
 -23 -32  -2    2.18    3.01
  23  33   2    8.40    1.55
 -23 -33  -2    3.73    3.01
  23  34   2    2.80    1.87
 -23 -34  -2    1.76    4.15
  24   0   2   87.49    4.66
  24   1   2    0.31    2.38
 -24  -1  -2    4.56    3.21
  24   2   2   53.69    3.63
 -24  -2  -2   46.65    4.46
  24   3   2   46.65    3.63
 -24  -3  -2   33.17    4.98
  24   4   2   68.62    5.39
 -24  -4  -2   51.21    4.66
  24   5   2   38.04    3.42
 -24  -5  -2   31.41    4.15
  24   6   2   39.08    3.84
 -24  -6  -2   35.04    4.66
  24   7   2   22.60    3.42
 -24  -7  -2   19.49    3.63
  24   8   2   38.56    3.73
 -24  -8  -2   37.94    3.94
  24   9   2    0.83    2.59
 -24  -9  -2    0.52    3.01
  24  10   2   81.37    5.70
 -24 -10  -2   84.69    8.81
  24  11   2    0.83    3.01
 -24 -11  -2   -0.52    4.98
  24  12   2   46.02    3.73
 -24 -12  -2   51.31    4.25
  24  13   2   13.99    3.21
 -24 -13  -2    9.23    3.84
  24  14   2   11.40    3.11
 -24 -14  -2   10.05    3.42
  24  15   2   10.37    3.84
 -24 -15  -2   13.79    3.94
  24  16   2   10.26    3.63
 -24 -16  -2    6.22    3.42
  24  17   2    2.18    3.32
 -24 -17  -2    2.18    4.25
  24  18   2   -1.97    3.52
 -24 -18  -2    0.21    4.15
  24  19   2    5.70    2.80
 -24 -19  -2    6.22    4.46
  24  20   2   63.13    4.15
 -24 -20  -2   62.50    5.80
  24  21   2    0.93    1.66
 -24 -21  -2    2.07    4.35
  24  22   2   20.52    3.73
 -24 -22  -2   10.99    4.98
  24  23   2    2.28    1.35
 -24 -23  -2    4.98    3.63
  24  24   2    1.45    1.45
 -24 -24  -2    3.21    4.46
  24  25   2    0.21    1.45
 -24 -25  -2    0.31    3.01
  24  26   2    1.87    2.49
 -24 -26  -2    1.87    4.04
  24  27   2    1.55    3.11
 -24 -27  -2   -1.66    3.21
  24  28   2    0.73    1.45
 -24 -28  -2    3.94    4.15
  24  29   2   11.30    2.80
 -24 -29  -2    8.29    3.52
  24  30   2   34.93    2.59
 -24 -30  -2   44.88    4.25
  24  31   2    1.14    1.45
 -24 -31  -2    2.49    4.15
  24  32   2    0.21    2.38
 -24 -32  -2    0.52    3.73
  24  33   2   -1.97    3.42
 -24 -33  -2    1.24    3.32
  25   0   2    0.52    2.59
  25   1   2    3.42    2.70
 -25  -1  -2    2.80    2.70
  25   2   2    6.74    3.52
 -25  -2  -2    3.21    3.21
  25   3   2   32.34    3.32
 -25  -3  -2   30.37    3.73
  25   4   2   29.23    3.21
 -25  -4  -2   28.82    2.80
  25   5   2    7.15    2.80
 -25  -5  -2    5.70    3.21
  25   6   2   72.77    4.35
 -25  -6  -2   61.57    5.18
  25   7   2   86.66    5.08
 -25  -7  -2   88.11    6.63
  25   8   2    8.71    4.46
 -25  -8  -2    7.88    3.73
  25   9   2    0.62    2.90
 -25  -9  -2    1.14    3.42
  25  10   2    2.18    3.94
 -25 -10  -2    1.87    4.56
  25  11   2   43.64    3.63
 -25 -11  -2   41.15    4.15
  25  12   2    5.91    3.42
 -25 -12  -2    3.52    3.32
  25  13   2    1.97    2.80
 -25 -13  -2    3.94    2.90
  25  14   2    8.60    4.87
 -25 -14  -2   12.02    3.11
  25  15   2   34.72    4.15
 -25 -15  -2   31.20    6.12
  25  16   2   51.72    3.52
 -25 -16  -2   53.38    4.66
  25  17   2   86.35    4.56
 -25 -17  -2   87.17    6.01
  25  18   2    4.04    3.01
 -25 -18  -2    1.55    3.32
  25  19   2    1.35    2.70
 -25 -19  -2    2.38    3.32
  25  20   2    2.38    3.01
 -25 -20  -2    0.10    3.21
  25  21   2   27.37    4.46
 -25 -21  -2   19.90    4.04
  25  22   2    5.39    3.73
 -25 -22  -2    2.70    4.35
  25  23   2    1.04    2.18
 -25 -23  -2   -3.42    6.32
  25  24   2    0.41    3.52
 -25 -24  -2    0.83    3.32
  25  25   2   13.79    3.32
 -25 -25  -2    8.71    4.46
  25  26   2   23.22    2.49
 -25 -26  -2   26.54    4.25
  25  27   2   30.47    3.63
 -25 -27  -2   39.18    5.70
  25  28   2   -0.93    3.42
 -25 -28  -2    1.97    3.21
  25  29   2   -0.62    1.45
 -25 -29  -2   -0.73    4.87
  25  30   2   -0.10    2.59
 -25 -30  -2   -0.10    4.46
  25  31   2    3.52    2.28
 -25 -31  -2    2.38    2.49
 -25 -32  -2    1.45    4.98
  26   0   2    0.00    3.21
  26   1   2   61.88    6.63
 -26  -1  -2   47.89    4.98
  26   2   2   50.58    3.73
 -26  -2  -2   60.64    5.08
  26   3   2   21.35    3.11
 -26  -3  -2   18.35    3.73
  26   4   2   30.89    4.87
 -26  -4  -2   27.57    3.63
  26   5   2    0.73    2.90
 -26  -5  -2   -3.01    6.63
  26   6   2   19.49    3.01
 -26  -6  -2   15.86    3.84
  26   7   2   20.83    3.42
 -26  -7  -2   12.13    3.52
  26   8   2   28.92    3.32
 -26  -8  -2   34.83    7.67
  26   9   2   53.07    4.15
 -26  -9  -2   54.00    5.29
  26  10   2    0.21    4.46
 -26 -10  -2   -0.21    3.73
  26  11   2   25.19    5.29
 -26 -11  -2   24.36    3.63
  26  12   2   12.44    4.04
 -26 -12  -2   11.92    4.15
  26  13   2   18.24    4.35
 -26 -13  -2   21.56    4.87
  26  14   2    3.01    3.52
 -26 -14  -2    5.49    4.15
  26  15   2   -0.93    2.80
 -26 -15  -2    2.28    3.42
  26  16   2    4.15    3.73
 -26 -16  -2    3.32    3.11
  26  17   2    8.91    3.63
 -26 -17  -2    9.33    3.94
  26  18   2    3.63    3.52
 -26 -18  -2    0.41    4.04
  26  19   2   32.86    4.66
 -26 -19  -2   30.16    4.56
  26  20   2   13.48    3.73
 -26 -20  -2   15.03    6.22
  26  21   2    6.84    3.21
 -26 -21  -2    8.81    3.52
  26  22   2    3.73    3.01
 -26 -22  -2    2.80    3.21
  26  23   2   23.84    4.77
 -26 -23  -2   21.35    4.56
  26  24   2    0.41    3.21
 -26 -24  -2    0.93    3.11
  26  25   2    1.35    3.94
 -26 -25  -2    0.83    3.11
  26  26   2    1.14    2.90
 -26 -26  -2    2.38    3.73
  26  27   2    5.39    3.63
 -26 -27  -2    2.59    3.11
  26  28   2    1.45    1.24
 -26 -28  -2    2.80    4.15
  26  29   2   12.13    2.90
 -26 -29  -2   12.85    4.35
  26  30   2   13.58    3.32
 -26 -30  -2    8.09    3.52
  27   0   2    1.76    3.11
  27   1   2    1.35    2.70
 -27  -1  -2    3.21    2.80
  27   2   2   16.27    3.32
 -27  -2  -2    9.02    3.42
  27   3   2    4.04    4.25
 -27  -3  -2    2.18    3.11
  27   4   2   79.40    5.60
 -27  -4  -2   53.59    4.35
  27   5   2    0.93    2.28
 -27  -5  -2    2.49    3.01
  27   6   2   44.26    3.94
 -27  -6  -2   38.46    4.98
  27   7   2    4.66    5.29
 -27  -7  -2    1.14    3.32
  27   8   2    2.28    3.42
 -27  -8  -2    1.24    2.90
  27   9   2   -0.73    3.21
 -27  -9  -2    2.80    2.90
  27  10   2    3.63    3.21
 -27 -10  -2    7.26    3.94
  27  11   2   12.23    4.25
 -27 -11  -2    5.49    3.94
  27  12   2   19.38    3.42
 -27 -12  -2   32.76    5.70
  27  13   2    6.94    4.87
 -27 -13  -2   15.03    3.94
  27  14   2   52.66    4.56
 -27 -14  -2   55.77    4.98
  27  15   2    4.77    3.63
 -27 -15  -2    8.71    3.63
  27  16   2   31.93    4.35
 -27 -16  -2   26.95    4.56
  27  17   2   12.02    4.15
 -27 -17  -2   12.65    5.60
  27  18   2   -0.83    3.52
 -27 -18  -2   -0.62    3.84
  27  19   2    5.29    3.42
 -27 -19  -2    1.76    3.84
  27  20   2   15.76    6.12
 -27 -20  -2   12.34    4.15
  27  21   2   16.17    3.11
 -27 -21  -2   11.09    4.04
  27  22   2   15.44    4.15
 -27 -22  -2   19.90    6.43
  27  23   2    4.77    3.32
 -27 -23  -2    3.01    3.11
  27  24   2   28.51    4.25
 -27 -24  -2   25.91    4.46
  27  25   2    2.80    3.42
 -27 -25  -2    0.41    3.73
  27  26   2   14.51    3.21
 -27 -26  -2    8.50    4.46
  27  27   2    3.63    4.46
 -27 -27  -2    2.07    5.49
  27  28   2    0.52    3.21
 -27 -28  -2   -0.10    3.63
  28   0   2   26.64    5.70
  28   1   2   88.00    6.32
 -28  -1  -2   90.28    5.70
  28   2   2    4.66    3.11
 -28  -2  -2    1.35    3.01
  28   3   2    0.41    3.01
 -28  -3  -2   -2.18    7.46
  28   4   2    0.10    2.38
 -28  -4  -2    3.32    3.01
  28   5   2   14.30    3.11
 -28  -5  -2   11.71    3.32
  28   6   2   -1.87    4.98
 -28  -6  -2    2.38    3.01
  28   7   2    0.31    3.32
 -28  -7  -2    0.73    3.42
  28   8   2   -1.87    3.63
 -28  -8  -2    1.55    3.32
  28   9   2   56.70    5.29
 -28  -9  -2   54.94    4.98
  28  10   2   20.52    4.98
 -28 -10  -2   17.83    3.52
  28  11   2   38.46    4.87
 -28 -11  -2   27.99    4.87
  28  12   2    1.66    3.94
 -28 -12  -2    0.10    3.63
  28  13   2    5.39    5.18
 -28 -13  -2    7.26    3.73
  28  14   2   -0.31    3.42
 -28 -14  -2   -0.52    3.21
  28  15   2    3.73    3.42
 -28 -15  -2   -0.41    3.84
  28  16   2   -0.31    3.52
 -28 -16  -2   -1.45    4.04
  28  17   2    2.28    3.63
 -28 -17  -2    2.70    3.42
  28  18   2    5.49    3.73
 -28 -18  -2    3.32    3.01
  28  19   2   12.23    3.21
 -28 -19  -2   14.20    3.63
  28  20   2    4.98    3.73
 -28 -20  -2    4.25    3.32
  28  21   2    2.28    3.52
 -28 -21  -2    5.60    3.52
  28  22   2    1.24    2.90
 -28 -22  -2   -0.41    3.84
  28  23   2    2.90    4.66
 -28 -23  -2    8.91    4.15
  28  24   2    2.49    3.63
 -28 -24  -2   -1.45    3.52
  28  25   2    1.24    3.01
 -28 -25  -2   -0.41    3.52
  28  26   2   -0.73    3.21
 -28 -26  -2   -1.35    3.42
  28  27   2   10.57    3.21
 -28 -27  -2    2.90    3.52
  29   0   2    3.63    9.02
  29   1   2   -0.31    3.11
 -29  -1  -2    0.73    3.32
  29   2   2    4.46    4.77
 -29  -2  -2   -1.87    9.43
  29   3   2   16.27    3.73
 -29  -3  -2   17.62    3.63
  29   4   2   32.65    3.42
 -29  -4  -2   31.10    3.84
  29   5   2   -2.07    3.42
 -29  -5  -2   -0.21    7.77
  29   6   2   10.99    3.01
 -29  -6  -2    8.29    3.32
  29   7   2   23.94    3.21
 -29  -7  -2   18.24    3.73
  29   8   2    1.35    3.42
 -29  -8  -2    8.40    7.57
  29   9   2   -0.41    3.11
 -29  -9  -2   -2.49    3.32
  29  10   2    8.50    3.94
 -29 -10  -2    4.04    3.11
  29  11   2   -1.76    3.11
 -29 -11  -2    0.73    3.84
  29  12   2   13.16    4.25
 -29 -12  -2    9.54    3.42
  29  13   2   16.59    4.04
 -29 -13  -2   13.16    3.11
  29  14   2   38.04    4.46
 -29 -14  -2   33.90    5.70
  29  15   2    4.35    2.90
 -29 -15  -2    2.49    3.63
  29  16   2   -0.93    5.08
 -29 -16  -2    0.31    3.11
  29  17   2   15.55    3.52
 -29 -17  -2   17.41    3.52
  29  18   2    6.74    3.21
 -29 -18  -2    9.85    3.42
  29  19   2   -1.35    3.21
 -29 -19  -2    0.62    3.11
  29  20   2   12.13    5.29
 -29 -20  -2   10.68    3.42
  29  21   2    0.41    3.01
 -29 -21  -2   -0.41    2.80
 -29 -22  -2   10.16    3.42
  29  23   2    0.83    5.70
 -29 -23  -2    4.98    5.08
  29  24   2    5.91    4.77
 -29 -24  -2   18.04    4.25
 -29 -25  -2    0.00    2.80
  30   0   2   19.80   10.37
  30   1   2   19.69    4.66
 -30  -1  -2   19.69    4.04
  30   2   2   11.51    2.59
 -30  -2  -2   26.95   10.57
  30   3   2    1.04   10.47
 -30  -3  -2    2.28    2.90
  30   4   2   17.73    4.04
 -30  -4  -2   17.73    8.50
  30   5   2   18.66    4.56
 -30  -5  -2   13.06    3.52
  30   6   2   18.35    6.22
 -30  -6  -2   12.96    8.50
  30   7   2   -1.24    4.25
 -30  -7  -2    0.83    2.90
  30   8   2    5.91    4.35
 -30  -8  -2    4.15    2.90
  30   9   2    7.15    3.84
 -30  -9  -2    3.11    2.90
  30  10   2   18.76    6.12
 -30 -10  -2   18.87    3.63
  30  11   2    6.32    3.21
 -30 -11  -2   12.54    5.70
  30  12   2    3.42    3.84
 -30 -12  -2    5.70    3.42
  30  13   2    6.22    8.91
 -30 -13  -2   -2.49    2.59
  30  14   2    4.98    3.52
 -30 -14  -2   10.37    6.12
  30  15   2    2.49    3.11
 -30 -15  -2    2.38    3.01
  30  16   2    0.62    4.66
 -30 -16  -2    4.04    3.11
  30  17   2    0.83    3.42
 -30 -17  -2    0.21    3.32
  30  18   2    0.41    3.21
 -30 -18  -2   -1.66    3.52
  30  19   2    1.76    3.32
 -30 -19  -2    1.14    3.73
  30  20   2   14.20    3.42
 -30 -20  -2   15.55    6.43
  30  21   2    0.41    2.18
 -30 -21  -2   -3.32    5.08
  30  22   2    0.10    4.25
 -30 -22  -2    0.41    3.11
  30  23   2   -0.73    2.59
 -30 -23  -2    1.55    2.80
  31   1   2    6.22    3.84
 -31  -1  -2    6.94    3.63
  31   2   2   -0.31    3.84
 -31  -2  -2    0.62    3.32
  31   3   2   21.04    8.09
 -31  -3  -2   14.51    3.63
  31   4   2   -0.31    2.70
 -31  -4  -2   -0.73    3.11
  31   5   2    3.73    3.73
 -31  -5  -2    1.66    7.88
  31   6   2    3.63    2.70
 -31  -6  -2   -0.10    2.80
  31   7   2   40.74    4.35
 -31  -7  -2   53.69    8.91
  31   8   2    2.38    3.32
 -31  -8  -2    1.55    2.70
  31   9   2   -0.10    3.63
 -31  -9  -2    2.28    7.15
  31  10   2    2.90    3.63
 -31 -10  -2    0.41    2.70
  31  11   2    1.14    4.66
 -31 -11  -2   17.62    5.29
  31  12   2   -1.55    4.35
 -31 -12  -2    0.10    2.70
  31  13   2    5.49    4.56
 -31 -13  -2   11.71    7.26
  31  14   2    0.73    2.49
 -31 -14  -2   -0.62    2.80
  31  15   2    7.26    5.18
 -31 -15  -2    6.53    4.56
  31  16   2    0.21    3.21
 -31 -16  -2    0.31    6.32
  31  17   2   20.01    2.59
 -31 -17  -2   30.16    6.22
  31  18   2    1.87    3.84
 -31 -18  -2    1.87    3.84
  31  19   2    1.76    3.01
 -31 -19  -2   -3.52    5.18
  31  20   2    0.31    3.11
 -31 -20  -2   -0.10    4.66
  31  21   2    5.08    2.49
 -31 -21  -2    9.33    5.39
  32   0   2    7.26   13.89
  32   1   2    3.84    3.94
 -32  -1  -2    2.28    3.63
  32   2   2   19.90    5.39
 -32  -2  -2   15.65    3.73
  32   3   2    4.66    4.35
 -32  -3  -2    4.66    8.81
  32   4   2   10.88    4.15
 -32  -4  -2    6.74    3.11
  32   5   2    1.45    4.77
 -32  -5  -2    1.14    2.80
  32   6   2    2.70    5.18
 -32  -6  -2    8.29    6.53
  32   7   2    0.93    2.59
 -32  -7  -2    0.31    2.49
  32   8   2   16.07    5.29
 -32  -8  -2   10.26    2.70
  32   9   2    4.98    4.87
 -32  -9  -2    2.70    3.32
  32  10   2   13.37    5.18
 -32 -10  -2    2.70    2.59
  32  11   2    0.83    3.84
  32  12   2    9.54    4.46
 -32 -12  -2    5.39    2.80
  32  13   2    0.93    3.01
 -32 -13  -2    1.14    2.07
  32  14   2    4.15    5.08
 -32 -14  -2    1.24    2.38
 -32 -15  -2    2.70    4.66
  32  16   2   -0.62    4.15
 -32 -16  -2    2.18    5.91
  32  17   2    1.66    3.01
 -32 -17  -2   -0.31    5.80
  32  18   2    3.11    2.59
 -32 -18  -2   -2.90    5.60
  33   0   2    0.41   11.61
  33   1   2   -3.21    4.46
  33   2   2    2.18    4.46
 -33  -2  -2   -0.52    3.42
  33   3   2    0.00    5.39
 -33  -3  -2    4.77    3.01
  33   4   2    9.33    5.18
 -33  -4  -2   10.05    3.01
 -33  -5  -2    2.80    8.60
  33   6   2   11.92    8.81
 -33  -6  -2    3.63    3.32
  33   7   2    3.94    4.04
 -33  -7  -2   21.04   14.93
  33   8   2   -2.80    6.43
 -33  -8  -2   -0.73    8.50
 -33  -9  -2    0.21    6.94
  33  10   2    1.55    3.73
 -33 -10  -2    1.14    2.38
  33  11   2    0.52    3.73
 -33 -11  -2    1.04    2.28
 -33 -14  -2    8.91    8.91
 -33 -15  -2    0.31    6.43
  34   0   2    0.10    3.73
  34   1   2   19.90    4.46
  34   2   2    8.91    5.18
 -34  -2  -2    3.01   11.61
  34   3   2   11.30   14.82
 -34  -3  -2   -1.97    8.81
 -34  -4  -2    0.00    3.42
  34   5   2    1.35    4.35
 -34  -5  -2    0.41    3.32
  34   6   2    1.55    6.53
 -34  -6  -2    1.66    2.90
  34   7   2   -1.76    7.77
 -34  -7  -2   -0.62    2.59
 -34  -8  -2    0.52    8.81
 -34  -9  -2   21.35   12.54
  34  10   2    2.18    3.84
 -34 -10  -2    1.55    7.15
  35   0   2    0.21    3.21
 -35  -1  -2   -1.35    3.32
 -35  -2  -2    1.14    3.32
 -35  -3  -2   -1.04    3.42
   0   0   3    1.45    1.14
   0   1   3 2598.87   65.93
   0   2   3    0.00    1.24
   0   3   3   33.48    1.97
   0   4   3    0.41    1.04
   0   5   3    6.94    1.24
   0   6   3   -0.31    1.04
   0   7   3    6.84    1.35
   0   8   3    0.62    0.93
   0   9   3  359.38   10.78
   0  10   3    1.14    1.24
   0  11   3 1673.01   44.36
   0  12   3    0.73    1.24
   0  13   3  419.70   13.37
   0  14   3   -0.93    1.55
   0  15   3   70.80    3.01
   0  16   3    1.45    1.55
   0  17   3   32.44    2.38
   0  18   3    0.52    1.76
   0  19   3    7.57    4.46
   0  20   3    2.07    2.28
   0  21   3 1570.08   50.17
   0  22   3    1.14    2.18
   0  23   3   45.40    3.01
   0  24   3    1.14    1.66
   0  25   3   74.94    3.94
   0  26   3    1.66    2.07
   0  27   3    9.54    2.07
   0  28   3   -2.07    2.28
   0  29   3    6.22    2.70
   0  30   3   -0.41    3.11
   0  31   3  575.71   16.48
   0  32   3   -3.01    4.87
   0  33   3   22.60    2.90
   0  34   3    1.04    2.80
   0  35   3   -2.59    2.70
   0  36   3   -0.31    2.07
   0  37   3    1.97    2.80
   0  38   3   -1.66    3.42
   0  39   3   20.52    2.90
   0  40   3    1.66    2.90
   0  41   3   77.85    5.18
   0  42   3   -1.04    2.90
   0  43   3    6.63    3.01
   0  44   3    1.45    3.84
   0  45   3    9.64   11.51
   1   0   3  735.03   18.97
   1   1   3  105.63    3.73
  -1  -1  -3  111.95    4.46
   1   2   3  797.12   20.63
  -1  -2  -3  802.51   19.69
   1   3   3    5.29    1.45
  -1  -3  -3    5.29    0.93
   1   4   3   34.83    2.59
  -1  -4  -3   34.21    2.07
   1   5   3  611.88   16.79
  -1  -5  -3  603.90   16.79
   1   6   3   28.19    2.07
  -1  -6  -3   26.43    2.18
   1   7   3    7.98    1.14
  -1  -7  -3    7.05    1.66
   1   8   3 1470.57   38.77
  -1  -8  -3 1445.59   40.11
   1   9   3   11.92    1.45
  -1  -9  -3   11.61    1.45
   1  10   3  243.70    8.60
  -1 -10  -3  251.88    7.77
   1  11   3    2.07    1.14
  -1 -11  -3    3.63    1.14
   1  12   3  374.51   11.82
  -1 -12  -3  388.40   12.96
   1  13   3   18.76    1.87
  -1 -13  -3   16.17    1.66
   1  14   3   89.46    5.08
  -1 -14  -3   87.28    4.46
   1  15   3  152.27    5.29
  -1 -15  -3  151.34    7.36
   1  16   3   60.85    3.11
  -1 -16  -3   60.12    2.90
   1  17   3   25.40    1.76
  -1 -17  -3   24.67    4.35
   1  18   3  296.25    8.71
  -1 -18  -3  316.26   11.82
   1  19   3   19.69    3.11
   1  20   3    3.21    1.87
  -1 -20  -3    5.80    2.70
   1  21   3    5.18    1.97
  -1 -21  -3    5.70    1.76
   1  22   3   24.26    3.32
  -1 -22  -3   24.98    3.32
   1  23   3    3.52    2.59
  -1 -23  -3    0.83    2.07
   1  24   3  236.44    9.43
  -1 -24  -3  230.53    8.19
   1  25   3   62.40    4.35
  -1 -25  -3   61.26    3.84
   1  26   3  109.25    4.77
  -1 -26  -3  119.10    5.18
   1  27   3   37.42    3.32
  -1 -27  -3   44.68    2.90
   1  28   3   53.38    3.84
  -1 -28  -3   52.35    3.52
   1  29   3   14.41    2.59
  -1 -29  -3   18.87    2.59
   1  30   3   60.02    4.56
  -1 -30  -3   59.29    3.73
   1  31   3   15.76    2.59
  -1 -31  -3   15.44    3.94
   1  32   3   -0.10    2.49
  -1 -32  -3    1.55    2.38
   1  33   3    8.19    3.01
  -1 -33  -3    8.71    3.21
   1  34   3  177.05    5.91
  -1 -34  -3  190.42    7.46
   1  35   3    6.53    2.28
  -1 -35  -3    9.64    2.70
   1  36   3   59.29    4.04
  -1 -36  -3   63.64    4.66
   1  37   3   23.32    3.32
  -1 -37  -3   23.74    2.90
   1  38   3   14.51    2.28
  -1 -38  -3   11.61    2.80
   1  39   3   12.65    2.38
  -1 -39  -3   11.71    3.01
   1  40   3   26.85    2.90
  -1 -40  -3   26.54    3.11
   1  41   3    2.70    2.59
  -1 -41  -3    4.35    2.59
   1  42   3    1.76    2.18
  -1 -42  -3    3.84    2.18
   1  43   3    1.87    2.18
  -1 -43  -3    0.31    2.70
   1  44   3   53.69    3.52
  -1 -44  -3   54.42    3.63
  -1 -45  -3    5.49   16.27
   2   0   3    1.76    1.04
   2   1   3  359.38   10.57
  -2  -1  -3  346.11   11.40
   2   2   3  228.56    7.15
  -2  -2  -3  211.25    7.36
   2   3   3  123.25    4.66
  -2  -3  -3  125.22    4.46
   2   4   3  326.52    9.95
  -2  -4  -3  323.20    9.95
   2   5   3    2.80    1.04
  -2  -5  -3    4.46    1.45
   2   6   3    0.93    1.24
  -2  -6  -3    3.42    0.93
   2   7   3    0.93    1.24
  -2  -7  -3   -1.87    0.93
   2   8   3  928.55   30.68
  -2  -8  -3  894.04   24.98
   2   9   3  306.82    9.85
  -2  -9  -3  287.13   10.26
   2  10   3   43.95    2.18
  -2 -10  -3   45.82    2.18
   2  11   3  774.21   21.98
  -2 -11  -3  763.43   19.80
   2  12   3   42.08    2.07
  -2 -12  -3   46.65    2.49
   2  13   3  113.30    4.15
  -2 -13  -3  110.81    5.08
   2  14   3  312.83    8.40
  -2 -14  -3  301.74    8.71
   2  15   3   35.35    2.38
  -2 -15  -3   39.70    2.90
   2  16   3  107.91    3.73
  -2 -16  -3  116.61    4.77
   2  17   3   12.96    1.76
  -2 -17  -3   15.24    2.38
   2  18   3  773.17   24.77
  -2 -18  -3  749.02   26.54
   2  19   3   10.47    2.70
  -2 -19  -3    9.12    2.18
   2  20   3   90.18    3.63
  -2 -20  -3   97.13    5.08
   2  21   3  504.39   11.71
  -2 -21  -3  534.04   16.59
   2  22   3   26.64    2.38
  -2 -22  -3   18.97    3.11
   2  23   3   65.20    4.04
  -2 -23  -3   58.98    4.15
   2  24   3  160.77    7.36
  -2 -24  -3  152.48    6.63
   2  25   3    3.84    2.38
  -2 -25  -3    3.84    2.18
   2  26   3   55.04    3.84
  -2 -26  -3   47.16    6.74
   2  27   3    2.07    3.01
  -2 -27  -3    5.91    2.90
   2  28   3  293.14   11.09
  -2 -28  -3  334.60   16.27
   2  29   3    8.71    6.01
  -2 -29  -3   16.17    4.77
   2  30   3    1.87    1.97
  -2 -30  -3    1.97    1.97
   2  31   3  196.95    7.88
  -2 -31  -3  221.62    8.60
   2  32   3   22.18    3.21
  -2 -32  -3   29.54    3.32
   2  33   3    1.04    3.84
  -2 -33  -3    3.73    2.80
   2  34   3   44.36    3.94
  -2 -34  -3   43.43    3.73
   2  35   3   -2.90    2.80
  -2 -35  -3    1.97    2.59
   2  36   3   -0.52    2.18
  -2 -36  -3    1.14    2.59
   2  37   3    3.21    2.90
  -2 -37  -3    3.73    3.11
   2  38   3   41.57    3.32
  -2 -38  -3   43.64    3.63
   2  39   3    8.50    2.18
  -2 -39  -3   11.40    5.18
   2  40   3    7.77    3.11
  -2 -40  -3    5.49    2.90
   2  41   3   42.91    2.90
  -2 -41  -3   47.16    3.32
   2  42   3   35.14    3.32
  -2 -42  -3   36.18    3.63
   2  43   3    0.62    2.28
  -2 -43  -3    0.21    2.38
   2  44   3    1.97    3.11
  -2 -44  -3    1.24    2.80
   3   0   3    3.52    1.04
   3   1   3   67.17    3.32
  -3  -1  -3   67.69    3.11
   3   2   3   63.75    3.01
  -3  -2  -3   60.64    2.59
   3   3   3  202.44    7.26
  -3  -3  -3  198.71    7.05
   3   4   3    2.70    1.24
  -3  -4  -3    2.18    0.93
   3   5   3 2107.85   52.66
  -3  -5  -3 2092.61   54.83
   3   6   3    4.77    1.35
  -3  -6  -3    5.70    1.87
   3   7   3    3.21    1.55
  -3  -7  -3   32.34    2.49
   3   8   3  285.26    8.19
  -3  -8  -3  289.10    9.85
   3   9   3   16.90    1.66
  -3  -9  -3   21.46    1.45
   3  10   3   63.33    3.52
  -3 -10  -3   64.27    3.52
   3  11   3    7.05    1.55
  -3 -11  -3    4.87    1.35
   3  12   3   39.91    3.32
  -3 -12  -3   39.18    2.38
   3  13   3   31.41    1.66
  -3 -13  -3   31.93    2.18
   3  14   3   21.98    1.97
  -3 -14  -3   22.91    2.28
   3  15   3 1041.02   30.47
  -3 -15  -3  986.19   42.29
   3  16   3   11.09    1.45
  -3 -16  -3   13.27    2.18
   3  17   3   42.40    2.28
  -3 -17  -3   40.01    3.32
   3  18   3   32.65    2.59
  -3 -18  -3   32.44    2.49
   3  19   3   47.37    2.59
  -3 -19  -3   43.95    3.01
   3  20   3    1.04    1.97
  -3 -20  -3    2.18    1.97
   3  21   3    1.97    1.76
  -3 -21  -3   -0.52    1.76
   3  22   3    3.11    1.76
  -3 -22  -3    6.22    2.49
   3  23   3    4.56    3.32
  -3 -23  -3    5.91    1.97
   3  24   3   38.04    3.21
  -3 -24  -3   33.58    3.11
   3  25   3  195.08    6.63
  -3 -25  -3  215.61   12.96
   3  26   3   13.27    2.18
  -3 -26  -3   16.69    3.11
   3  27   3  148.44    7.05
  -3 -27  -3  144.29    6.84
   3  28   3   12.65    2.18
  -3 -28  -3   11.92    3.11
   3  29   3  102.00    4.15
  -3 -29  -3  115.37    5.49
   3  30   3    4.87    2.38
  -3 -30  -3    7.36    2.80
   3  31   3   68.62    4.35
  -3 -31  -3   72.14    4.46
   3  32   3    0.93    2.18
  -3 -32  -3   -0.31    1.97
   3  33   3   41.15    3.63
  -3 -33  -3   37.83    3.63
   3  34   3   12.23    3.63
  -3 -34  -3   16.17    3.01
   3  35   3   30.58    3.73
  -3 -35  -3   26.02    3.52
   3  36   3    9.54    2.90
  -3 -36  -3    8.19    2.28
   3  37   3  146.67    6.43
  -3 -37  -3  166.26    7.15
   3  38   3    6.43    2.38
  -3 -38  -3    3.73    3.11
   3  39   3   99.20    6.22
  -3 -39  -3   95.05    5.18
   3  40   3    2.80    2.59
  -3 -40  -3    3.01    4.66
   3  41   3   28.30    3.42
  -3 -41  -3   31.41    3.84
   3  42   3   -1.24    2.59
  -3 -42  -3    1.97    2.28
   3  43   3   18.87    3.01
  -3 -43  -3   13.89    3.32
   3  44   3    6.84    2.59
  -3 -44  -3    6.32    2.49
   4   0   3    0.73    1.14
   4   1   3   63.96    3.01
  -4  -1  -3   64.99    3.94
   4   2   3  606.80   17.52
  -4  -2  -3  600.07   30.16
   4   3   3   41.88    1.97
  -4  -3  -3   39.29    2.80
   4   4   3  166.37    5.80
  -4  -4  -3  170.10    5.18
   4   5   3    1.24    1.55
  -4  -5  -3    1.04    0.93
   4   6   3    3.52    1.04
  -4  -6  -3    2.49    1.04
   4   7   3   12.85    1.45
  -4  -7  -3   11.82    1.45
   4   8   3 1802.48   54.52
  -4  -8  -3 1858.25   45.71
   4   9   3   31.72    2.07
  -4  -9  -3   28.82    1.87
   4  10   3   97.23    4.46
  -4 -10  -3   94.53    4.04
   4  11   3   33.38    2.07
  -4 -11  -3   30.58    2.38
   4  12   3  154.97    5.29
  -4 -12  -3  139.42    6.01
   4  13   3   95.67    3.73
  -4 -13  -3   96.71    4.35
   4  14   3  322.58    8.91
  -4 -14  -3  291.38   10.78
   4  15   3   32.55    2.28
  -4 -15  -3   34.62    2.70
   4  16   3   38.97    2.28
  -4 -16  -3   39.60    3.01
   4  17   3   15.44    2.38
  -4 -17  -3   18.87    2.70
   4  18   3 1078.96   23.63
   4  19   3   32.24    2.18
  -4 -19  -3   33.07    3.11
   4  20   3   95.05    3.63
  -4 -20  -3   92.36    4.77
   4  21   3   46.13    3.21
  -4 -21  -3   45.30    3.21
   4  22   3   67.69    3.32
  -4 -22  -3   55.15    5.29
   4  23   3    7.57    2.28
  -4 -23  -3    2.18    4.77
   4  24   3  202.65    6.94
  -4 -24  -3  234.89   11.40
   4  25   3   13.58    2.18
  -4 -25  -3   14.93    4.66
   4  26   3   37.32    3.84
  -4 -26  -3   42.40    4.04
   4  27   3    6.01    2.49
  -4 -27  -3    1.76    2.90
   4  28   3  338.65   10.47
  -4 -28  -3  351.91   11.09
   4  29   3    3.11    2.80
  -4 -29  -3    6.43    2.80
   4  30   3    1.45    1.97
  -4 -30  -3    1.35    2.90
   4  31   3    5.60    2.07
  -4 -31  -3    3.84    2.80
   4  32   3   52.24    3.42
  -4 -32  -3   60.22    8.40
   4  33   3   -1.55    4.77
  -4 -33  -3    0.31    2.49
   4  34   3   87.69    5.49
  -4 -34  -3   86.03    5.39
   4  35   3    1.55    3.84
  -4 -35  -3   -0.52    2.80
   4  36   3   11.09    2.38
  -4 -36  -3    8.29    3.01
   4  37   3    0.31    2.70
  -4 -37  -3    0.31    2.38
   4  38   3   73.18    3.73
  -4 -38  -3   75.15    4.04
   4  39   3   -1.04    2.49
  -4 -39  -3   -0.83    3.21
   4  40   3   13.16    4.66
  -4 -40  -3   13.89    2.70
   4  41   3   -1.66    2.70
  -4 -41  -3    2.28    3.01
   4  42   3   39.60    3.52
  -4 -42  -3   43.64    3.73
   4  43   3    1.87    2.80
  -4 -43  -3   -0.31    2.38
   4  44   3    8.71    2.07
  -4 -44  -3    9.12    3.11
   5   0   3  228.46    8.19
   5   1   3   71.94    3.32
  -5  -1  -3   70.28    3.42
   5   2   3  446.66   14.62
  -5  -2  -3  441.06   25.40
   5   3   3   66.34    2.90
  -5  -3  -3   65.61    3.73
   5   4   3   75.67    3.21
  -5  -4  -3   70.49    4.56
   5   5   3 2201.45   96.71
  -5  -5  -3 2069.60   94.53
   5   6   3    1.66    1.14
  -5  -6  -3    1.76    1.14
   5   7   3    2.28    1.04
  -5  -7  -3    2.38    1.14
   5   8   3  355.02   11.71
  -5  -8  -3  378.86   15.13
   5   9   3   15.24    1.45
  -5  -9  -3   13.48    1.55
   5  10   3  128.74    4.98
  -5 -10  -3  121.38    4.87
   5  11   3    3.94    0.93
  -5 -11  -3    4.98    1.55
   5  12   3  131.54    4.66
  -5 -12  -3  136.41    5.49
   5  13   3   -1.97    1.14
  -5 -13  -3   -0.41    1.55
   5  14   3   17.21    2.28
  -5 -14  -3   14.72    2.59
   5  15   3  753.79   16.38
  -5 -15  -3  745.50   21.25
   5  16   3    3.63    1.35
  -5 -16  -3    3.42    1.66
   5  17   3   81.16    3.52
  -5 -17  -3   82.10    3.84
   5  18   3   84.17    4.46
  -5 -18  -3   91.94    3.94
   5  19   3   14.30    1.87
  -5 -19  -3   15.86    2.49
   5  20   3    3.84    1.55
  -5 -20  -3    3.21    2.70
   5  21   3    1.66    1.87
  -5 -21  -3    1.45    1.76
   5  22   3    6.84    2.49
  -5 -22  -3    8.71    2.59
   5  23   3    3.52    1.87
  -5 -23  -3    4.77    3.01
   5  24   3   61.36    3.63
  -5 -24  -3   58.36    4.46
   5  25   3  163.57    5.39
  -5 -25  -3  170.72    7.67
   5  26   3   30.16    3.01
  -5 -26  -3   41.57    3.52
   5  27   3  104.80    4.25
  -5 -27  -3  103.86    5.70
   5  28   3    3.01    2.18
  -5 -28  -3    3.73    2.90
   5  29   3   63.44    4.15
  -5 -29  -3   80.85    4.66
   5  30   3   17.62    2.80
  -5 -30  -3   21.66    3.32
   5  31   3   28.30    2.70
  -5 -31  -3   32.76    3.42
   5  32   3   15.44    3.32
  -5 -32  -3   19.90    3.32
   5  33   3   13.48    3.42
  -5 -33  -3   13.68    3.01
   5  34   3   77.95    6.63
  -5 -34  -3   81.37    4.46
   5  35   3   50.38    3.21
  -5 -35  -3   43.54    3.73
   5  36   3   45.92    4.04
  -5 -36  -3   49.96    3.94
   5  37   3   97.44    5.18
  -5 -37  -3  103.14    5.60
   5  38   3    0.73    2.49
  -5 -38  -3   -1.55    2.70
   5  39   3   38.04    3.21
  -5 -39  -3   21.77    7.05
   5  40   3   15.55    3.32
  -5 -40  -3   17.52    3.63
   5  41   3   11.82    2.70
  -5 -41  -3   14.62    3.11
   5  42   3    6.32    2.49
  -5 -42  -3    4.25    3.42
   5  43   3    6.63    2.38
  -5 -43  -3   11.51    3.52
   5  44   3   28.82    3.21
  -5 -44  -3   22.70    3.21
   6   0   3    0.00    1.14
   6   1   3  437.95   13.99
  -6  -1  -3  431.21   17.41
   6   2   3  432.77   12.75
  -6  -2  -3  392.96   15.44
   6   3   3  217.89    8.09
  -6  -3  -3  204.51    6.22
   6   4   3   99.41    4.04
  -6  -4  -3  100.75    3.73
   6   5   3   23.12    1.55
  -6  -5  -3   20.94    1.55
   6   6   3   28.82    1.97
  -6  -6  -3   31.72    2.80
   6   7   3    7.77    1.35
  -6  -7  -3    6.84    2.80
   6   8   3  511.34   17.73
  -6  -8  -3  457.44   17.52
   6   9   3  112.78    4.77
  -6  -9  -3  114.23    5.91
   6  10   3   21.15    2.80
  -6 -10  -3   13.48    3.11
  -6 -11  -3 1382.67   45.51
   6  12   3  111.64    3.42
  -6 -12  -3  103.76    6.01
   6  13   3  126.46    6.43
  -6 -13  -3  129.36    5.60
   6  14   3   49.55    2.18
  -6 -14  -3   44.16    3.11
   6  15   3  103.45    4.15
  -6 -15  -3   99.10    4.98
   6  16   3    5.08    1.35
  -6 -16  -3    3.01    1.76
   6  17   3   41.15    2.80
  -6 -17  -3   41.98    2.70
   6  18   3  290.45    7.88
  -6 -18  -3  272.31   12.23
   6  19   3   -0.62    1.35
  -6 -19  -3    0.31    2.38
   6  20   3    1.55    1.76
  -6 -20  -3    1.24    1.76
   6  21   3  636.86   18.14
   6  22   3   81.99    3.94
  -6 -22  -3   79.71    5.80
   6  23   3  139.83    8.29
  -6 -23  -3  132.89    5.91
   6  24   3   42.40    4.56
  -6 -24  -3   46.75    3.52
   6  25   3   27.16    3.01
  -6 -25  -3   30.58    3.52
   6  26   3    2.70    1.76
  -6 -26  -3    1.97    2.90
   6  27   3   17.73    2.90
  -6 -27  -3   23.12    3.63
   6  28   3   70.38    4.35
  -6 -28  -3   75.98    5.29
   6  29   3    1.24    2.28
  -6 -29  -3    0.41    2.59
   6  30   3    3.21    1.97
  -6 -30  -3    2.07    2.80
   6  31   3  276.56   11.30
  -6 -31  -3  301.02    9.85
   6  32   3   25.60    2.49
  -6 -32  -3   30.16    4.04
   6  33   3   13.27    2.59
  -6 -33  -3   14.51    3.52
   6  34   3   17.83    3.01
  -6 -34  -3   19.07    2.90
   6  35   3    4.04    4.04
  -6 -35  -3    3.63    2.38
   6  36   3    1.45    3.11
  -6 -36  -3    1.35    2.18
   6  37   3   -0.93    3.73
  -6 -37  -3    1.04    2.90
   6  38   3   31.51    3.84
  -6 -38  -3   23.01    3.63
   6  39   3    7.67    3.32
  -6 -39  -3    7.05    2.80
   6  40   3    5.29    2.07
  -6 -40  -3    2.90    3.52
   6  41   3   43.02    3.21
  -6 -41  -3   35.87    3.42
   6  42   3   16.17    3.84
  -6 -42  -3   13.27    2.70
   6  43   3    1.04    1.87
  -6 -43  -3    3.42    2.49
   6  44   3    2.90    2.18
  -6 -44  -3    4.46    2.18
   7   0   3  752.03   19.38
   7   1   3   27.16    2.18
  -7  -1  -3   23.84    1.87
   7   2   3 1333.02   57.74
  -7  -2  -3 1209.05   39.60
   7   3   3  117.34    5.60
  -7  -3  -3  104.28    4.98
   7   4   3   17.83    1.97
  -7  -4  -3   16.59    2.28
   7   5   3   26.12    1.45
  -7  -5  -3   24.98    1.97
   7   6   3    1.24    1.04
  -7  -6  -3    2.90    1.76
   7   7   3   86.66    3.21
  -7  -7  -3   80.13    4.98
   7   8   3 1436.16   35.66
  -7  -8  -3 1342.45   68.10
   7   9   3   39.08    2.90
  -7  -9  -3   37.01    4.04
   7  10   3  121.07    4.98
  -7 -10  -3  119.10    5.39
   7  11   3   46.02    2.70
  -7 -11  -3   54.73    4.66
   7  12   3  448.83   12.44
  -7 -12  -3  441.16   25.29
   7  13   3   14.72    1.24
  -7 -13  -3    8.29    4.77
   7  14   3  123.97    4.04
  -7 -14  -3  119.62    7.05
   7  15   3   13.48    1.45
  -7 -15  -3   12.23    2.18
   7  16   3   41.46    3.11
  -7 -16  -3   40.32    4.56
   7  17   3   19.28    1.66
  -7 -17  -3   19.18    2.59
   7  18   3  300.29    7.46
  -7 -18  -3  306.10    8.60
   7  19   3    0.93    1.45
  -7 -19  -3    1.76    1.66
   7  20   3   -0.31    2.38
  -7 -20  -3   -1.14    1.97
   7  21   3    4.46    1.66
  -7 -21  -3    3.52    3.21
   7  22   3   33.90    2.80
  -7 -22  -3   39.08    3.42
   7  23   3    4.15    2.07
  -7 -23  -3    7.46    2.70
   7  24   3  253.85    7.88
  -7 -24  -3  249.60    9.74
   7  25   3   51.00    3.01
  -7 -25  -3   59.91    4.87
   7  26   3   87.80    3.63
  -7 -26  -3  111.85    8.09
   7  27   3    7.05    4.56
  -7 -27  -3    5.60    3.21
   7  28   3   39.70    2.38
  -7 -28  -3   56.29    4.25
   7  29   3    1.66    2.59
  -7 -29  -3    2.59    2.70
   7  30   3   38.87    3.01
  -7 -30  -3   38.15    4.66
   7  31   3    1.24    2.18
  -7 -31  -3    1.45    3.11
   7  32   3    0.93    2.18
  -7 -32  -3    3.52    3.21
   7  33   3    1.76    2.07
  -7 -33  -3    0.52    2.90
   7  34   3  190.00    7.05
  -7 -34  -3  191.56    8.09
   7  35   3   22.49    2.59
  -7 -35  -3   20.11    3.11
   7  36   3   68.10    3.21
  -7 -36  -3   73.18    4.98
   7  37   3    0.73    2.70
  -7 -37  -3    1.35    3.21
   7  38   3    3.32    2.18
  -7 -38  -3    7.05    2.90
   7  39   3    0.62    3.42
  -7 -39  -3   -1.87    2.70
   7  40   3   27.37    3.32
  -7 -40  -3   25.29    3.01
   7  41   3    1.45    3.32
  -7 -41  -3   -0.31    3.63
   7  42   3    5.91    3.73
  -7 -42  -3    5.18    4.98
   7  43   3   -0.21    2.59
  -7 -43  -3   -0.41    2.07
   7  44   3   50.48    5.49
  -7 -44  -3   55.56    4.35
   8   0   3   -0.62    1.76
   8   1   3  554.56   21.56
  -8  -1  -3  537.56   16.38
   8   2   3   12.02    2.49
  -8  -2  -3   11.09    1.14
   8   3   3   50.17    4.04
  -8  -3  -3   57.32    3.42
   8   4   3    9.74    2.59
  -8  -4  -3   10.88    2.07
   8   5   3   10.37    1.66
  -8  -5  -3    8.29    2.28
   8   6   3   17.83    1.14
  -8  -6  -3   15.65    1.97
   8   7   3    0.52    0.62
  -8  -7  -3    3.52    1.87
   8   8   3   41.88    1.97
  -8  -8  -3   39.80    2.70
   8   9   3  242.97    6.22
  -8  -9  -3  227.21    9.02
   8  10   3   31.82    1.45
  -8 -10  -3   32.86    2.70
   8  11   3 1039.57   31.30
   8  12   3   21.46    1.55
  -8 -12  -3   27.05    2.59
   8  13   3  142.94    4.15
  -8 -13  -3  145.02    5.39
   8  14   3   50.48    3.21
  -8 -14  -3   59.08    6.32
   8  15   3   16.48    1.45
  -8 -15  -3   27.57    4.35
   8  16   3   60.12    2.18
  -8 -16  -3   49.65    4.77
   8  17   3   13.99    4.87
  -8 -17  -3    5.60    5.39
   8  18   3   77.43    3.01
  -8 -18  -3   71.00    3.94
   8  19   3   24.77    2.07
  -8 -19  -3   26.12    2.49
   8  20   3   57.94    3.01
  -8 -20  -3   64.47    3.94
   8  21   3  774.31   21.15
   8  22   3   33.58    2.18
  -8 -22  -3   28.71    3.11
   8  23   3   66.24    3.01
  -8 -23  -3   67.79    3.94
   8  24   3   75.88    4.15
  -8 -24  -3   76.81    5.49
   8  25   3   16.07    2.07
  -8 -25  -3    8.40    2.18
   8  26   3   36.80    2.80
  -8 -26  -3   49.65    3.84
   8  27   3    1.24    2.07
  -8 -27  -3   -0.83    3.11
   8  28   3   30.99    2.80
  -8 -28  -3   34.62    4.04
   8  29   3   18.35    2.70
  -8 -29  -3   25.50    3.73
   8  30   3    9.85    2.59
  -8 -30  -3   11.82    3.52
   8  31   3  293.35   10.57
  -8 -31  -3  326.72   10.26
   8  32   3    4.35    2.18
  -8 -32  -3    4.04    3.11
   8  33   3   10.78    2.49
  -8 -33  -3   11.40    2.90
   8  34   3    4.98    2.07
  -8 -34  -3    8.71    3.52
   8  35   3    1.24    2.59
  -8 -35  -3   -9.54   22.91
   8  36   3    6.12    1.97
  -8 -36  -3    4.46    2.38
   8  37   3    2.70    2.07
  -8 -37  -3    1.97    2.07
   8  38   3    4.15    2.07
  -8 -38  -3    5.08    3.11
   8  39   3   12.65    2.49
  -8 -39  -3   13.48    3.52
   8  40   3    2.70    1.97
  -8 -40  -3    1.24    2.18
   8  41   3   62.50    5.18
  -8 -41  -3   61.16    4.25
   8  42   3    1.97    3.63
  -8 -42  -3    1.04    3.52
   8  43   3    0.41    5.29
  -8 -43  -3   -2.59    2.18
   9   0   3    0.41    1.87
   9   1   3  128.53    6.53
  -9  -1  -3  102.10    8.29
   9   2   3  378.66   15.55
  -9  -2  -3  389.96   10.78
   9   3   3  145.12    7.15
  -9  -3  -3  144.81    7.77
   9   4   3  196.33    9.74
  -9  -4  -3  183.37    7.88
   9   5   3 1241.39   57.94
  -9  -5  -3  956.23   51.31
   9   6   3  166.16    8.50
  -9  -6  -3  158.18    7.77
   9   7   3  257.07    6.32
  -9  -7  -3  236.13   12.65
   9   8   3  502.21   11.19
  -9  -8  -3  460.23   18.76
   9   9   3   61.16    2.49
  -9  -9  -3   57.63    4.35
   9  10   3   21.35    2.07
  -9 -10  -3   22.29    3.11
   9  11   3   42.19    2.07
  -9 -11  -3   43.54    3.73
   9  12   3  151.03    5.39
  -9 -12  -3  142.63    6.53
   9  13   3   48.20    1.97
  -9 -13  -3   48.10    3.52
   9  14   3  139.00    5.60
  -9 -14  -3  130.19    6.74
   9  15   3  294.07    7.57
  -9 -15  -3  281.63   14.51
   9  16   3   61.88    3.01
  -9 -16  -3   65.10    4.35
   9  17   3    2.49    1.35
  -9 -17  -3    4.15    1.97
   9  18   3  200.37    4.98
  -9 -18  -3  174.66   10.88
   9  19   3   10.37    1.66
   9  20   3    2.59    1.55
  -9 -20  -3    1.04    4.56
   9  21   3    9.54    2.59
  -9 -21  -3   10.99    2.38
   9  22   3   72.04    3.84
  -9 -22  -3   66.96    4.56
   9  23   3    7.57    2.07
  -9 -23  -3   10.26    2.49
   9  24   3  156.42    7.26
  -9 -24  -3  174.97    9.54
   9  25   3   32.44    3.01
  -9 -25  -3   33.17    8.09
   9  26   3   21.98    2.18
  -9 -26  -3   26.43    3.11
   9  27   3   73.49    3.21
  -9 -27  -3   80.13    5.18
   9  28   3   73.60    4.04
  -9 -28  -3   80.96    4.25
   9  29   3   63.96    4.46
  -9 -29  -3   58.36    4.98
   9  30   3   13.79    2.49
  -9 -30  -3   12.75    3.52
   9  31   3   31.82    2.90
  -9 -31  -3   30.99    3.84
   9  32   3    7.67    2.59
  -9 -32  -3   11.92    3.32
   9  33   3   20.42    2.49
  -9 -33  -3   18.14    3.84
   9  34   3   64.16    4.04
  -9 -34  -3   62.82    4.66
   9  35   3    0.00    2.07
  -9 -35  -3    0.00    3.42
   9  36   3   14.62    3.21
  -9 -36  -3   17.93    3.11
   9  37   3   66.96    3.63
  -9 -37  -3   63.75    4.56
   9  38   3   26.33    3.84
  -9 -38  -3   21.15    3.01
   9  39   3   28.92    3.32
  -9 -39  -3   28.61    4.46
   9  40   3    3.52    1.87
  -9 -40  -3    9.02   17.52
   9  41   3   16.59    2.38
  -9 -41  -3   17.31    2.80
   9  42   3   -0.21    2.59
  -9 -42  -3    0.00    2.90
   9  43   3    6.63    3.21
  -9 -43  -3    5.70    2.90
  10   0   3   -0.31    1.35
  10   1   3  274.69   11.61
 -10  -1  -3  294.07    8.91
  10   2   3  316.57   13.79
 -10  -2  -3  315.94   13.79
  10   3   3    1.55    1.35
 -10  -3  -3    1.66    2.07
  10   4   3   92.25    4.35
 -10  -4  -3   91.74    5.80
  10   5   3    5.39    1.66
 -10  -5  -3    7.98    2.59
  10   6   3   17.52    1.66
 -10  -6  -3   17.52    2.80
  10   7   3    2.28    1.66
 -10  -7  -3    1.87    2.07
  10   8   3  691.08   20.42
 -10  -8  -3  539.01   22.80
  10   9   3  205.24    6.22
 -10  -9  -3  198.61    8.71
  10  10   3   66.03    3.01
 -10 -10  -3   58.57    3.63
  10  11   3   68.72    3.21
 -10 -11  -3   65.41    5.80
  10  12   3   24.67    1.87
 -10 -12  -3   22.49    2.80
  10  13   3    9.33    1.24
 -10 -13  -3    7.77    2.80
  10  14   3  264.32    8.71
 -10 -14  -3  256.55    8.91
  10  15   3   13.79    1.35
 -10 -15  -3    8.29    2.59
  10  16   3  112.88    3.94
 -10 -16  -3  109.88    6.94
  10  17   3   27.68    1.97
 -10 -17  -3   29.13    2.90
  10  18   3  506.05   10.88
 -10 -18  -3  507.29   24.05
  10  19   3   97.96    3.21
 -10 -19  -3  103.03    5.91
  10  20   3   34.62    2.70
 -10 -20  -3   34.10    2.90
  10  21   3   88.00    3.52
 -10 -21  -3   72.04   10.88
  10  22   3   12.02    1.87
 -10 -22  -3    2.28    7.36
  10  23   3    3.42    2.07
 -10 -23  -3    0.73    4.46
  10  24   3  178.81    5.70
 -10 -24  -3  179.53   13.79
  10  25   3    9.54    2.07
 -10 -25  -3    7.88    2.90
  10  26   3   40.94    3.21
 -10 -26  -3   37.32    3.42
  10  27   3    6.74    2.49
 -10 -27  -3   10.37    2.49
  10  28   3  204.62    6.74
 -10 -28  -3  232.09   16.27
  10  29   3   43.85    3.32
 -10 -29  -3   42.08    4.15
  10  30   3    1.35    1.87
 -10 -30  -3    3.11    3.63
  10  31   3   59.08    3.21
 -10 -31  -3   61.88    5.80
  10  32   3    9.54    3.63
 -10 -32  -3    6.01    3.63
  10  33   3   -0.93    2.18
 -10 -33  -3    2.28    3.63
  10  34   3   46.54    3.21
 -10 -34  -3   41.98    4.66
  10  35   3    9.33    2.38
 -10 -35  -3    5.39    3.21
  10  36   3    6.53    2.18
 -10 -36  -3    5.18    2.90
  10  37   3    1.04    2.38
 -10 -37  -3    2.28    2.28
  10  38   3   27.26    3.63
 -10 -38  -3   31.93    3.52
  10  39   3   10.78    4.56
 -10 -39  -3    6.94    3.42
  10  40   3    5.60    2.07
 -10 -40  -3    5.29    3.73
  10  41   3   20.63    2.38
 -10 -41  -3   22.70    3.42
  10  42   3   11.82    4.35
 -10 -42  -3   10.88    2.90
  10  43   3   -0.83    3.01
 -10 -43  -3    0.62    3.42
  11   0   3   64.89    2.70
  11   1   3    4.35    2.70
 -11  -1  -3    8.19    1.97
  11   2   3   68.00    3.52
 -11  -2  -3   60.54    4.35
  11   3   3   20.32    2.18
 -11  -3  -3   17.10    2.38
  11   4   3  195.91    7.36
 -11  -4  -3  187.72    8.71
  11   5   3 1218.58   36.07
  11   6   3  131.23    4.46
 -11  -6  -3  131.64    5.80
  11   7   3    3.73    1.45
 -11  -7  -3    2.49    2.07
  11   8   3    2.07    3.42
 -11  -8  -3    1.55    2.70
  11   9   3    1.45    0.52
 -11  -9  -3    2.07    1.97
  11  10   3   28.92    2.38
 -11 -10  -3   25.40    2.49
  11  11   3    2.90    0.93
 -11 -11  -3    1.87    2.49
  11  12   3    7.05    1.04
 -11 -12  -3    6.12    2.59
  11  13   3   21.98    1.87
 -11 -13  -3   20.21    2.28
  11  14   3   44.47    1.87
 -11 -14  -3   40.53    3.84
  11  15   3  630.85   15.34
 -11 -15  -3  676.36   28.30
  11  16   3   30.16    2.38
 -11 -16  -3   28.82    3.21
  11  17   3   33.07    2.18
 -11 -17  -3   34.62    3.32
  11  18   3   -1.14    1.55
 -11 -18  -3    0.31    2.18
  11  19   3   49.86    3.63
 -11 -19  -3   51.10    4.15
  11  20   3   11.09    1.76
 -11 -20  -3   10.68    2.80
  11  21   3   12.02    1.76
 -11 -21  -3   11.30    3.42
  11  22   3    2.70    1.76
 -11 -22  -3    0.41    2.18
  11  23   3    6.53    2.18
 -11 -23  -3    9.02    3.42
  11  24   3    1.14    1.87
 -11 -24  -3    1.04    2.38
  11  25   3  121.59    6.22
 -11 -25  -3  174.25    9.74
  11  26   3    2.70    3.73
 -11 -26  -3   -7.88    9.95
  11  27   3   84.07    4.66
 -11 -27  -3  105.21    8.09
  11  28   3   27.26    2.59
 -11 -28  -3   32.03   10.99
  11  29   3   41.98    3.21
 -11 -29  -3   55.56    4.56
  11  30   3    0.83    1.97
 -11 -30  -3    0.83    3.42
  11  31   3   30.89    3.32
 -11 -31  -3   39.60    4.15
  11  32   3   14.72    2.59
 -11 -32  -3   16.38    4.15
  11  33   3   13.48    3.32
 -11 -33  -3   11.40    4.04
  11  34   3    5.39    2.49
 -11 -34  -3    2.38    3.84
  11  35   3   37.21    3.01
 -11 -35  -3   40.53    4.77
  11  36   3   11.19    2.70
 -11 -36  -3   19.90    7.98
  11  37   3   61.88    4.46
 -11 -37  -3   64.68    5.39
  11  38   3   19.69    2.28
 -11 -38  -3   20.63    2.90
  11  39   3   29.02    2.59
 -11 -39  -3   26.64    4.46
  11  40   3    5.18    2.18
 -11 -40  -3    3.73    3.94
  11  41   3    3.11    2.18
 -11 -41  -3    4.25    4.77
  11  42   3    9.12    2.28
 -11 -42  -3    8.81    2.49
  12   0   3   -0.62    0.83
  12   1   3   22.91    1.55
 -12  -1  -3   20.32    2.90
  12   2   3  434.01   10.88
 -12  -2  -3  447.17   25.91
  12   3   3   39.60    2.07
 -12  -3  -3   39.70    3.42
  12   4   3   52.66    2.28
 -12  -4  -3   50.07    3.84
  12   5   3   31.30    2.18
 -12  -5  -3   38.25    3.73
  12   6   3    7.15    2.07
 -12  -6  -3   10.26    3.01
  12   7   3   29.65    2.28
 -12  -7  -3   41.15    3.42
  12   8   3  501.07   13.79
  12   9   3   57.74    3.11
 -12  -9  -3   63.02    5.08
  12  10   3   12.54    0.93
 -12 -10  -3   13.58    2.70
  12  11   3  169.48    5.08
 -12 -11  -3  183.58    8.91
  12  12   3  248.98    5.91
 -12 -12  -3  244.73   15.24
  12  13   3   93.81    3.84
 -12 -13  -3   96.92    4.87
  12  14   3   83.34    6.32
 -12 -14  -3   82.72    5.91
  12  15   3   88.73    3.21
 -12 -15  -3   76.60    4.98
  12  16   3    9.95    1.55
 -12 -16  -3    7.15    3.11
  12  17   3   53.80    2.38
 -12 -17  -3   52.66    4.04
  12  18   3  296.04    6.53
 -12 -18  -3  294.07   11.40
  12  19   3   57.22    3.42
 -12 -19  -3   66.03    4.66
  12  20   3   11.09    2.28
 -12 -20  -3   13.99    3.73
  12  21   3  106.14    3.42
 -12 -21  -3  102.83    5.18
  12  22   3   86.86    3.94
 -12 -22  -3  101.79   10.88
  12  23   3   77.64    3.32
 -12 -23  -3   83.65    5.08
  12  24   3   56.39    2.90
 -12 -24  -3   57.84    6.84
  12  25   3   45.40    2.70
 -12 -25  -3   47.47    4.77
  12  26   3    3.94    2.59
 -12 -26  -3    6.74    3.42
  12  27   3   15.34    2.07
 -12 -27  -3   15.03   12.23
  12  28   3  131.13    4.66
 -12 -28  -3  164.50    6.63
  12  29   3   18.87    2.28
 -12 -29  -3   27.16   11.40
  12  30   3    4.35    2.28
 -12 -30  -3    2.90    6.84
  12  31   3   29.23    2.59
 -12 -31  -3   30.47    9.12
  12  32   3   46.65    3.21
 -12 -32  -3   40.01    9.02
  12  33   3   11.30    2.49
 -12 -33  -3   11.92    4.04
  12  34   3   35.66    3.11
 -12 -34  -3   40.01    4.98
  12  35   3    3.63    1.97
 -12 -35  -3    3.21    4.35
  12  36   3    0.10    1.97
 -12 -36  -3    5.80    8.60
  12  37   3    1.87    2.07
 -12 -37  -3    0.93    2.59
  12  38   3   28.71    2.80
 -12 -38  -3   28.09    3.42
  12  39   3    0.41    2.28
 -12 -39  -3   -1.14    2.70
  12  40   3    4.46    1.87
 -12 -40  -3    7.15    3.42
  12  41   3    0.10    1.76
 -12 -41  -3   -1.76    3.52
  12  42   3   16.59    2.28
 -12 -42  -3   26.33    3.63
  13   0   3  153.93    5.49
  13   1   3   30.27    1.97
 -13  -1  -3   30.99    1.66
  13   2   3  444.48   22.91
 -13  -2  -3  437.33   25.08
  13   3   3   37.63    1.87
 -13  -3  -3   41.15    3.63
  13   4   3   12.65    1.24
 -13  -4  -3   11.71    2.90
  13   5   3  359.17   12.44
 -13  -5  -3  355.44   14.30
  13   6   3    7.05    1.35
 -13  -6  -3    3.63    2.28
  13   7   3  101.89    3.63
 -13  -7  -3   91.22    5.08
  13   8   3  245.46    7.46
 -13  -8  -3  234.57    9.74
  13   9   3   19.59    1.66
 -13  -9  -3   20.01    3.42
  13  10   3   63.33    3.84
 -13 -10  -3   62.82    4.15
  13  11   3   30.37    1.45
 -13 -11  -3   32.03    3.21
  13  12   3  117.24    3.32
 -13 -12  -3  106.66    5.29
  13  13   3   10.99    1.97
 -13 -13  -3   13.68    2.80
  13  14   3   27.16    2.18
 -13 -14  -3   24.15    3.32
  13  15   3  267.43    9.12
 -13 -15  -3  245.25   10.88
  13  16   3    9.74    2.18
 -13 -16  -3    7.88    3.52
  13  17   3   59.91    3.01
 -13 -17  -3   46.54    5.29
  13  18   3   61.88    3.11
 -13 -18  -3   60.12    5.70
  13  19   3   24.05    1.87
 -13 -19  -3   19.18    3.32
  13  20   3    6.94    2.49
 -13 -20  -3    7.05    2.80
  13  21   3    3.84    2.07
 -13 -21  -3    2.70    2.70
  13  22   3   10.88    2.18
 -13 -22  -3    7.05    3.63
  13  23   3    9.33    2.07
 -13 -23  -3   16.79    3.11
  13  24   3   67.07    3.73
 -13 -24  -3   74.01    6.74
  13  25   3  134.13    5.80
 -13 -25  -3  133.82    6.32
  13  26   3   25.81    2.38
 -13 -26  -3   20.21    3.42
  13  27   3   17.31    2.28
 -13 -27  -3   20.11    4.04
  13  28   3    4.87    2.28
 -13 -28  -3    7.36    2.80
  13  29   3   10.16    1.97
 -13 -29  -3    6.84    2.90
  13  30   3    7.98    1.87
 -13 -30  -3    6.01    2.90
  13  31   3   -0.21    2.59
 -13 -31  -3    4.77    6.74
  13  32   3   10.26    2.07
 -13 -32  -3   13.99    4.46
  13  33   3   -0.73    2.38
 -13 -33  -3   -0.83    7.77
  13  34   3   81.99    3.73
 -13 -34  -3   75.36   13.16
  13  35   3   64.16    3.21
 -13 -35  -3   58.57   11.92
  13  36   3   29.54    2.59
 -13 -36  -3   32.76    3.73
  13  37   3   10.57    2.80
 -13 -37  -3   13.68    3.21
  13  38   3   -0.21    1.97
 -13 -38  -3    0.41    2.90
  13  39   3    2.28    1.87
 -13 -39  -3    3.63    6.74
  13  40   3    9.33    1.87
 -13 -40  -3    0.41    3.21
  13  41   3    1.87    1.87
 -13 -41  -3    0.21    3.21
  14   0   3    0.62    1.35
  14   1   3  316.98    9.95
 -14  -1  -3  311.07    8.71
  14   2   3  115.68    5.18
 -14  -2  -3  119.41    6.43
  14   3   3   50.79    2.28
 -14  -3  -3   50.38    3.42
  14   4   3    7.15    1.24
 -14  -4  -3    8.71    2.49
  14   5   3    6.32    1.66
 -14  -5  -3    7.67    3.01
  14   6   3   74.74    3.32
 -14  -6  -3   74.84    4.56
  14   7   3    2.59    1.14
 -14  -7  -3    1.24    2.38
  14   8   3   82.20    3.84
 -14  -8  -3   79.30    4.25
  14   9   3   36.69    2.18
 -14  -9  -3   37.73    3.52
  14  10   3   26.74    2.07
 -14 -10  -3   29.75    3.11
  14  11   3  397.00   11.82
 -14 -11  -3  353.16   19.38
  14  12   3  166.26    4.56
 -14 -12  -3  170.83    8.81
  14  13   3  142.94    3.84
 -14 -13  -3  124.39    6.43
  14  14   3    3.42    1.76
 -14 -14  -3    1.24    2.90
  14  15   3   55.35    3.42
 -14 -15  -3   48.10    3.63
  14  16   3  106.97    3.84
 -14 -16  -3  109.56    5.91
  14  17   3    5.91    1.45
 -14 -17  -3    5.49    2.80
  14  18   3   17.73    1.55
 -14 -18  -3   18.35    2.90
  14  19   3    2.28    1.87
 -14 -19  -3   -0.41    2.80
  14  20   3   38.56    2.80
 -14 -20  -3   39.08    4.66
  14  21   3  353.36    8.50
 -14 -21  -3  297.60   13.79
  14  22   3  135.89    4.87
 -14 -22  -3  129.47    7.36
  14  23   3   45.30    3.11
 -14 -23  -3   48.82    4.98
  14  24   3    3.84    1.76
 -14 -24  -3    5.18    2.80
  14  25   3   17.41    2.07
 -14 -25  -3   15.13    4.25
  14  26   3   18.04    2.28
 -14 -26  -3   18.66    3.21
  14  27   3    2.28    1.87
 -14 -27  -3    4.35    3.42
  14  28   3    3.21    2.18
 -14 -28  -3    1.45    3.42
  14  29   3    0.73    1.76
 -14 -29  -3   -0.93    2.38
  14  30   3   16.17    2.38
 -14 -30  -3   19.80    3.11
  14  31   3  120.55    4.66
 -14 -31  -3  117.65    7.36
  14  32   3   40.32    3.21
 -14 -32  -3   37.63    4.46
  14  33   3   12.65    2.18
 -14 -33  -3    9.02    2.80
  14  34   3    1.87    1.97
 -14 -34  -3    3.32    8.71
  14  35   3    3.63    1.97
 -14 -35  -3    1.66    2.80
  14  36   3    4.56    2.49
 -14 -36  -3    4.25   11.09
  14  37   3    1.35    1.97
 -14 -37  -3    0.83   10.47
  14  38   3    9.64    3.11
 -14 -38  -3    9.02    8.71
  14  39   3    3.73    1.76
 -14 -39  -3   -9.33   14.72
  14  40   3    1.35    1.87
 -14 -40  -3    3.94    8.60
  14  41   3   19.28    2.18
 -14 -41  -3   19.28    5.91
  15   0   3   70.69    3.32
  15   1   3   99.82    5.39
 -15  -1  -3   91.42    3.52
  15   2   3  293.24    9.23
 -15  -2  -3  267.23   10.68
  15   3   3  170.62    6.22
 -15  -3  -3  151.13    6.74
  15   4   3   82.41    4.35
 -15  -4  -3   89.56    5.49
  15   5   3   19.90    1.76
 -15  -5  -3   17.41    3.42
  15   6   3  103.55    4.25
 -15  -6  -3  100.24    5.18
  15   7   3   95.88    3.42
 -15  -7  -3   92.25    4.56
  15   8   3  298.22    7.46
 -15  -8  -3  285.26   11.30
  15   9   3    9.74    1.45
 -15  -9  -3   14.30    3.42
  15  10   3   -0.10    2.07
 -15 -10  -3    0.93    3.01
  15  11   3   29.85    2.28
 -15 -11  -3   35.24    4.15
  15  12   3  211.56    6.22
 -15 -12  -3  196.53    8.71
  15  13   3   41.88    1.87
 -15 -13  -3   32.24    3.94
  15  14   3  160.56    4.25
 -15 -14  -3  148.23    7.26
  15  15   3    0.93    1.66
 -15 -15  -3    0.93    3.21
  15  16   3   26.12    1.66
 -15 -16  -3   25.91    3.52
  15  17   3   16.17    2.28
 -15 -17  -3   20.01    4.25
  15  18   3  162.22    4.35
 -15 -18  -3  153.41    7.98
  15  19   3    3.32    1.87
 -15 -19  -3    7.05    3.94
  15  20   3    2.28    1.55
 -15 -20  -3    2.28    3.63
  15  21   3    3.52    3.11
 -15 -21  -3    2.28    3.01
  15  22   3   38.15    2.49
 -15 -22  -3   44.05    4.87
  15  23   3    3.32    2.49
 -15 -23  -3   -0.31    4.04
  15  24   3   93.91    3.63
 -15 -24  -3   88.83    5.70
  15  25   3   12.96    2.07
 -15 -25  -3    7.67    4.15
  15  26   3   31.10    3.11
 -15 -26  -3   23.01   11.40
  15  27   3    8.50    2.18
 -15 -27  -3    4.35    3.01
  15  28   3   55.87    2.80
 -15 -28  -3   52.66    4.66
  15  29   3    9.33    2.70
 -15 -29  -3    8.60    4.25
  15  30   3    5.29    2.18
 -15 -30  -3    4.15    2.80
  15  31   3    9.95    1.87
 -15 -31  -3    9.54    3.11
  15  32   3    0.10    2.90
 -15 -32  -3    1.97    2.70
  15  33   3   10.37    2.28
 -15 -33  -3    6.94    3.42
  15  34   3   79.50    4.35
 -15 -34  -3   93.81    6.01
  15  35   3   21.25    2.59
 -15 -35  -3   27.47    3.52
  15  36   3    9.54    2.18
 -15 -36  -3    9.85    3.11
  15  37   3    3.63    2.28
 -15 -37  -3    6.01    3.11
  15  38   3   12.02    1.87
 -15 -38  -3    8.91    3.01
  15  39   3    5.60    3.21
 -15 -39  -3    1.35    9.23
  15  40   3    3.63    1.76
 -15 -40  -3    2.59    7.77
  16   0   3   37.32    3.32
  16   1   3  277.38   12.13
 -16  -1  -3  296.77    8.71
  16   2   3    3.21    1.76
 -16  -2  -3    4.35    2.07
  16   3   3   23.12    1.97
 -16  -3  -3   21.04    3.01
  16   4   3    6.22    1.55
 -16  -4  -3   11.92    3.52
  16   5   3    0.00    1.35
 -16  -5  -3    2.38    3.32
  16   6   3   63.96    3.73
 -16  -6  -3   63.75    4.25
  16   7   3    8.81    2.07
 -16  -7  -3   10.37    3.01
  16   8   3   94.43    3.42
 -16  -8  -3   91.01    5.60
  16   9   3  223.17    6.22
 -16  -9  -3  212.39    8.50
  16  10   3   26.02    2.28
 -16 -10  -3   21.25    3.52
  16  11   3  334.81    9.02
 -16 -11  -3  298.32   17.00
  16  12   3    3.73    1.76
 -16 -12  -3    1.14    3.01
  16  13   3    0.62    2.07
 -16 -13  -3    1.45    5.70
  16  14   3  104.90    3.63
 -16 -14  -3  103.97    8.50
  16  15   3    4.25    1.04
 -16 -15  -3    5.18    2.49
  16  16   3  102.21    3.32
 -16 -16  -3   91.74    5.18
  16  17   3   14.82    2.38
 -16 -17  -3   14.51    7.05
  16  18   3   72.04    3.63
 -16 -18  -3   67.07    9.64
  16  19   3   77.85    4.46
 -16 -19  -3   86.35    5.70
  16  20   3   30.47    1.97
 -16 -20  -3   24.98    3.42
  16  21   3  155.59    5.70
 -16 -21  -3  158.91    7.57
  16  22   3   18.35    1.97
 -16 -22  -3   18.97    4.56
  16  23   3   -0.41    1.55
 -16 -23  -3   -0.93    3.52
  16  24   3   57.01    2.80
 -16 -24  -3   45.71    6.43
  16  25   3    6.22    1.66
 -16 -25  -3    9.02    3.52
  16  26   3   35.04    2.90
 -16 -26  -3   40.43    5.39
  16  27   3   10.68    2.70
 -16 -27  -3    9.33    3.21
  16  28   3   37.42    2.59
 -16 -28  -3   41.57    4.87
  16  29   3   38.66    2.49
 -16 -29  -3   41.77    4.77
  16  30   3    3.01    2.18
 -16 -30  -3    0.31    4.15
  16  31   3   83.75    3.84
 -16 -31  -3   89.46    8.91
  16  32   3    1.87    1.66
 -16 -32  -3    4.56    3.52
  16  33   3    1.35    2.18
 -16 -33  -3   -0.73    2.80
  16  34   3    7.67    2.07
 -16 -34  -3   10.99    3.32
  16  35   3    0.73    1.66
 -16 -35  -3   -0.52    2.90
  16  36   3    0.41    1.97
 -16 -36  -3    3.42    3.01
  16  37   3    1.45    1.76
 -16 -37  -3    2.07    2.90
  16  38   3    1.14    2.70
 -16 -38  -3    2.38    2.90
  16  39   3    5.70    1.76
 -16 -39  -3    3.73    2.90
  17   0   3   10.47    1.87
  17   1   3    5.70    1.55
 -17  -1  -3    5.91    1.55
  17   2   3   43.64    2.90
 -17  -2  -3   47.89    5.18
  17   3   3   72.77    3.94
 -17  -3  -3   61.68    4.98
  17   4   3  178.81    6.32
 -17  -4  -3  194.04    8.40
  17   5   3  454.01   15.13
 -17  -5  -3  433.91   14.62
  17   6   3  126.56    4.77
 -17  -6  -3  134.65    6.94
  17   7   3   29.96    2.07
 -17  -7  -3   30.16    3.21
  17   8   3   37.83    2.59
 -17  -8  -3   32.86    3.42
  17   9   3   14.20    1.76
 -17  -9  -3   15.96    2.90
  17  10   3    6.01    2.59
 -17 -10  -3    8.29    2.80
  17  11   3    8.91    1.76
 -17 -11  -3    8.91    3.11
  17  12   3    2.07    1.66
 -17 -12  -3    0.31    2.90
  17  13   3   13.99    1.87
 -17 -13  -3   13.58    3.32
  17  14   3   66.86    3.32
 -17 -14  -3   74.74    4.87
  17  15   3  192.49    8.29
 -17 -15  -3  170.41    8.19
  17  16   3   41.88    1.66
 -17 -16  -3   37.32    4.25
  17  17   3    2.90    1.35
 -17 -17  -3    0.83    3.01
  17  18   3   64.89    2.49
 -17 -18  -3   47.16    4.87
  17  19   3   12.65    1.97
 -17 -19  -3    9.43    4.04
  17  20   3    0.21    2.59
 -17 -20  -3    1.76    4.15
  17  21   3    7.77    1.66
 -17 -21  -3    5.49    4.46
  17  22   3   37.21    2.18
 -17 -22  -3   33.07    4.15
  17  23   3    2.49    1.66
 -17 -23  -3    5.29    4.56
  17  24   3   39.29    2.59
 -17 -24  -3   39.29    5.08
  17  25   3   30.27    3.42
 -17 -25  -3   29.75    4.98
  17  26   3    1.87    1.87
 -17 -26  -3    1.87    3.21
  17  27   3   41.26    2.90
 -17 -27  -3   38.46    6.12
  17  28   3   73.29    4.56
 -17 -28  -3   71.52    4.87
  17  29   3   29.13    2.38
 -17 -29  -3   31.72    4.04
  17  30   3    0.83    1.76
 -17 -30  -3    3.73    4.15
  17  31   3   16.38    3.01
 -17 -31  -3   18.76    4.46
  17  32   3   17.83    2.18
 -17 -32  -3   22.29    4.56
  17  33   3    5.08    2.18
 -17 -33  -3    2.28    3.84
  17  34   3    2.18    2.07
 -17 -34  -3    1.76    3.11
  17  35   3    1.55    2.90
 -17 -35  -3    0.73    3.01
  17  36   3    1.24    1.76
 -17 -36  -3    4.15    3.21
  17  37   3   26.12    2.38
 -17 -37  -3   26.85    4.25
  17  38   3   18.97    2.38
 -17 -38  -3   19.28    3.01
  17  39   3    9.33    1.76
 -17 -39  -3    4.04    3.63
  18   0   3    1.97    1.66
  18   1   3   53.59    3.11
 -18  -1  -3   59.19    2.90
  18   2   3  169.89    5.91
 -18  -2  -3  163.57    7.36
  18   3   3    3.32    1.87
 -18  -3  -3    3.84    3.01
  18   4   3    6.12    1.55
 -18  -4  -3    5.80    2.70
  18   5   3   11.09    2.18
 -18  -5  -3    8.40    2.80
  18   6   3    0.00    1.55
 -18  -6  -3   -0.73    2.80
  18   7   3   19.49    2.07
 -18  -7  -3   16.79    3.63
  18   8   3  152.89    7.05
 -18  -8  -3  147.30    8.09
  18   9   3  126.36    5.70
 -18  -9  -3  124.18    7.46
  18  10   3    2.07    1.97
 -18 -10  -3    1.87    2.90
  18  11   3   12.96    3.21
 -18 -11  -3   11.92    3.11
  18  12   3   47.89    3.21
 -18 -12  -3   50.38    4.15
  18  13   3   20.73    2.28
 -18 -13  -3   21.56    4.15
  18  14   3   33.48    2.59
 -18 -14  -3   31.41    4.56
  18  15   3   44.99    3.01
 -18 -15  -3   51.72    4.46
  18  16   3   13.68    2.28
 -18 -16  -3   11.71    4.46
  18  17   3   33.07    2.07
 -18 -17  -3   35.66    4.77
  18  18   3  135.69    4.25
 -18 -18  -3  118.89    7.46
  18  19   3   94.64    3.11
 -18 -19  -3   92.05    6.22
  18  20   3   -1.14    2.07
 -18 -20  -3    0.62    2.80
  18  21   3    5.80    2.07
 -18 -21  -3    3.11    3.01
  18  22   3   32.65    2.28
 -18 -22  -3   32.76    4.56
  18  23   3   26.12    2.59
 -18 -23  -3   21.87    6.32
  18  24   3   64.06    3.94
 -18 -24  -3   57.84    4.66
  18  25   3   24.15    2.28
 -18 -25  -3   25.08    4.35
  18  26   3   10.68    1.97
 -18 -26  -3    7.77    3.42
  18  27   3   14.20    2.49
 -18 -27  -3   15.55    3.73
  18  28   3   73.91    4.15
 -18 -28  -3   64.37    6.22
  18  29   3   39.80    2.49
 -18 -29  -3   43.12    4.87
  18  30   3   -0.62    1.66
 -18 -30  -3   -0.21    2.90
  18  31   3    6.32    2.18
 -18 -31  -3    2.28    6.94
  18  32   3   13.79    2.28
 -18 -32  -3   13.99    4.66
  18  33   3    3.01    2.70
 -18 -33  -3    2.80    4.15
  18  34   3   11.40    1.66
 -18 -34  -3   11.82    4.56
  18  35   3  -17.31   24.05
 -18 -35  -3    0.31    4.35
  18  36   3    1.04    2.07
 -18 -36  -3    0.21    4.35
  18  37   3    2.38    1.97
 -18 -37  -3    0.62    3.73
  18  38   3    9.23    2.07
 -18 -38  -3   10.68    3.32
  19   0   3  124.08    4.66
  19   1   3   16.07    2.28
 -19  -1  -3   19.59    2.28
  19   2   3   68.52    3.42
 -19  -2  -3   74.43    7.98
  19   3   3    7.67    1.97
 -19  -3  -3    5.18    2.90
  19   4   3   86.03    3.63
 -19  -4  -3   84.17    5.39
  19   5   3  344.86    9.64
 -19  -5  -3  304.02   10.68
  19   6   3   78.47    3.94
 -19  -6  -3   79.61    4.56
  19   7   3    6.12    2.07
 -19  -7  -3    9.74    3.01
  19   8   3   26.74    2.59
 -19  -8  -3   26.74    4.04
  19   9   3    9.85    1.66
 -19  -9  -3   14.30    4.15
  19  10   3   38.04    3.42
 -19 -10  -3   37.01    3.32
  19  11   3    8.09    2.18
 -19 -11  -3    8.50    3.32
  19  12   3   31.82    4.04
 -19 -12  -3   32.44    4.56
  19  13   3    5.91    2.90
 -19 -13  -3    2.28    3.11
  19  14   3    7.26    3.32
 -19 -14  -3   10.88    3.94
  19  15   3  172.07    5.80
 -19 -15  -3  178.50    9.23
  19  16   3    7.46    2.28
 -19 -16  -3   11.30    3.11
  19  17   3   20.11    2.59
 -19 -17  -3   23.12    3.42
  19  18   3    0.52    1.35
 -19 -18  -3    0.41    3.32
  19  19   3   21.87    2.07
 -19 -19  -3   21.98    3.21
  19  20   3   -0.10    1.87
 -19 -20  -3    0.93    4.04
  19  21   3    6.94    1.45
 -19 -21  -3    9.85    4.35
  19  22   3    4.15    1.55
 -19 -22  -3    5.80    3.32
  19  23   3    2.90    2.80
 -19 -23  -3    4.56    3.21
  19  24   3    3.94    1.76
 -19 -24  -3    2.49    4.35
  19  25   3  100.44    4.35
 -19 -25  -3  100.65    6.74
  19  26   3    4.15    1.66
 -19 -26  -3    1.35    3.73
  19  27   3   24.77    2.18
 -19 -27  -3   22.80    4.04
  19  28   3   14.30    1.87
 -19 -28  -3   11.82    3.42
  19  29   3    9.12    1.97
 -19 -29  -3   10.47    4.77
  19  30   3    1.45    2.38
 -19 -30  -3    3.84    3.32
  19  31   3    1.55    1.55
 -19 -31  -3    2.38    3.63
  19  32   3   12.13    1.87
 -19 -32  -3   14.72    3.84
  19  33   3   -2.28    2.70
 -19 -33  -3    2.90    4.15
  19  34   3    6.74    1.87
 -19 -34  -3    8.29    4.56
  19  35   3   38.25    2.90
 -19 -35  -3   33.48    4.66
  19  36   3    4.56    1.76
 -19 -36  -3    7.36    4.66
  19  37   3   14.82    3.21
 -19 -37  -3    5.91    4.35
  20   0   3   -3.01    2.07
  20   1   3    5.49    1.97
 -20  -1  -3   10.16    3.73
  20   2   3  148.44    5.29
 -20  -2  -3  122.63    6.43
  20   3   3   12.75    3.21
 -20  -3  -3   12.23    3.84
  20   4   3    9.43    1.76
 -20  -4  -3    9.64    3.11
  20   5   3    3.52    1.97
 -20  -5  -3    3.63    2.80
  20   6   3   17.62    2.80
 -20  -6  -3   14.62    3.63
  20   7   3    0.52    2.38
 -20  -7  -3    1.35    3.01
  20   8   3   92.98    5.08
 -20  -8  -3   81.06    4.98
  20   9   3    0.93    1.97
 -20  -9  -3    2.70    3.01
  20  10   3   11.51    2.18
 -20 -10  -3   10.99    3.94
  20  11   3   76.39    4.15
 -20 -11  -3   65.30    4.98
  20  12   3  142.11    5.60
 -20 -12  -3  147.40    7.15
  20  13   3   21.04    2.38
 -20 -13  -3   17.83    4.15
  20  14   3    2.28    1.97
 -20 -14  -3   -1.04    3.01
  20  15   3   24.36    2.49
 -20 -15  -3   29.85    4.04
  20  16   3   16.79    2.38
 -20 -16  -3   13.89    4.35
  20  17   3   13.37    2.28
 -20 -17  -3   13.37    3.63
  20  18   3   38.77    3.42
 -20 -18  -3   42.40    5.08
  20  19   3   22.70    2.18
 -20 -19  -3   20.42    4.25
  20  20   3   16.69    1.35
 -20 -20  -3   17.41    8.60
  20  21   3   54.00    3.21
 -20 -21  -3   52.04    4.56
  20  22   3  104.17    4.15
 -20 -22  -3  108.01    6.63
  20  23   3   44.47    2.90
 -20 -23  -3   39.91    5.70
  20  24   3    4.46    2.38
 -20 -24  -3    0.00    3.42
  20  25   3   13.16    1.97
 -20 -25  -3   12.23    4.98
  20  26   3    6.12    1.76
 -20 -26  -3    5.08    4.15
  20  27   3    2.07    1.76
 -20 -27  -3    2.70    4.46
  20  28   3   24.57    2.18
 -20 -28  -3   24.46    3.84
  20  29   3    7.15    1.76
 -20 -29  -3    2.70    3.32
  20  30   3    6.32    1.97
 -20 -30  -3    8.09    4.66
  20  31   3   13.37    3.21
 -20 -31  -3   11.40    4.56
  20  32   3   35.04    3.52
 -20 -32  -3   31.72    4.46
  20  33   3    6.01    1.66
 -20 -33  -3    2.90    3.11
  20  34   3    5.08    2.28
 -20 -34  -3    4.15    3.42
  20  35   3    0.93    1.66
 -20 -35  -3    0.73    4.15
  20  36   3   -0.73    5.08
 -20 -36  -3    2.38    3.42
  21   0   3   15.76    2.49
  21   1   3   67.17    3.84
 -21  -1  -3   58.77    4.98
  21   2   3  102.41    5.49
 -21  -2  -3   82.72    4.87
  21   3   3   96.19    4.04
 -21  -3  -3   78.57    5.18
  21   4   3    1.97    1.87
 -21  -4  -3    1.55    3.42
  21   5   3   28.71    2.70
 -21  -5  -3   28.82    4.46
  21   6   3    0.93    1.66
 -21  -6  -3    1.14    2.80
  21   7   3   87.07    5.80
 -21  -7  -3   71.32    5.60
  21   8   3   92.98    4.98
 -21  -8  -3   72.25    5.70
  21   9   3   35.87    3.01
 -21  -9  -3   33.48    4.46
  21  10   3   15.24    3.94
 -21 -10  -3   22.39    4.46
  21  11   3   16.07    3.21
 -21 -11  -3   25.19    5.39
  21  12   3   36.07    4.66
 -21 -12  -3   31.93    4.15
  21  13   3   16.69    1.87
 -21 -13  -3   14.20    3.21
  21  14   3   17.52    2.18
 -21 -14  -3   18.66    4.77
  21  15   3   53.69    3.84
 -21 -15  -3   58.98    5.18
  21  16   3    1.55    2.28
 -21 -16  -3   -0.52    2.80
  21  17   3   22.18    2.18
 -21 -17  -3   26.54    3.73
  21  18   3   40.22    3.42
 -21 -18  -3   37.73    4.66
  21  19   3    8.71    2.38
 -21 -19  -3   10.37    3.63
  21  20   3    3.73    2.07
 -21 -20  -3    0.31    3.21
  21  21   3    4.87    2.70
 -21 -21  -3    1.66    3.94
  21  22   3    6.63    1.97
 -21 -22  -3    9.02    4.66
  21  23   3    0.62    1.24
 -21 -23  -3    1.14    3.21
  21  24   3   29.65    3.63
 -21 -24  -3   34.72    5.49
  21  25   3   57.43    3.11
 -21 -25  -3   62.40    6.22
  21  26   3    5.70    2.38
 -21 -26  -3    3.73    4.66
  21  27   3    2.70    1.55
 -21 -27  -3    2.59    3.63
  21  28   3    3.01    1.66
 -21 -28  -3    4.46    4.46
  21  29   3    0.21    1.66
 -21 -29  -3   -1.24    3.11
  21  30   3    0.10    1.87
 -21 -30  -3   -0.21    3.01
  21  31   3    4.15    1.76
 -21 -31  -3    1.45    4.66
  21  32   3    0.62    2.90
 -21 -32  -3    0.10    4.15
  21  33   3    2.28    1.35
 -21 -33  -3    2.18    3.42
  21  34   3   16.07    1.66
 -21 -34  -3   18.97    4.25
  21  35   3   35.45    2.70
 -21 -35  -3   31.93    4.15
  22   0   3   -1.97    2.49
  22   1   3   83.24    5.80
 -22  -1  -3   95.05    6.74
  22   2   3   33.38    3.21
 -22  -2  -3   24.46    3.32
  22   3   3    5.91    2.38
 -22  -3  -3    4.46    3.21
  22   4   3   -3.11    2.59
 -22  -4  -3    0.41    3.94
  22   5   3   -0.10    2.28
 -22  -5  -3    1.97    3.21
  22   6   3   42.29    3.01
 -22  -6  -3   36.49    3.94
  22   7   3    6.12    2.38
 -22  -7  -3    8.60    3.52
  22   8   3    2.28    3.52
 -22  -8  -3   -1.24    2.90
  22   9   3   46.65    3.63
 -22  -9  -3   43.33    4.04
  22  10   3   25.71    3.21
 -22 -10  -3   21.98    3.52
  22  11   3  137.66    5.49
 -22 -11  -3  107.91    6.22
  22  12   3   71.11    4.04
 -22 -12  -3   76.19    4.98
  22  13   3    8.19    1.76
 -22 -13  -3    5.08    3.21
  22  14   3    4.25    2.38
 -22 -14  -3   11.19    2.90
  22  15   3    3.42    2.49
 -22 -15  -3   -3.11    3.32
  22  16   3   64.27    3.94
 -22 -16  -3   57.32    5.39
  22  17   3    5.39    2.18
 -22 -17  -3    6.74    3.32
  22  18   3    0.73    7.26
 -22 -18  -3    2.38    4.25
  22  19   3   19.07    2.80
 -22 -19  -3   21.15    4.35
  22  20   3   26.33    3.21
 -22 -20  -3   24.36    4.98
  22  21   3   93.19    4.66
 -22 -21  -3   79.92    6.12
  22  22   3   61.36    4.46
 -22 -22  -3   58.36    5.18
  22  23   3    1.14    1.66
 -22 -23  -3    4.04    4.56
  22  24   3    9.95    1.87
 -22 -24  -3   12.75    3.73
  22  25   3    0.62    1.45
 -22 -25  -3    0.73    3.52
  22  26   3   14.82    1.76
 -22 -26  -3   21.04    4.98
  22  27   3    3.52    2.49
 -22 -27  -3   -1.55    4.35
  22  28   3    0.83    1.66
 -22 -28  -3   -0.62    3.32
  22  29   3    2.28    2.59
 -22 -29  -3    0.31    4.35
  22  30   3    5.60    3.01
 -22 -30  -3    3.94    2.80
  22  31   3   27.68    2.90
 -22 -31  -3   26.12    4.25
  22  32   3    9.64    1.76
 -22 -32  -3   10.99    4.87
  22  33   3    0.52    1.66
 -22 -33  -3   -0.41    3.63
  22  34   3    0.31    1.55
 -22 -34  -3    1.76    4.35
  23   0   3    4.98    2.18
  23   1   3   24.77    2.59
 -23  -1  -3   20.73    3.32
  23   2   3   18.97    2.49
 -23  -2  -3   18.76    3.73
  23   3   3   37.63    4.25
 -23  -3  -3   32.96    3.84
  23   4   3  113.50    5.60
 -23  -4  -3   86.86    6.01
  23   5   3   24.88    2.59
 -23  -5  -3   15.24    4.15
  23   6   3   80.75    4.56
 -23  -6  -3   75.15    5.80
  23   7   3   33.17    3.21
 -23  -7  -3   33.58    4.35
  23   8   3   25.50    2.59
 -23  -8  -3   29.75    4.56
  23   9   3    2.90    3.01
 -23  -9  -3    4.77    3.94
  23  10   3    4.46    2.28
 -23 -10  -3   -0.21    3.94
  23  11   3   11.19    3.01
 -23 -11  -3   10.16    3.32
  23  12   3   15.76    2.70
 -23 -12  -3   13.06    4.25
  23  13   3   20.11    3.01
 -23 -13  -3   18.35    3.94
  23  14   3   71.32    4.77
 -23 -14  -3   77.43    6.12
  23  15   3    1.97    2.38
 -23 -15  -3    3.01    3.32
  23  16   3   25.60    2.90
 -23 -16  -3   24.98    4.04
  23  17   3   13.16    3.42
 -23 -17  -3    6.74    3.32
  23  18   3   40.22    3.32
 -23 -18  -3   38.46    4.35
  23  19   3   -0.73    2.38
 -23 -19  -3    1.04    3.01
  23  20   3    2.18    2.28
 -23 -20  -3   -2.70    4.25
  23  21   3    1.04    2.49
 -23 -21  -3    0.31    4.25
  23  22   3   16.27    2.28
 -23 -22  -3   17.10    4.77
  23  23   3    0.10    2.38
 -23 -23  -3   -1.76    3.32
  23  24   3   23.94    3.21
 -23 -24  -3   20.42    4.66
  23  25   3    1.14    1.97
 -23 -25  -3   -1.14    3.94
  23  26   3    2.07    1.97
 -23 -26  -3    0.00    3.73
  23  27   3    4.25    2.07
 -23 -27  -3    4.98    8.91
  23  28   3   20.94    1.97
 -23 -28  -3   25.71    5.08
  23  29   3    3.32    2.38
 -23 -29  -3    1.35    3.01
  23  30   3   -1.35    1.76
 -23 -30  -3   -1.66    4.25
  23  31   3    2.18    1.55
 -23 -31  -3    0.10    4.04
  23  32   3    5.91    2.28
 -23 -32  -3    1.35    3.01
  23  33   3    4.35    2.70
 -23 -33  -3    0.73    2.70
  24   0   3    5.91    7.15
  24   1   3   93.29    4.46
 -24  -1  -3   83.03    8.81
  24   2   3    4.56    2.59
 -24  -2  -3    4.77    3.11
  24   3   3    2.49    2.49
 -24  -3  -3    1.24    2.80
  24   4   3    0.00    2.38
 -24  -4  -3    1.14    2.70
  24   5   3    2.59    1.97
 -24  -5  -3    5.18    3.01
  24   6   3   15.76    2.80
 -24  -6  -3    9.85    3.32
  24   7   3   20.63    2.59
 -24  -7  -3   19.28    3.84
  24   8   3   27.05    2.80
 -24  -8  -3   25.60    4.04
  24   9   3  129.78    6.43
 -24  -9  -3  128.02    6.94
  24  10   3    3.42    2.90
 -24 -10  -3    4.25    3.32
  24  11   3   35.76    4.66
 -24 -11  -3   42.40    4.98
  24  12   3    2.38    2.70
 -24 -12  -3    0.62    3.11
  24  13   3    9.95    3.32
 -24 -13  -3   12.23    4.15
  24  14   3    8.09    2.80
 -24 -14  -3    9.95    3.52
  24  15   3   13.58    2.70
 -24 -15  -3   12.54    3.32
  24  16   3   34.93    3.52
 -24 -16  -3   29.96    4.77
  24  17   3   29.13    2.70
 -24 -17  -3   26.64    4.66
  24  18   3   31.82    3.11
 -24 -18  -3   24.77    4.56
  24  19   3   67.27    4.66
 -24 -19  -3   72.35    6.22
  24  20   3    4.15    2.49
 -24 -20  -3    9.33    6.94
  24  21   3   24.15    3.01
 -24 -21  -3   21.35    3.94
  24  22   3   -0.73    2.59
 -24 -22  -3    0.62    3.52
  24  23   3    8.29    2.18
 -24 -23  -3    7.15    4.46
  24  24   3   15.03    2.70
 -24 -24  -3   10.05    7.26
  24  25   3    9.95    2.49
 -24 -25  -3    8.19    3.63
  24  26   3    7.98    2.07
 -24 -26  -3    7.88    3.94
  24  27   3   12.13    2.80
 -24 -27  -3    7.67    3.52
  24  28   3   12.02    2.90
 -24 -28  -3   10.37    4.35
  24  29   3   25.50    3.01
 -24 -29  -3   19.38    4.46
  24  30   3   -0.62    1.55
 -24 -30  -3    2.80    3.94
  24  31   3    4.66    2.07
 -24 -31  -3   11.51    4.25
  24  32   3    0.00    1.66
 -24 -32  -3    0.10    4.25
  25   0   3   25.81    4.15
  25   1   3    2.70    2.80
 -25  -1  -3    3.21    4.15
  25   2   3   -1.45    2.80
 -25  -2  -3    0.73    4.56
  25   3   3    1.45    2.18
 -25  -3  -3    3.11    2.70
  25   4   3   95.67    4.77
 -25  -4  -3   74.74    5.70
  25   5   3   79.71    4.15
 -25  -5  -3   58.88    5.08
  25   6   3   82.20    4.46
 -25  -6  -3   82.82    5.91
  25   7   3    1.66    2.70
 -25  -7  -3   -0.93    3.52
  25   8   3    0.31    2.90
 -25  -8  -3   -0.10    3.94
  25   9   3    5.29    3.32
 -25  -9  -3    4.87    4.35
  25  10   3   24.36    2.80
 -25 -10  -3   25.40    4.77
  25  11   3    3.01    4.56
 -25 -11  -3    3.32    3.63
  25  12   3    2.07    3.21
 -25 -12  -3    2.07    3.32
  25  13   3    1.55    3.11
 -25 -13  -3   -0.73    3.32
  25  14   3   32.86    3.42
 -25 -14  -3   44.88    5.39
  25  15   3   46.65    4.15
 -25 -15  -3   41.15    5.60
  25  16   3   14.10    4.46
 -25 -16  -3   13.48    4.66
  25  17   3    1.04    3.94
 -25 -17  -3    3.01    3.42
  25  18   3   14.41    3.32
 -25 -18  -3   13.68    3.32
  25  19   3    7.46    3.01
 -25 -19  -3    5.70    3.42
  25  20   3    1.87    2.28
 -25 -20  -3    1.14    6.22
  25  21   3    0.10    3.11
 -25 -21  -3    3.63    4.25
  25  22   3   12.13    3.01
 -25 -22  -3   10.68    4.56
  25  23   3    1.35    5.60
 -25 -23  -3   -1.66    3.42
  25  24   3    4.25    2.59
 -25 -24  -3    4.87    3.63
  25  25   3   24.36    3.63
 -25 -25  -3   26.64    4.25
  25  26   3    0.21    2.18
 -25 -26  -3    1.97    3.01
  25  27   3    6.53    3.63
 -25 -27  -3    8.29    4.04
  25  28   3   18.35    4.04
 -25 -28  -3   20.83    4.15
  25  29   3    0.62    3.32
  25  30   3    2.07    4.46
 -25 -30  -3    0.83    4.66
  25  31   3   -0.41    1.66
 -25 -31  -3    1.04    2.70
  26   0   3    0.93    3.21
  26   1   3    8.71    3.73
 -26  -1  -3   11.61    3.94
  26   2   3   62.71    5.39
 -26  -2  -3   60.95    7.36
  26   3   3    1.97    2.80
 -26  -3  -3    1.35    3.73
  26   4   3    0.10    3.11
 -26  -4  -3    0.62    3.94
  26   5   3   -0.41    3.84
 -26  -5  -3    3.94    3.84
  26   6   3    1.04    2.90
 -26  -6  -3    4.04    3.94
  26   7   3    3.42    2.28
 -26  -7  -3    5.29    4.04
  26   8   3   38.97    3.84
 -26  -8  -3   37.83    5.18
  26   9   3   23.01    3.21
 -26  -9  -3   33.07    6.01
  26  10   3    1.45    2.49
 -26 -10  -3    5.60    4.35
  26  11   3    2.70    2.80
 -26 -11  -3    3.01    3.94
  26  12   3   55.35    4.56
 -26 -12  -3   59.91    5.08
  26  13   3   10.57    3.01
 -26 -13  -3   10.57    3.63
  26  14   3    4.87    2.70
 -26 -14  -3    2.28    4.15
  26  15   3   20.83    5.18
 -26 -15  -3   15.03    3.84
  26  16   3    1.87    3.63
 -26 -16  -3    1.35    3.01
  26  17   3    9.12    3.11
 -26 -17  -3   16.69    4.66
  26  18   3   13.79    3.21
 -26 -18  -3   17.62    3.73
  26  19   3   39.29    4.66
 -26 -19  -3   35.55    5.08
  26  20   3    6.12    2.70
 -26 -20  -3   10.68    3.63
  26  21   3   -0.21    2.80
 -26 -21  -3   -3.32    3.21
  26  22   3   40.74    3.94
 -26 -22  -3   32.13    4.04
  26  23   3   12.13    3.01
 -26 -23  -3    9.12    4.46
  26  24   3    0.83    2.49
 -26 -24  -3    0.93    6.63
  26  25   3    4.98    2.90
 -26 -25  -3    3.52    2.90
  26  26   3   -6.63    6.63
 -26 -26  -3    3.94    3.73
  26  27   3    1.35    2.18
 -26 -27  -3    2.80    2.70
  26  28   3   10.26    3.42
 -26 -28  -3    3.01    4.46
  26  29   3   12.34    3.01
 -26 -29  -3   13.99    3.73
  27   0   3   25.60    4.15
  27   1   3   55.97   11.51
 -27  -1  -3   34.31    4.77
  27   2   3    8.50    3.01
 -27  -2  -3   11.92    8.09
  27   3   3   18.24    3.32
 -27  -3  -3   16.79    3.63
  27   4   3    3.21    2.90
 -27  -4  -3    6.63    3.63
  27   5   3   39.18    4.04
 -27  -5  -3   35.55    4.35
  27   6   3    7.36    3.01
 -27  -6  -3    2.90    5.39
  27   7   3   25.50    3.52
 -27  -7  -3   24.77    4.35
  27   8   3    6.84    3.11
 -27  -8  -3    6.53    3.52
  27   9   3   21.77    2.80
 -27  -9  -3   26.43    4.87
  27  10   3   14.20    2.59
 -27 -10  -3   12.02    3.63
  27  11   3   11.92    3.11
 -27 -11  -3   17.21    3.84
  27  12   3    9.12    3.73
 -27 -12  -3    6.84    4.35
  27  13   3    5.29    2.90
 -27 -13  -3    7.26    4.46
  27  14   3   -1.35    3.21
 -27 -14  -3   -0.31    3.42
  27  15   3   42.08    3.63
 -27 -15  -3   53.49    5.80
  27  16   3    0.10    2.70
 -27 -16  -3    0.00    3.11
  27  17   3    8.91    4.77
 -27 -17  -3   11.71    4.56
  27  18   3    2.70    2.49
 -27 -18  -3    0.62    3.32
  27  19   3    4.77    2.49
 -27 -19  -3    4.35    4.15
  27  20   3    0.83    2.90
 -27 -20  -3   -0.21    4.15
  27  21   3    1.55    2.90
 -27 -21  -3    1.97    4.25
  27  22   3    3.42    3.11
 -27 -22  -3    5.08    4.35
  27  23   3    0.93    3.42
 -27 -23  -3   -1.24    3.01
  27  24   3   -1.97    2.90
 -27 -24  -3   -1.45    3.94
  27  25   3   42.29    7.46
 -27 -25  -3   37.94    6.63
  27  26   3    0.52    2.70
 -27 -26  -3    1.97    2.38
  27  27   3    2.90    2.49
 -27 -27  -3   11.82   21.35
  27  28   3    1.87    2.70
  28   0   3    0.52    3.01
  28   1   3   12.13    3.52
 -28  -1  -3    4.87    3.52
  28   2   3   42.19    3.63
 -28  -2  -3   51.21    9.95
  28   3   3    4.66    2.80
 -28  -3  -3    2.59    3.52
  28   4   3    1.97    3.01
 -28  -4  -3   -0.52    3.42
  28   5   3   -1.55    2.90
 -28  -5  -3   -8.91    7.77
  28   6   3    6.43    3.11
 -28  -6  -3    6.01    3.94
  28   7   3    1.24    2.90
 -28  -7  -3    4.98    3.63
  28   8   3   14.10    2.90
 -28  -8  -3   14.82    7.88
  28   9   3    1.76    3.21
 -28  -9  -3   -0.21    3.52
  28  10   3    6.84    3.11
 -28 -10  -3   10.57    4.04
  28  11   3   10.57    3.11
 -28 -11  -3    8.29    4.15
  28  12   3   67.07    6.01
 -28 -12  -3   75.88    6.01
  28  13   3    3.73    2.90
 -28 -13  -3    1.14    3.21
  28  14   3   -0.31    4.15
 -28 -14  -3    3.11    6.43
  28  15   3   -0.62    3.01
 -28 -15  -3    0.93    3.21
  28  16   3   15.44    3.21
 -28 -16  -3   14.20    3.42
  28  17   3   -0.31    3.42
 -28 -17  -3    1.55    3.21
  28  18   3    0.83    3.52
 -28 -18  -3    1.87    3.01
  28  19   3    0.41    2.70
 -28 -19  -3   -1.55    3.42
  28  20   3   10.47    3.11
 -28 -20  -3   17.83    3.63
  28  21   3    7.36    4.98
 -28 -21  -3    8.09    3.63
  28  22   3   35.45    3.94
 -28 -22  -3   40.74    5.39
  28  23   3    1.55    2.80
 -28 -23  -3   -1.14    4.04
  28  24   3    0.41    3.52
 -28 -24  -3    0.00    2.80
  28  25   3    1.45    2.38
 -28 -25  -3   -0.73    2.80
  28  26   3    7.15    4.04
 -28 -26  -3    1.14    3.94
  29   0   3    4.04    9.74
  29   1   3   21.15    4.77
 -29  -1  -3   25.50    4.66
  29   2   3    6.94   11.30
 -29  -2  -3    7.67    8.91
  29   3   3   26.54    3.73
 -29  -3  -3   25.91    3.94
  29   4   3   16.48    5.29
 -29  -4  -3   11.61    3.21
  29   5   3    8.29    3.21
 -29  -5  -3    4.77    3.42
  29   6   3    7.77    3.21
 -29  -6  -3    5.08    3.32
  29   7   3   23.12    3.73
 -29  -7  -3   20.01    8.60
  29   8   3    6.94    2.70
 -29  -8  -3    5.70    3.84
  29   9   3    6.53    5.18
 -29  -9  -3    8.09    4.04
  29  10   3    0.73    2.28
 -29 -10  -3    1.87    3.32
  29  11   3    7.46    2.70
 -29 -11  -3    8.50    4.04
  29  12   3    1.97    3.73
 -29 -12  -3   13.06    2.90
  29  13   3    6.53    5.08
 -29 -13  -3   16.07    4.35
  29  14   3   12.85    3.42
 -29 -14  -3   17.52    3.63
  29  15   3    9.54    3.01
 -29 -15  -3   11.51    3.52
  29  16   3    3.94    2.49
 -29 -16  -3    5.39    4.04
  29  17   3    3.84    2.80
 -29 -17  -3    4.56    4.46
  29  18   3   10.37    4.66
 -29 -18  -3    3.42    6.53
  29  19   3    2.18    3.42
 -29 -19  -3   -1.04    3.73
  29  20   3    1.35    2.59
 -29 -20  -3    0.41    3.94
  29  21   3    0.83    2.90
 -29 -21  -3   -1.87    5.49
  29  22   3    0.41    4.15
 -29 -22  -3    0.31    2.59
  29  23   3    0.21    3.21
 -29 -23  -3    1.24    2.80
  29  24   3    2.80    2.38
 -29 -24  -3    1.87    3.84
  30   1   3   24.67    4.46
 -30  -1  -3   26.95    4.15
  30   2   3    4.77    3.73
 -30  -2  -3   17.41   11.19
  30   3   3    2.38    3.11
 -30  -3  -3    1.35    3.21
  30   4   3    2.28    3.11
 -30  -4  -3    5.18    8.60
  30   5   3    3.11    4.98
 -30  -5  -3    0.93    3.52
  30   6   3    6.84    3.32
 -30  -6  -3    8.60    9.23
  30   7   3   10.78    3.21
 -30  -7  -3    9.43    3.84
  30   8   3    2.59    4.15
 -30  -8  -3   -3.01    5.49
  30   9   3   26.33    3.63
 -30  -9  -3   19.59    4.98
  30  10   3    4.15    3.84
 -30 -10  -3    1.35    3.01
  30  11   3    8.71    2.80
 -30 -11  -3    9.02    3.11
  30  12   3    7.05    2.90
 -30 -12  -3    5.49    3.52
  30  13   3    1.55    4.87
 -30 -13  -3   -0.31    3.42
  30  14   3   -0.10    3.63
 -30 -14  -3    0.41    3.52
  30  15   3    0.00    3.01
 -30 -15  -3    3.42    3.84
  30  16   3    6.12    3.01
 -30 -16  -3    5.70    4.04
  30  17   3    6.53    2.38
 -30 -17  -3   11.51    3.52
  30  18   3   -1.14    2.38
 -30 -18  -3   -0.10    2.80
  30  19   3   11.40    4.77
 -30 -19  -3   18.87    3.63
  30  20   3    0.52    2.90
 -30 -20  -3    1.66    3.52
  30  21   3    3.52    4.46
 -30 -21  -3    1.45    3.63
  30  22   3    3.11    2.70
 -30 -22  -3    2.90    3.42
  31   0   3   17.41    3.73
  31   1   3    1.76    3.32
 -31  -1  -3    2.90    3.52
  31   2   3    1.76    3.63
 -31  -2  -3   -3.32    9.95
  31   3   3   -0.31   12.85
 -31  -3  -3    4.15    3.63
  31   4   3   35.76    4.15
 -31  -4  -3   29.96    3.84
  31   5   3    4.77    4.25
 -31  -5  -3    2.49    6.43
  31   6   3   24.05    3.73
 -31  -6  -3   27.05    4.15
  31   7   3    4.87    5.29
 -31  -7  -3    1.04    3.21
  31   8   3    1.66    3.21
 -31  -8  -3    6.32    8.91
  31   9   3   -3.63    4.98
 -31  -9  -3   -3.11    8.19
  31  10   3    1.04    2.18
 -31 -10  -3    1.35    3.32
  31  11   3    2.70    5.08
 -31 -11  -3   -1.76    4.04
  31  12   3    2.18    2.80
 -31 -12  -3    1.55    2.18
  31  13   3    2.18    2.49
 -31 -13  -3    4.35    3.01
  31  14   3   15.96    2.49
 -31 -14  -3    7.26    3.32
  31  15   3    0.62    2.80
 -31 -15  -3    1.76    3.01
  31  16   3    7.88    2.28
 -31 -16  -3    8.50    3.32
  31  17   3    1.24    2.38
 -31 -17  -3   -2.70    2.80
  31  18   3    6.84    3.01
 -31 -18  -3    6.22    6.22
  31  19   3    3.73    3.94
 -31 -19  -3    2.38    4.35
  31  20   3    2.28    3.94
 -31 -20  -3    0.31    2.49
  32   0   3    0.83    3.63
  32   1   3   20.83   12.75
 -32  -1  -3   13.37    3.63
  32   2   3    6.63    3.94
 -32  -2  -3    6.84    3.52
  32   3   3    2.90    3.63
 -32  -3  -3    0.10    9.64
  32   4   3    0.41    4.25
 -32  -4  -3   -0.93    3.21
  32   5   3    1.45    4.56
 -32  -5  -3   -0.10    3.01
  32   6   3   -0.52    3.21
 -32  -6  -3    0.00    2.70
  32   7   3    1.04    3.63
 -32  -7  -3    1.66    2.70
  32   8   3    0.41    3.63
 -32  -8  -3    0.10    8.19
  32   9   3   13.89    4.35
 -32  -9  -3   11.40    2.90
  32  10   3   -2.07    4.66
 -32 -10  -3    0.10    2.59
  32  11   3    4.15    4.35
 -32 -11  -3    3.32    2.70
  32  12   3    8.19    7.57
 -32 -12  -3    2.07    2.70
  32  13   3    0.73    3.21
  32  14   3    1.35    3.32
 -32 -14  -3    0.62    6.32
  32  15   3    2.49    4.56
 -32 -15  -3    0.31    4.98
  32  16   3    0.21    3.52
 -32 -16  -3   -1.14    2.38
  32  17   3    8.40    4.04
 -32 -17  -3    3.42    6.01
  33   0   3    6.32    3.63
 -33  -1  -3    9.74    3.32
  33   2   3    0.41    2.59
 -33  -2  -3    0.00    3.52
  33   3   3    1.76    3.73
 -33  -3  -3    5.08   10.26
  33   4   3   10.26    4.46
 -33  -4  -3    6.53    2.49
  33   5   3    8.19    4.98
 -33  -5  -3   -2.38    8.81
 -33  -6  -3    6.63    2.80
  33   7   3    3.11    4.98
 -33  -7  -3    0.62    2.80
  33   8   3    0.73    4.15
 -33  -8  -3    0.21    2.18
 -33  -9  -3    2.07    2.18
 -33 -10  -3    1.87    7.88
  33  11   3   -0.31    6.32
 -33 -11  -3    1.87    2.49
 -33 -12  -3   -2.18    6.53
 -33 -13  -3   -2.59    5.70
  34   0   3   -0.52   10.05
  34   1   3    1.87   12.23
 -34  -1  -3    1.35    3.32
  34   2   3    6.84    4.25
 -34  -2  -3   11.30    3.73
  34   3   3   -0.21    4.77
 -34  -3  -3    0.62    3.11
  34   4   3   -1.24    3.94
  34   5   3    0.62    3.63
 -34  -5  -3   -0.10    8.91
  34   6   3    2.28    4.35
 -34  -6  -3   -1.55    8.29
  34   7   3    0.31    5.29
 -34  -7  -3   -4.25    8.81
 -34  -8  -3    1.55    2.49
 -34  -9  -3    5.60    7.57
   0   1   4    0.10    1.24
   0   2   4    9.74    1.45
   0   3   4   -0.73    1.14
   0   4   4   45.19    3.94
   0   5   4   -0.73    1.24
   0   6   4    4.35    1.24
   0   7   4    2.07    1.35
   0   8   4   69.14    3.11
   0   9   4    0.62    1.24
   0  10   4 1674.57   43.12
   0  11   4   -0.93    1.35
   0  12   4    0.93    1.24
   0  13   4    1.35    1.35
   0  14   4   55.56    3.21
   0  15   4   -0.10    1.24
   0  16   4    2.59    1.76
   0  17   4    1.04    2.49
   0  18   4    1.04    1.55
   0  19   4    1.04    1.66
   0  20   4 1033.35   46.65
   0  21   4    1.76    2.18
   0  22   4  129.26    6.43
   0  23   4    0.10    2.18
   0  24   4   41.98    3.94
   0  25   4    0.52    2.18
   0  26   4   67.38    4.15
   0  27   4   -2.38    2.59
   0  28   4   34.83    3.52
   0  29   4    3.01    2.90
   0  30   4   90.28    5.91
   0  31   4    0.10    3.11
   0  32   4  278.01    9.12
   0  33   4    1.24    3.21
   0  34   4  111.22    6.94
   0  35   4   -2.18    5.49
   0  36   4   48.93    4.15
   0  37   4   -1.45    3.52
   0  38   4   19.38    3.94
   0  39   4   -0.31    2.59
   0  40   4   10.26    2.49
   0  41   4    0.00    2.59
   0  42   4  110.50    5.08
   0  43   4    0.73    3.11
   0  44   4   32.65    4.04
   1   0   4    2.07    1.24
   1   1   4    7.67    1.66
  -1  -1  -4    5.39    1.45
   1   2   4    9.64    1.45
  -1  -2  -4    9.02    1.24
   1   3   4 1331.67   41.98
  -1  -3  -4 1398.01   46.23
   1   4   4   65.20    3.11
  -1  -4  -4   62.50    3.21
   1   5   4   22.60    1.87
  -1  -5  -4   25.19    1.66
   1   6   4  684.55   22.60
  -1  -6  -4  644.74   33.17
   1   7   4  275.93   10.78
  -1  -7  -4  274.48   10.26
   1   8   4   80.33    3.52
  -1  -8  -4   84.89    4.04
   1   9   4  183.99    8.40
  -1  -9  -4  173.73    6.74
   1  10   4   60.12    3.32
  -1 -10  -4   61.26    2.80
   1  11   4  158.39    5.60
  -1 -11  -4  143.67    6.63
   1  12   4   27.68    2.38
  -1 -12  -4   29.13    1.87
   1  13   4  913.83   33.07
  -1 -13  -4  880.25   28.30
   1  14   4   13.89    1.76
  -1 -14  -4   16.17    1.97
   1  15   4   70.18    3.52
  -1 -15  -4   73.29    4.25
   1  16   4  418.05   16.69
  -1 -16  -4  383.01   10.47
   1  17   4   51.31    3.11
  -1 -17  -4   44.47    2.70
   1  18   4   47.16    3.21
  -1 -18  -4   49.44    2.80
   1  19   4  616.44   21.25
  -1 -19  -4  631.47   21.04
   1  20   4   45.09    3.32
  -1 -20  -4   53.18    3.21
   1  21   4  183.58    6.22
  -1 -21  -4  186.89    9.23
   1  22   4    1.14    2.59
  -1 -22  -4   -1.14    1.76
   1  23   4  467.80   18.45
  -1 -23  -4  350.77   21.46
   1  24   4    1.76    2.38
  -1 -24  -4    0.10    2.07
   1  25   4   40.11    3.42
  -1 -25  -4   35.24    4.15
   1  26   4  124.91    5.08
  -1 -26  -4  128.64    7.15
   1  27   4   33.17    3.11
  -1 -27  -4   32.65    3.42
   1  28   4   14.20    6.32
  -1 -28  -4   14.41    2.90
   1  29   4  125.01    6.22
  -1 -29  -4  131.54    6.01
   1  30   4   11.71    3.32
  -1 -30  -4    7.77    2.38
   1  31   4    7.77    5.18
  -1 -31  -4   14.41    2.70
   1  32   4    2.18    2.38
  -1 -32  -4    4.25    2.49
   1  33   4  158.39    5.91
  -1 -33  -4  168.55    7.36
   1  34   4    0.21    2.18
  -1 -34  -4   -0.62    2.28
   1  35   4    5.70    3.63
  -1 -35  -4    3.73    2.90
   1  36   4   31.72    5.29
  -1 -36  -4   34.00    3.94
   1  37   4   34.52    3.01
  -1 -37  -4   34.83    7.36
   1  38   4    4.25    2.38
  -1 -38  -4    1.55    2.49
   1  39   4   18.55    4.04
  -1 -39  -4   14.20    3.32
   1  40   4    2.90    4.46
  -1 -40  -4   -0.83    3.84
   1  41   4   -0.31    2.38
  -1 -41  -4    1.04    3.11
   1  42   4   -1.24    2.59
  -1 -42  -4   -0.62    2.90
   1  43   4   15.96    2.90
  -1 -43  -4   17.83    3.21
   1  44   4   -1.14    3.11
  -1 -44  -4    0.52    2.18
   2   0   4 1123.12   49.55
   2   1   4   20.63    1.66
  -2  -1  -4   17.21    1.55
   2   2   4   32.44    2.80
  -2  -2  -4   51.62    3.01
  -2  -3  -4 1009.30   27.99
   2   4   4    0.21    1.24
  -2  -4  -4    0.41    1.35
   2   5   4   35.35    2.18
  -2  -5  -4   31.82    2.38
   2   6   4   22.49    1.97
  -2  -6  -4   23.01    1.87
   2   7   4  913.21   45.51
  -2  -7  -4  889.79   42.71
   2   8   4   49.96    2.90
  -2  -8  -4   47.06    2.38
   2   9   4   38.97    2.18
  -2  -9  -4   35.87    2.28
   2  10   4 1041.12   49.03
  -2 -10  -4 1014.48   48.41
   2  11   4    7.88    1.55
  -2 -11  -4    6.53    1.76
   2  12   4    0.10    1.55
  -2 -12  -4    1.24    1.55
   2  13   4  306.41   13.58
  -2 -13  -4  288.06    8.50
   2  14   4    7.15    1.45
  -2 -14  -4    5.70    1.55
   2  15   4    7.26    1.76
  -2 -15  -4    9.02    1.87
   2  16   4    1.35    1.45
  -2 -16  -4    1.66    1.76
   2  17   4   97.23    4.04
  -2 -17  -4  102.72    4.25
   2  18   4    0.21    1.55
  -2 -18  -4   -1.35    2.07
   2  19   4  299.26    7.98
  -2 -19  -4  295.94   10.99
   2  20   4  419.29   12.13
  -2 -20  -4  414.94   14.20
   2  21   4   42.08    3.11
  -2 -21  -4   43.85    3.11
   2  22   4   17.21    1.97
  -2 -22  -4   17.62    3.21
   2  23   4   32.96    2.90
  -2 -23  -4   32.76    2.80
   2  24   4   73.08    4.87
  -2 -24  -4   81.16    5.08
   2  25   4    5.39    3.01
  -2 -25  -4    4.87    2.70
   2  26   4   18.24    3.73
  -2 -26  -4   17.31    2.80
   2  27   4    6.12    2.90
  -2 -27  -4    3.32    2.28
   2  28   4   13.99    2.90
  -2 -28  -4   17.10    3.32
   2  29   4  175.18    6.01
  -2 -29  -4  187.72    8.91
   2  30   4   44.88    4.25
  -2 -30  -4   47.58    5.08
   2  31   4   84.07    4.56
  -2 -31  -4   90.70    7.36
   2  32   4  100.24    5.70
  -2 -32  -4  107.80    5.70
   2  33   4   11.40    3.01
  -2 -33  -4   12.96    3.73
   2  34   4   21.77    3.01
  -2 -34  -4   22.60    3.42
   2  35   4   17.00    3.01
  -2 -35  -4   17.21    2.80
   2  36   4    9.85    2.70
  -2 -36  -4   10.78    3.01
   2  37   4    5.60    2.90
  -2 -37  -4    7.26    3.52
   2  38   4    1.45    3.01
  -2 -38  -4    4.56    3.42
   2  39   4   86.55    4.56
  -2 -39  -4   86.55    5.39
   2  40   4   16.79    3.32
  -2 -40  -4   13.99    2.80
   2  41   4   45.51    6.74
  -2 -41  -4   41.15    4.46
   2  42   4   36.07    3.73
  -2 -42  -4   43.43   10.05
   2  43   4    1.66    2.90
  -2 -43  -4    3.21    2.49
   2  44   4   11.19    2.38
  -2 -44  -4   13.89    3.11
   3   0   4    1.97    1.66
   3   1   4    7.98    1.35
  -3  -1  -4    9.12    1.24
   3   2   4    3.63    1.14
  -3  -2  -4    3.63    1.35
   3   3   4  124.49    4.66
  -3  -3  -4  123.25    4.66
   3   4   4  356.68   14.93
  -3  -4  -4  367.98   11.61
   3   5   4   12.34    1.55
  -3  -5  -4   12.02    1.66
  -3  -6  -4 2098.52   90.60
   3   7   4  253.03    9.95
  -3  -7  -4  237.48    8.19
   3   8   4  230.01    8.60
  -3  -8  -4  224.00    7.98
   3   9   4    7.05    1.55
  -3  -9  -4    7.05    1.35
   3  10   4  150.51    5.91
  -3 -10  -4  149.99    6.12
   3  11   4    9.95    1.66
  -3 -11  -4   10.88    1.55
   3  12   4   16.59    2.07
  -3 -12  -4   16.07    1.66
   3  13   4   11.09    1.87
  -3 -13  -4   10.57    1.97
   3  14   4   19.07    1.87
  -3 -14  -4   19.07    1.97
   3  15   4    9.95    2.07
  -3 -15  -4    6.74    2.18
   3  16   4 1116.38   25.91
  -3 -16  -4 1218.38   64.47
   3  17   4   63.54    3.63
  -3 -17  -4   66.96    4.04
   3  18   4  151.03    6.53
  -3 -18  -4  154.66    6.84
   3  19   4   41.98    2.70
  -3 -19  -4   42.71    4.35
   3  20   4  133.09    5.18
  -3 -20  -4  138.17    6.32
   3  21   4    0.00    1.87
  -3 -21  -4    1.87    2.28
   3  22   4    1.66    2.49
  -3 -22  -4   -1.76    2.80
   3  23   4   34.52    3.01
  -3 -23  -4   31.51    2.80
   3  24   4    0.62    2.18
  -3 -24  -4   -1.24    2.70
   3  25   4    1.14    2.18
  -3 -25  -4    2.18    2.38
   3  26   4  388.40   11.92
  -3 -26  -4  422.40   15.96
   3  27   4   29.54    3.21
  -3 -27  -4   34.41    3.73
   3  28   4  101.27    7.88
  -3 -28  -4  102.52    5.91
   3  29   4   -1.14   10.88
  -3 -29  -4    3.11    2.80
   3  30   4   11.40    4.66
  -3 -30  -4   15.86    2.90
   3  31   4    2.90    2.49
  -3 -31  -4    1.04    2.07
   3  32   4   13.79    3.01
  -3 -32  -4   14.41    3.11
   3  33   4    8.71    2.59
  -3 -33  -4    8.81    3.32
   3  34   4    0.73    3.11
  -3 -34  -4    1.14    3.11
   3  35   4    4.25    2.80
  -3 -35  -4    2.28    3.73
   3  36   4  185.86   18.97
  -3 -36  -4  157.97    7.26
   3  37   4   15.76    2.59
  -3 -37  -4   14.41    2.80
   3  38   4    8.19    2.70
  -3 -38  -4    3.52    2.70
   3  39   4   -0.62    2.49
  -3 -39  -4    0.83    3.11
   3  40   4    7.36    2.49
  -3 -40  -4    8.40    3.73
   3  41   4    0.41    2.80
  -3 -41  -4    2.18    3.01
   3  42   4    4.35    2.28
  -3 -42  -4    2.80    3.21
   3  43   4    0.83    2.59
  -3 -43  -4    3.94    3.11
   3  44   4   11.51    3.11
  -3 -44  -4   12.75    2.49
   4   0   4  343.31   12.02
   4   1   4    4.87    1.45
  -4  -1  -4    3.11    1.14
   4   2   4   38.25    2.80
  -4  -2  -4   40.53    2.38
   4   4   4  103.35    4.87
  -4  -4  -4  105.11    4.25
   4   5   4  345.69   11.92
  -4  -5  -4  337.82   11.09
   4   6   4   93.60    4.46
  -4  -6  -4   81.27    3.94
   4   7   4 2275.57  105.11
   4   8   4   70.59    3.52
  -4  -8  -4   75.57    3.84
   4   9   4   23.12    1.66
  -4  -9  -4   24.98    1.97
   4  10   4   29.85    2.07
  -4 -10  -4   27.78    1.87
   4  11   4   29.13    1.97
  -4 -11  -4   32.86    1.97
   4  12   4   13.89    2.80
  -4 -12  -4    8.09    1.76
   4  13   4  364.14   11.19
  -4 -13  -4  341.96   10.68
   4  14   4    0.21    1.45
  -4 -14  -4    3.73    1.87
   4  15   4    3.21    1.55
  -4 -15  -4    4.25    1.97
   4  16   4    1.66    1.66
  -4 -16  -4    1.66    2.38
   4  17   4  192.90    6.43
  -4 -17  -4  184.51    6.74
   4  18   4    0.10    1.45
  -4 -18  -4    1.04    2.28
   4  19   4  461.48   11.82
  -4 -19  -4  482.93   15.03
   4  20   4   20.94    2.90
  -4 -20  -4   14.30    2.70
   4  21   4   69.66    4.04
  -4 -21  -4   60.43    6.22
   4  22   4   20.01    1.97
  -4 -22  -4   18.55    2.70
   4  23   4   93.39    4.87
  -4 -23  -4   87.17    4.98
   4  24   4   -1.04    1.87
  -4 -24  -4   -0.41    3.42
   4  25   4    4.56    4.15
  -4 -25  -4    2.07    2.49
   4  26   4    0.52    3.01
  -4 -26  -4   -1.35    2.90
   4  27   4    9.95    2.80
  -4 -27  -4    8.50    2.90
   4  28   4    1.24    2.49
  -4 -28  -4   11.09    3.32
   4  29   4  211.36   10.16
  -4 -29  -4  241.10    8.71
   4  30   4    3.32    2.80
  -4 -30  -4    3.11    2.49
   4  31   4  103.55    7.57
  -4 -31  -4  113.61    6.94
   4  32   4    4.04    2.90
  -4 -32  -4    5.18    2.70
   4  33   4   52.35    7.88
  -4 -33  -4   54.52    4.35
   4  34   4    4.98    2.18
  -4 -34  -4    6.43    2.70
   4  35   4   15.13    3.21
  -4 -35  -4   15.03    3.52
   4  36   4    6.32    3.32
  -4 -36  -4    3.01    3.11
   4  37   4    6.53    3.73
  -4 -37  -4    6.43    3.42
   4  38   4    3.21    2.38
  -4 -38  -4    2.59    3.32
   4  39   4  148.85    5.91
  -4 -39  -4  134.13    7.15
   4  40   4    5.70    2.38
  -4 -40  -4   -1.24    3.01
   4  41   4   41.98    4.35
  -4 -41  -4   41.46    5.39
   4  42   4    1.14    2.80
  -4 -42  -4    3.84    2.70
   4  43   4    7.36    2.49
  -4 -43  -4    5.70    2.59
   4  44   4    2.28    2.90
  -4 -44  -4    4.77    4.77
   5   0   4    0.10    1.76
   5   1   4    8.19    1.66
  -5  -1  -4   10.16    1.55
   5   2   4   68.41    3.32
  -5  -2  -4   66.03    3.01
   5   3   4  387.16   14.30
  -5  -3  -4  359.17   13.27
   5   4   4  662.26   25.71
  -5  -4  -4  660.29   20.21
   5   5   4    8.19    1.45
  -5  -5  -4    7.36    1.14
   5   6   4 1359.66   64.47
  -5  -6  -4 1387.54   43.43
   5   7   4   10.47    1.66
  -5  -7  -4    4.15    1.66
   5   8   4  123.87    5.29
  -5  -8  -4  124.39    4.46
   5   9   4  116.92    6.12
  -5  -9  -4  101.17    4.35
   5  10   4   59.40    3.01
  -5 -10  -4   54.73    2.80
   5  11   4  168.23    5.70
  -5 -11  -4  157.45    5.49
   5  12   4    0.93    1.35
  -5 -12  -4    0.00    1.76
   5  13   4  350.15   13.16
  -5 -13  -4  338.23   12.13
   5  14   4  109.25    4.87
  -5 -14  -4  108.94    4.04
   5  15   4   60.12    3.63
  -5 -15  -4   54.83    4.04
   5  16   4  655.73   19.28
  -5 -16  -4  678.33   33.69
   5  17   4    2.07    1.24
  -5 -17  -4   -3.63    4.66
   5  18   4   13.27    1.76
  -5 -18  -4   12.96    2.38
   5  19   4   85.41    3.42
  -5 -19  -4   77.74    4.66
   5  20   4   23.53    2.18
  -5 -20  -4   23.32    3.21
   5  21   4   30.99    2.59
  -5 -21  -4   39.29    8.50
   5  22   4   18.87    2.80
  -5 -22  -4   18.35    2.90
   5  23   4  114.64    4.35
  -5 -23  -4  129.78    5.80
   5  24   4   27.88    4.56
  -5 -24  -4   27.78    2.90
   5  25   4   18.04    2.59
  -5 -25  -4   21.66    3.63
   5  26   4  191.87    7.15
  -5 -26  -4  227.01    9.54
   5  27   4    0.31    2.18
  -5 -27  -4    0.41    2.38
   5  28   4   11.19    2.49
  -5 -28  -4    9.74    2.80
   5  29   4   50.79    3.94
  -5 -29  -4   54.94    3.63
   5  30   4    2.49    2.49
  -5 -30  -4    0.31    3.52
   5  31   4   24.36    3.42
  -5 -31  -4   29.85    4.46
   5  32   4   -0.10    3.63
  -5 -32  -4   -1.55    3.32
   5  33   4   47.47    4.25
  -5 -33  -4   49.24    4.98
   5  34   4   14.20    3.73
  -5 -34  -4   18.24   13.89
   5  35   4   -0.10    2.28
  -5 -35  -4    1.14    2.59
   5  36   4  115.99    5.70
  -5 -36  -4  107.91    6.63
   5  37   4    2.38    3.21
  -5 -37  -4    1.24    2.70
   5  38   4    0.93    2.49
  -5 -38  -4    1.24    3.42
   5  39   4    4.77    2.90
  -5 -39  -4    4.04    4.46
   5  40   4    5.08    2.70
  -5 -40  -4    7.26    3.42
   5  41   4   -1.45    2.59
  -5 -41  -4    3.63    2.70
   5  42   4    7.36    4.15
  -5 -42  -4    4.77    3.21
   5  43   4   -1.24    2.90
  -5 -43  -4    3.32    5.60
   6   0   4 2148.80   72.35
   6   1   4  263.08    8.29
  -6  -1  -4  268.06    9.74
   6   2   4  253.13    7.98
   6   3   4  253.13    7.77
  -6  -3  -4  267.95   10.68
   6   4   4  202.23    7.77
  -6  -4  -4  197.05    9.33
   6   5   4    6.12    1.35
  -6  -5  -4    5.60    1.35
   6   6   4   62.82    3.21
  -6  -6  -4   63.54    2.59
   6   7   4  470.39   21.35
  -6  -7  -4  446.55   16.79
   6   8   4  131.95    5.29
  -6  -8  -4  126.46    7.26
   6   9   4   84.89    3.52
  -6  -9  -4   77.53    3.52
   6  10   4 1352.09   43.43
  -6 -10  -4 1261.29   52.14
   6  11   4  103.97    4.66
  -6 -11  -4  101.06    5.08
   6  12   4    8.40    1.76
  -6 -12  -4    8.40    1.76
   6  13   4   64.99    6.43
  -6 -13  -4   85.62    3.84
   6  14   4    4.77    1.66
  -6 -14  -4    5.39    2.18
   6  15   4    4.87    1.35
  -6 -15  -4    3.63    3.01
   6  16   4    1.97    1.35
  -6 -16  -4    2.18    2.70
   6  17   4   41.77    2.38
  -6 -17  -4   42.29    2.80
   6  18   4    1.35    1.45
  -6 -18  -4    1.14    1.97
   6  19   4  250.02    6.53
  -6 -19  -4  233.23    7.36
   6  20   4  298.32   13.16
  -6 -20  -4  282.46    9.74
   6  21   4   29.96    2.38
  -6 -21  -4   25.60    3.42
   6  22   4   48.10    3.52
  -6 -22  -4   47.79    3.63
   6  23   4   65.10    5.91
  -6 -23  -4   55.04    4.66
   6  24   4   54.83    3.94
  -6 -24  -4   66.34    4.35
   6  25   4    0.00    2.59
  -6 -25  -4    0.62    3.11
   6  26   4   13.79    2.28
  -6 -26  -4   18.04    3.42
   6  27   4    4.35    2.18
  -6 -27  -4    9.54    2.70
   6  28   4    8.29    3.94
  -6 -28  -4    8.50    2.80
   6  29   4   65.61    5.49
  -6 -29  -4   78.99    4.66
   6  30   4   35.14    3.21
  -6 -30  -4   42.08    4.56
   6  31   4   26.02    3.11
  -6 -31  -4   26.33    3.94
   6  32   4  126.56    5.39
  -6 -32  -4  128.12    5.91
   6  33   4   35.87    3.63
  -6 -33  -4   26.85    4.04
   6  34   4   45.30    3.84
  -6 -34  -4   49.03    5.70
   6  35   4    1.76    4.15
  -6 -35  -4    1.97    3.52
   6  36   4   49.03    3.42
  -6 -36  -4   45.30    5.08
   6  37   4   -0.31    3.11
  -6 -37  -4   -0.21    2.80
   6  38   4   18.45    6.84
  -6 -38  -4   18.24    3.42
   6  39   4   32.13    2.70
  -6 -39  -4   30.06    3.32
   6  40   4    3.94    3.11
  -6 -40  -4   -0.10    3.63
   6  41   4    5.80    3.63
  -6 -41  -4   12.85   16.27
   6  42   4   57.53    6.43
  -6 -42  -4   59.60    4.66
   6  43   4   13.27    2.80
  -6 -43  -4    9.43    3.52
   7   0   4   -0.10    1.45
   7   1   4    5.08    3.84
  -7  -1  -4    0.93    1.24
   7   2   4    1.45    1.66
  -7  -2  -4    1.04    1.04
   7   3   4  988.05   51.31
  -7  -3  -4  951.77   32.86
   7   4   4  112.88    4.46
  -7  -4  -4  100.75    4.04
   7   5   4   39.18    2.90
  -7  -5  -4   46.33    3.32
   7   6   4   72.35    3.21
  -7  -6  -4   71.83    4.46
   7   7   4  159.63    5.80
  -7  -7  -4  154.34    6.43
   7   8   4    2.70    1.66
  -7  -8  -4    1.97    2.38
   7   9   4  183.37    8.19
  -7  -9  -4  180.36    8.09
   7  10   4   29.44    3.01
  -7 -10  -4   28.09    2.90
   7  11   4   56.70    2.80
  -7 -11  -4   52.86    3.21
   7  12   4   25.50    2.18
  -7 -12  -4   23.53    2.90
   7  13   4  806.55   21.46
  -7 -13  -4  776.59   40.53
   7  14   4   23.84    1.97
  -7 -14  -4   29.33    3.11
   7  15   4   36.59    2.18
  -7 -15  -4   33.69    3.11
   7  16   4    4.35    1.45
  -7 -16  -4    4.25    2.90
   7  17   4   98.16    3.42
  -7 -17  -4   96.82    6.43
   7  18   4   14.93    1.97
  -7 -18  -4   12.96    2.70
   7  19   4  293.45    9.33
  -7 -19  -4  284.85   11.30
   7  20   4   23.01    2.07
  -7 -20  -4   22.08    3.01
   7  21   4   65.51    3.73
  -7 -21  -4   80.85    4.35
   7  22   4   25.81    2.70
  -7 -22  -4   27.68    2.70
   7  23   4  334.81    8.29
  -7 -23  -4  356.27   10.47
   7  24   4   51.52    3.32
  -7 -24  -4   64.37    4.56
   7  25   4    0.62    1.97
  -7 -25  -4    4.98    3.42
   7  26   4    4.56    2.59
  -7 -26  -4    3.01    2.59
   7  27   4   48.10    3.21
  -7 -27  -4   59.08    5.18
   7  28   4    0.31    2.59
  -7 -28  -4   -0.73    3.73
   7  29   4   73.70    4.35
  -7 -29  -4   93.19    6.74
   7  30   4    1.55    2.18
  -7 -30  -4   -1.55    3.52
   7  31   4    8.81    3.63
  -7 -31  -4    4.25    3.84
   7  32   4    1.35    2.28
  -7 -32  -4   -4.46    6.84
   7  33   4  137.03    5.18
  -7 -33  -4  142.42    9.54
   7  34   4    0.62    2.70
  -7 -34  -4    6.12    3.84
   7  35   4    5.80    2.70
  -7 -35  -4    6.43    3.94
   7  36   4    8.91    2.28
  -7 -36  -4    8.91    4.15
   7  37   4   32.03    3.52
  -7 -37  -4   38.25    5.18
   7  38   4    0.52    2.18
  -7 -38  -4    4.04    6.32
   7  39   4   17.21    2.80
  -7 -39  -4   15.96    3.32
   7  40   4    2.18    2.38
  -7 -40  -4   -0.73    3.01
   7  41   4    1.55    1.87
  -7 -41  -4   -0.73    3.52
   7  42   4   -0.93    3.21
  -7 -42  -4   -3.32    4.66
   7  43   4   11.30    3.01
  -7 -43  -4    7.46    3.11
   8   1   4   81.99    3.32
  -8  -1  -4   75.46    3.94
   8   2   4    0.00    1.55
  -8  -2  -4   -0.41    1.35
   8   3   4  104.80    4.98
  -8  -3  -4   98.58    3.63
   8   4   4   -0.10    1.14
  -8  -4  -4   -0.10    1.55
   8   5   4  103.24    4.98
  -8  -5  -4  109.25    5.08
   8   6   4   18.14    1.66
  -8  -6  -4   16.69    1.24
   8   7   4   79.40    3.52
  -8  -7  -4   79.30    3.73
   8   8   4   23.32    2.28
  -8  -8  -4   18.87    1.97
   8   9   4   13.58    1.55
  -8  -9  -4   13.99    3.01
  -8 -10  -4 1028.58   52.76
   8  11   4   33.17    2.28
  -8 -11  -4   35.14    3.94
   8  12   4   10.16    1.45
  -8 -12  -4   10.37    3.42
   8  13   4   60.54    3.42
  -8 -13  -4   60.43    4.25
   8  14   4   52.66    2.70
  -8 -14  -4   44.16    3.73
   8  15   4   12.65    1.55
  -8 -15  -4    9.43    4.46
   8  16   4    8.09    2.49
  -8 -16  -4    9.74    2.90
   8  17   4   60.33    2.70
  -8 -17  -4   53.69    3.73
   8  18   4   13.16    1.87
  -8 -18  -4   11.30    3.11
   8  19   4    7.36    1.97
  -8 -19  -4    8.81    2.90
   8  20   4  454.33   11.19
  -8 -20  -4  435.46   15.76
   8  21   4   11.40    2.80
  -8 -21  -4    6.32    3.21
   8  22   4   74.74    3.42
  -8 -22  -4   81.37    5.49
   8  23   4   -0.73    1.87
  -8 -23  -4    1.76    3.01
   8  24   4   86.55    4.25
  -8 -24  -4  114.33    5.08
   8  25   4    0.73    1.87
  -8 -25  -4    3.32    3.32
   8  26   4   34.21    2.90
  -8 -26  -4   41.15    5.08
   8  27   4   18.14    2.38
  -8 -27  -4   26.74    3.73
   8  28   4   18.35    2.59
  -8 -28  -4   19.07    3.63
   8  29   4   11.71    2.90
  -8 -29  -4    9.43    4.56
   8  30   4   78.99    5.18
  -8 -30  -4  114.85   14.51
   8  31   4   14.82    3.32
  -8 -31  -4   20.73    3.32
   8  32   4  108.01    5.91
  -8 -32  -4  140.04    7.05
   8  33   4   16.90    3.42
  -8 -33  -4   11.30    3.21
   8  34   4   41.98    3.32
  -8 -34  -4   48.30    4.04
   8  35   4   11.19    2.59
  -8 -35  -4   12.23    3.42
   8  36   4   18.45    2.90
  -8 -36  -4   19.18    3.32
   8  37   4   10.57    2.70
  -8 -37  -4   10.16    4.87
   8  38   4    8.09    3.42
  -8 -38  -4    5.91    4.04
   8  39   4   15.44    2.49
  -8 -39  -4   18.87    4.46
   8  40   4   22.91    3.11
  -8 -40  -4   22.29    4.04
   8  41   4    7.57    2.28
  -8 -41  -4    5.70    2.90
   8  42   4   47.79    3.52
  -8 -42  -4   42.40    4.35
   8  43   4    2.90    2.07
  -8 -43  -4    2.28    3.73
   9   0   4    0.62    1.35
   9   1   4   20.32    2.18
  -9  -1  -4   21.04    1.87
   9   2   4    0.31    1.35
  -9  -2  -4    1.55    1.04
   9   3   4  570.42   33.38
   9   4   4   96.71    4.98
  -9  -4  -4   96.50    3.73
   9   5   4   31.72    2.80
  -9  -5  -4   31.20    3.11
   9   6   4  290.55   12.85
  -9  -6  -4  308.69    9.33
   9   7   4  328.80   13.68
  -9  -7  -4  328.69   10.78
   9   8   4   74.84    3.94
  -9  -8  -4   70.90    3.84
   9   9   4   32.03    1.87
  -9  -9  -4   28.40    2.70
   9  10   4   84.89    3.94
  -9 -10  -4   74.94    4.25
   9  11   4   11.61    1.87
  -9 -11  -4    8.81    2.28
   9  12   4   28.19    1.66
  -9 -12  -4   31.62    3.42
   9  13   4  221.93    6.84
  -9 -13  -4  234.99   10.99
   9  14   4    2.90    1.55
  -9 -14  -4    7.57    4.04
   9  15   4   -0.10    2.07
  -9 -15  -4   -2.18    5.60
   9  16   4  364.66    9.02
  -9 -16  -4  328.38   15.13
   9  17   4  168.34    6.01
  -9 -17  -4  178.08   11.71
   9  18   4   57.01    2.70
  -9 -18  -4   56.18    3.52
   9  19   4  218.71    7.26
  -9 -19  -4  190.21    9.12
   9  20   4   93.19    3.94
  -9 -20  -4   98.47    6.22
   9  21   4   17.31    2.70
  -9 -21  -4   20.83    6.22
   9  22   4   20.63    2.18
  -9 -22  -4   23.22    3.21
   9  23   4  223.48    6.43
  -9 -23  -4  264.84   10.05
   9  24   4   25.40    3.21
  -9 -24  -4   25.29    3.21
   9  25   4   -0.52    1.66
  -9 -25  -4   -2.38    3.63
   9  26   4  169.69    5.49
  -9 -26  -4  161.91    8.50
   9  27   4   49.96    2.80
  -9 -27  -4   55.97    4.98
   9  28   4   45.30    4.25
  -9 -28  -4   43.02    4.77
   9  29   4   48.51    3.32
  -9 -29  -4   57.22    5.60
   9  30   4    3.01    2.07
  -9 -30  -4    6.12    2.59
   9  31   4   -2.28    3.94
  -9 -31  -4   -0.10    2.80
   9  32   4    0.52    1.87
  -9 -32  -4   -0.41    2.80
   9  33   4   77.95    3.94
  -9 -33  -4   85.10    5.08
   9  34   4   -1.87    2.49
  -9 -34  -4   -1.14    2.59
   9  35   4    4.46    3.52
  -9 -35  -4    6.74    2.90
   9  36   4   36.49    3.21
  -9 -36  -4   33.58    3.84
   9  37   4   33.48    3.84
  -9 -37  -4   37.21    3.84
   9  38   4    0.83    2.80
  -9 -38  -4    2.59    3.94
   9  39   4   11.40    3.73
  -9 -39  -4    9.12    3.73
   9  40   4    0.21    3.11
  -9 -40  -4    3.73    3.63
   9  41   4    1.76    2.70
  -9 -41  -4    1.04    2.80
   9  42   4    2.38    2.28
  -9 -42  -4    0.73    2.90
  10   0   4  118.58    4.87
  10   1   4   11.51    2.18
 -10  -1  -4   14.72    1.76
  10   2   4   82.41    5.60
 -10  -2  -4   85.62    3.52
  10   3   4  969.70   49.65
  10   4   4  158.70    6.74
 -10  -4  -4  156.62    6.53
  10   5   4   43.43    3.11
 -10  -5  -4   47.58    3.42
  10   6   4   74.32    5.29
 -10  -6  -4   68.00    4.46
  10   7   4  347.46   14.10
 -10  -7  -4  354.92   11.51
  10   8   4   38.25    2.07
 -10  -8  -4   32.24    3.21
  10   9   4   69.35    3.21
 -10  -9  -4   66.44    3.73
  10  10   4  164.92    5.18
 -10 -10  -4  153.20    6.63
  10  11   4    6.32    1.24
 -10 -11  -4    5.91    2.38
  10  12   4    4.35    2.28
 -10 -12  -4    1.35    2.90
  10  13   4  250.95    6.94
 -10 -13  -4  243.28    8.50
  10  14   4   67.38    4.56
 -10 -14  -4   53.49    4.25
  10  15   4   11.19    2.18
 -10 -15  -4   10.16    2.80
  10  16   4    1.97    1.35
 -10 -16  -4    5.60    5.91
  10  17   4   99.41    3.21
 -10 -17  -4   85.31    7.77
  10  18   4    8.19    1.66
 -10 -18  -4    8.40    6.32
  10  19   4  165.44    5.29
 -10 -19  -4  140.97   12.44
  10  20   4  262.56    8.71
 -10 -20  -4  258.73   17.31
  10  21   4   13.79    1.87
 -10 -21  -4   14.82    3.42
  10  22   4    1.76    1.66
 -10 -22  -4    3.94    2.59
  10  23   4   41.57    4.98
 -10 -23  -4   30.27    4.77
  10  24   4    6.32    1.66
 -10 -24  -4    9.23    2.90
  10  25   4    8.91    1.97
 -10 -25  -4    7.36    3.73
  10  26   4    1.66    1.76
 -10 -26  -4   -1.24    2.59
  10  27   4   -2.18    3.42
 -10 -27  -4    2.07    2.59
  10  28   4    2.80    1.97
 -10 -28  -4    1.76    3.73
  10  29   4  135.06    4.66
 -10 -29  -4  153.72    8.91
  10  30   4   79.30    4.66
 -10 -30  -4   88.11    5.08
  10  31   4   64.89    3.11
 -10 -31  -4   71.73    5.39
  10  32   4   21.98    2.90
 -10 -32  -4   15.24    3.42
  10  33   4    6.43    3.73
 -10 -33  -4    2.90    3.11
  10  34   4    1.14    2.38
 -10 -34  -4   -0.52    2.59
  10  35   4   24.26    5.70
 -10 -35  -4   16.59    3.52
  10  36   4   -0.62    2.28
 -10 -36  -4   -0.21    2.80
  10  37   4    9.02    3.11
 -10 -37  -4    4.87    3.21
  10  38   4    1.45    2.38
 -10 -38  -4    0.52    3.01
  10  39   4   60.64    3.52
 -10 -39  -4   69.76    7.98
  10  40   4   27.05    4.15
 -10 -40  -4   28.30    4.66
  10  41   4   19.28    3.42
 -10 -41  -4   15.24    4.77
  10  42   4    5.08    2.18
 -10 -42  -4    2.70    2.70
  11   0   4   -0.31    1.66
  11   1   4   19.90    2.59
 -11  -1  -4   22.08    1.97
  11   2   4    1.24    1.76
 -11  -2  -4    1.97    0.93
  11   3   4    3.01    1.87
 -11  -3  -4   -1.24    2.18
  11   4   4  256.96   10.78
 -11  -4  -4  259.76    9.85
  11   5   4    1.14    2.18
 -11  -5  -4    6.94    3.11
  11   6   4  776.59   27.88
  11   7   4  165.75   10.68
 -11  -7  -4  150.61    7.15
  11   8   4   51.00    3.84
 -11  -8  -4   41.57    3.42
  11   9   4   24.05    2.18
 -11  -9  -4   21.04    2.70
  11  10   4   14.82    1.35
 -11 -10  -4    9.64    2.49
  11  11   4   34.31    2.49
 -11 -11  -4   34.10    3.21
  11  12   4    0.83    1.35
 -11 -12  -4    3.42    2.70
  11  13   4    4.56    3.11
 -11 -13  -4    6.43    2.80
  11  14   4   28.30    1.66
 -11 -14  -4   25.29    3.01
  11  15   4   31.82    4.56
 -11 -15  -4   42.19    4.15
  11  16   4  782.19   29.02
 -11 -16  -4  779.39   72.46
  11  17   4   99.41    3.73
 -11 -17  -4  101.48    6.74
  11  18   4  142.63    4.35
 -11 -18  -4  117.65    6.84
  11  19   4    0.10    3.01
 -11 -19  -4    2.49    2.80
  11  20   4   90.70    4.04
 -11 -20  -4   87.90    5.80
  11  21   4   19.28    2.07
 -11 -21  -4   15.24    8.29
  11  22   4    4.98    2.28
 -11 -22  -4    6.63    4.56
  11  23   4    9.95    1.66
 -11 -23  -4   10.78    6.22
  11  24   4    1.45    2.28
 -11 -24  -4    0.93    2.80
  11  25   4    5.39    1.97
 -11 -25  -4    8.29    3.73
  11  26   4  350.77    9.02
 -11 -26  -4  328.69   12.44
  11  27   4   43.33    2.70
 -11 -27  -4   39.70    4.46
  11  28   4   32.44    2.59
 -11 -28  -4   32.34    4.35
  11  29   4    0.83    2.38
 -11 -29  -4    1.24    3.73
  11  30   4    0.21    2.07
 -11 -30  -4    1.04    2.80
  11  31   4   19.07    2.49
 -11 -31  -4   16.17    3.52
  11  32   4   -1.66    2.49
 -11 -32  -4   -0.31    3.01
  11  33   4    0.62    2.28
 -11 -33  -4   -0.31    3.01
  11  34   4   11.61    3.11
 -11 -34  -4    6.84    9.85
  11  35   4    9.43    2.70
 -11 -35  -4    6.32   12.02
  11  36   4   96.71    4.98
 -11 -36  -4   98.06    6.12
  11  37   4    3.84    3.21
 -11 -37  -4    8.81    3.94
  11  38   4    1.04    2.90
 -11 -38  -4   -0.62    3.21
  11  39   4    1.24    2.49
 -11 -39  -4   -0.10    2.80
  11  40   4    3.73    1.97
 -11 -40  -4    2.07    2.80
  11  41   4   -1.55    2.38
 -11 -41  -4   -2.18    3.94
  11  42   4    0.21    2.38
 -11 -42  -4    2.80    4.04
  12   0   4  257.07    8.09
  12   1   4   97.13    4.46
 -12  -1  -4   91.94    2.80
  12   2   4   69.76    4.04
 -12  -2  -4   70.28    4.87
  12   3   4  299.57   12.44
 -12  -3  -4  323.62   12.96
  12   4   4  159.32    6.01
 -12  -4  -4  183.06    8.60
  12   5   4    1.87    2.18
 -12  -5  -4    1.24    2.28
  12   6   4   83.24    3.84
 -12  -6  -4   86.86    4.56
  12   7   4  278.94   11.82
 -12  -7  -4  257.07   10.88
  12   8   4   80.13    4.77
 -12  -8  -4   81.89    4.77
  12   9   4  117.44    6.63
 -12  -9  -4  120.34    6.43
  12  10   4   58.57    3.52
 -12 -10  -4   56.70    3.52
  12  11   4   53.07    2.28
 -12 -11  -4   46.85    3.94
  12  12   4    2.80    1.66
 -12 -12  -4    8.09    3.42
 -12 -13  -4  359.58   13.27
  12  14   4    0.52    1.24
 -12 -14  -4    0.41    3.42
  12  15   4   36.80    2.28
 -12 -15  -4   30.68    3.21
  12  16   4    2.80    1.24
 -12 -16  -4   -3.11    5.91
  12  17   4  155.38    5.91
 -12 -17  -4  158.91    8.09
  12  18   4    0.31    1.35
 -12 -18  -4    3.01    3.94
  12  19   4  122.83    6.12
 -12 -19  -4  113.19    5.70
  12  20   4    8.09    1.76
 -12 -20  -4    6.63    2.80
  12  21   4   14.62    1.55
 -12 -21  -4   12.85    3.01
  12  22   4   19.69    2.18
 -12 -22  -4   19.18    3.94
  12  23   4   90.70    5.18
 -12 -23  -4   83.13   11.82
  12  24   4    8.91    2.18
 -12 -24  -4    9.74    5.60
  12  25   4    1.97    2.70
 -12 -25  -4    3.73    6.74
  12  26   4   12.13    2.07
 -12 -26  -4   18.24   10.26
  12  27   4   12.13    2.18
 -12 -27  -4    5.91   11.51
  12  28   4    5.18    2.18
 -12 -28  -4    5.08    4.46
  12  29   4  103.55    4.25
 -12 -29  -4  113.50    8.40
  12  30   4    1.55    2.07
 -12 -30  -4    4.66    3.11
  12  31   4   41.57    2.80
 -12 -31  -4   45.40    4.46
  12  32   4   12.75    2.80
 -12 -32  -4   10.16    3.63
  12  33   4   39.49    4.04
 -12 -33  -4   39.91    5.39
  12  34   4   20.94    2.80
 -12 -34  -4   17.93    4.77
  12  35   4    8.09    2.59
 -12 -35  -4    9.43    4.66
  12  36   4   17.31    3.21
 -12 -36  -4   21.15    4.66
  12  37   4   -0.73    2.80
 -12 -37  -4   -6.74    9.33
  12  38   4    9.95    2.49
 -12 -38  -4    8.71    3.32
  12  39   4   36.69    3.21
 -12 -39  -4   36.38    4.87
  12  40   4    5.18    2.59
 -12 -40  -4    8.19    3.11
  12  41   4   10.68    2.70
 -12 -41  -4    4.98    5.80
  13   0   4    0.93    1.45
  13   1   4    9.43    2.38
 -13  -1  -4   15.76    1.55
  13   2   4   18.76    1.55
 -13  -2  -4   16.27    2.90
  13   3   4  181.71    6.63
 -13  -3  -4  167.20    7.88
  13   4   4  274.38    9.23
 -13  -4  -4  278.52   10.99
  13   5   4   22.08    2.38
 -13  -5  -4   18.97    2.80
  13   6   4  246.08    8.40
 -13  -6  -4  252.09    9.95
  13   7   4    2.49    1.76
 -13  -7  -4    0.41    2.49
  13   8   4    0.73    2.18
 -13  -8  -4    0.21    1.87
  13   9   4  137.45    5.39
 -13  -9  -4  139.11    5.80
  13  10   4   12.54    2.49
 -13 -10  -4   14.82    2.80
  13  11   4  125.63    6.53
 -13 -11  -4  124.18    6.01
  13  12   4   20.01    2.28
 -13 -12  -4   25.50    3.42
  13  13   4  376.69    8.19
 -13 -13  -4  361.14   21.25
  13  14   4  137.97    4.35
 -13 -14  -4  131.64    7.88
  13  15   4   86.55    3.42
 -13 -15  -4   83.65    4.98
  13  16   4  166.16    4.56
 -13 -16  -4  141.18    6.32
  13  17   4    1.76    1.35
 -13 -17  -4    3.21    3.11
  13  18   4    1.14    1.45
 -13 -18  -4   -1.24    3.11
  13  19   4   73.18    3.11
 -13 -19  -4   66.13    4.66
  13  20   4    0.21    1.55
 -13 -20  -4    1.55    3.11
  13  21   4   33.48    2.28
 -13 -21  -4   31.62    4.15
  13  22   4   14.62    1.97
 -13 -22  -4   17.00    3.94
  13  23   4  168.44    8.50
 -13 -23  -4  158.39    8.50
  13  24   4   46.85    3.11
 -13 -24  -4   53.69    5.29
  13  25   4   15.44    2.38
 -13 -25  -4   13.06    3.21
  13  26   4   91.11    4.46
 -13 -26  -4  101.27    6.32
  13  27   4    0.31    1.87
 -13 -27  -4   -0.52    3.01
  13  28   4   -0.93    2.70
 -13 -28  -4    6.01   11.71
  13  29   4   57.84    3.84
 -13 -29  -4   57.53    7.98
  13  30   4    7.98    3.01
 -13 -30  -4    2.70   12.34
  13  31   4   27.88    2.90
 -13 -31  -4   28.71    3.94
  13  32   4    0.93    2.38
 -13 -32  -4    3.21    3.01
  13  33   4   50.07    3.63
 -13 -33  -4   52.14    5.49
  13  34   4   21.56    2.70
 -13 -34  -4   26.23    4.66
  13  35   4    0.83    3.11
 -13 -35  -4   -2.07    4.77
  13  36   4   35.76    3.21
 -13 -36  -4   38.35    5.70
  13  37   4    3.11    3.32
 -13 -37  -4    2.70    4.25
  13  38   4    1.45    2.07
 -13 -38  -4    7.05   11.82
  13  39   4    6.22    2.28
 -13 -39  -4    3.42    3.52
  13  40   4    2.28    3.32
 -13 -40  -4    0.83    3.11
  13  41   4    0.41    2.70
 -13 -41  -4   -3.01    3.52
  14   0   4 1033.76   37.83
  14   1   4  150.09    5.08
 -14  -1  -4  172.80    5.08
  14   2   4   27.57    3.32
 -14  -2  -4   25.40    3.32
  14   3   4    9.23    2.80
 -14  -3  -4    4.98    2.59
  14   4   4   34.62    3.94
 -14  -4  -4   36.18    3.21
  14   5   4   49.03    2.80
 -14  -5  -4   52.66    3.84
  14   6   4   48.51    3.21
 -14  -6  -4   45.40    4.25
  14   7   4   40.94    2.70
 -14  -7  -4   37.21    3.42
  14   8   4  118.79    6.84
 -14  -8  -4  107.60    6.12
  14   9   4   89.04    4.25
 -14  -9  -4   88.11    4.87
  14  10   4  478.27   12.54
 -14 -10  -4  468.63   23.74
  14  11   4   63.44    3.01
 -14 -11  -4   58.46    5.60
  14  12   4   18.04    2.70
 -14 -12  -4   16.07    3.52
  14  13   4   20.21    2.90
 -14 -13  -4   17.21    2.90
  14  14   4    3.11    1.14
 -14 -14  -4    3.11    3.52
  14  15   4    9.54    1.55
 -14 -15  -4    5.29    3.11
  14  16   4    1.45    1.24
 -14 -16  -4    0.00    3.01
  14  17   4   30.68    2.18
 -14 -17  -4   29.13    3.73
  14  18   4    2.38    1.87
 -14 -18  -4    0.21    3.11
  14  19   4   37.63    2.70
 -14 -19  -4   39.29    4.15
  14  20   4  139.31    4.98
 -14 -20  -4  125.42    5.60
  14  21   4    7.57    1.87
 -14 -21  -4    8.19    3.52
  14  22   4   46.23    2.49
 -14 -22  -4   40.32    4.25
  14  23   4   45.40    2.49
 -14 -23  -4   44.68    4.35
  14  24   4   15.96    2.59
 -14 -24  -4   12.75    4.25
  14  25   4    1.45    1.87
 -14 -25  -4    1.04    3.52
  14  26   4    6.22    2.18
 -14 -26  -4    5.80    4.35
  14  27   4   31.62    3.73
 -14 -27  -4   25.71    3.94
  14  28   4    3.63    2.28
 -14 -28  -4    9.54   11.71
  14  29   4   10.05    2.18
 -14 -29  -4    5.49    3.94
  14  30   4   36.28    2.80
 -14 -30  -4   35.66    4.04
  14  31   4    0.31    1.76
 -14 -31  -4    2.49   11.30
  14  32   4   47.47    3.84
 -14 -32  -4   21.87   12.02
  14  33   4   47.47    2.90
 -14 -33  -4   35.24   15.13
  14  34   4   34.72    2.70
 -14 -34  -4   43.33   11.61
  14  35   4    2.38    2.07
 -14 -35  -4    3.73    4.46
  14  36   4   11.82    2.49
 -14 -36  -4    8.50    4.25
  14  37   4   16.90    4.25
 -14 -37  -4   14.51    4.46
  14  38   4    3.21    2.07
 -14 -38  -4    3.21   11.51
  14  39   4    0.52    1.66
 -14 -39  -4   -1.76    3.94
  14  40   4    3.94    1.87
 -14 -40  -4    0.73    2.90
  15   0   4   -0.62    3.32
  15   1   4    2.80    2.07
 -15  -1  -4    4.77    2.80
  15   2   4   17.21    2.70
 -15  -2  -4   21.25    2.90
  15   3   4  282.36   11.51
 -15  -3  -4  314.39   12.02
  15   4   4   95.36    4.15
 -15  -4  -4   94.12    5.39
  15   5   4    0.52    1.24
 -15  -5  -4    1.97    3.42
  15   6   4    4.66    1.66
 -15  -6  -4    4.35    2.49
  15   7   4  179.12    5.49
 -15  -7  -4  170.10    7.26
  15   8   4   42.08    2.59
 -15  -8  -4   43.02    3.94
  15   9   4   40.63    3.11
 -15  -9  -4   42.71    3.94
  15  10   4   39.70    2.90
 -15 -10  -4   40.22    3.84
  15  11   4    1.45    2.18
 -15 -11  -4   -0.83    3.32
  15  12   4   39.80    3.11
 -15 -12  -4   44.36    4.56
  15  13   4  295.73    8.29
 -15 -13  -4  281.32   10.57
  15  14   4   97.85    4.77
 -15 -14  -4   86.76    5.70
  15  15   4    0.62    0.83
 -15 -15  -4   -0.10    3.01
  15  16   4   33.38    1.76
 -15 -16  -4   33.27    4.25
  15  17   4  121.49    4.56
 -15 -17  -4  104.38    6.01
  15  18   4   77.33    2.70
 -15 -18  -4   73.91    5.08
  15  19   4   78.57    3.21
 -15 -19  -4   67.69    4.87
  15  20   4   49.44    2.90
 -15 -20  -4   42.91    5.39
  15  21   4    3.52    1.55
 -15 -21  -4    0.73    4.15
  15  22   4   34.72    2.28
 -15 -22  -4   32.13    3.94
  15  23   4  126.15    5.49
 -15 -23  -4  122.52    8.19
  15  24   4   65.41    2.80
 -15 -24  -4   60.22    6.63
  15  25   4    0.21    1.76
 -15 -25  -4    0.62    3.32
  15  26   4    8.50    2.49
 -15 -26  -4    7.26    4.35
  15  27   4   50.69    2.80
 -15 -27  -4   48.93    5.18
  15  28   4   16.07    2.38
 -15 -28  -4   17.52    4.04
  15  29   4   58.15    3.32
 -15 -29  -4   47.89    6.53
  15  30   4   11.09    2.18
 -15 -30  -4   13.48    4.98
  15  31   4    6.32    3.52
 -15 -31  -4    5.29    2.90
  15  32   4    6.22    2.38
 -15 -32  -4    6.63    3.21
  15  33   4   76.08    3.63
 -15 -33  -4   80.75    5.60
  15  34   4   10.57    2.38
 -15 -34  -4   10.78    4.04
  15  35   4    8.81    2.28
 -15 -35  -4   11.61    8.71
  15  36   4   -1.04    1.76
 -15 -36  -4   -6.12    7.98
  15  37   4    6.84    6.22
 -15 -37  -4   14.10    6.74
  15  38   4   -1.66    3.21
 -15 -38  -4   -2.70    9.64
  15  39   4    8.50    1.76
 -15 -39  -4    7.98   11.51
  16   0   4  371.40    8.50
  16   1   4  101.58    3.73
 -16  -1  -4   97.23    5.91
  16   2   4    5.08    1.24
 -16  -2  -4    5.80    2.59
  16   3   4  180.05    5.91
 -16  -3  -4  185.96    8.71
  16   4   4    7.15    1.35
 -16  -4  -4   13.06    2.90
  16   5   4  179.64    6.63
 -16  -5  -4  180.05    8.40
  16   6   4    9.64    1.66
 -16  -6  -4   15.96    3.01
  16   7   4   94.74    3.52
 -16  -7  -4  105.31    5.60
  16   8   4    5.49    1.97
 -16  -8  -4    4.98    2.90
  16   9   4    3.11    1.45
 -16  -9  -4    4.35    2.59
  16  10   4  341.55    8.91
 -16 -10  -4  324.86   11.30
  16  11   4   25.40    2.28
 -16 -11  -4   28.92    3.84
  16  12   4   35.45    2.38
 -16 -12  -4   36.69    3.94
  16  13   4  103.55    4.35
 -16 -13  -4   86.35    5.70
  16  14   4   18.87    2.49
 -16 -14  -4   24.36    3.11
  16  15   4   12.44    1.87
 -16 -15  -4   17.93    4.25
  16  16   4    5.18    1.66
 -16 -16  -4    7.98    3.11
  16  17   4   19.90    1.55
 -16 -17  -4   21.25    3.84
  16  18   4   23.53    2.18
 -16 -18  -4   20.32    3.84
  16  19   4   -0.31    1.76
 -16 -19  -4    0.41    4.46
  16  20   4  180.47    5.80
 -16 -20  -4  150.72    8.40
  16  21   4    0.73    1.66
 -16 -21  -4    2.38    6.01
  16  22   4   38.04    2.90
 -16 -22  -4   33.79    4.15
  16  23   4   -0.31    1.66
 -16 -23  -4    0.62    3.84
  16  24   4   23.53    2.49
 -16 -24  -4   24.98    4.25
  16  25   4    0.62    2.07
 -16 -25  -4    1.97    3.42
  16  26   4    1.04    1.66
 -16 -26  -4   -0.62    3.32
  16  27   4   10.05    2.59
 -16 -27  -4    9.33    4.56
  16  28   4    0.10    1.87
 -16 -28  -4    1.66    3.01
  16  29   4   15.96    1.97
 -16 -29  -4   15.76    4.56
  16  30   4  108.84    3.84
 -16 -30  -4   96.71    7.77
  16  31   4    4.87    2.07
 -16 -31  -4    6.74    3.42
  16  32   4   31.72    2.80
 -16 -32  -4   30.06    4.04
  16  33   4    4.66    2.07
 -16 -33  -4    3.84    3.63
  16  34   4    1.14    2.07
 -16 -34  -4    2.80   13.37
  16  35   4    8.09    2.80
 -16 -35  -4    7.46    4.66
  16  36   4    1.35    2.18
 -16 -36  -4    3.94    4.56
  16  37   4    5.49    3.21
 -16 -37  -4   12.44    4.66
  16  38   4   -0.41    2.28
 -16 -38  -4    4.77   10.26
  16  39   4    9.95    2.28
  17   0   4    0.62    1.14
  17   1   4    2.07    2.70
 -17  -1  -4    2.59    3.63
  17   2   4    3.52    2.38
 -17  -2  -4    3.11    2.80
  17   3   4   86.55    4.04
 -17  -3  -4   87.38    5.49
  17   4   4   41.77    2.38
 -17  -4  -4   41.88    4.15
  17   5   4    7.98    1.55
 -17  -5  -4    9.02    3.63
  17   6   4  101.79    3.84
 -17  -6  -4   92.98    5.91
  17   7   4  152.27    6.32
 -17  -7  -4  162.74    7.57
  17   8   4   23.74    2.07
 -17  -8  -4   19.49    3.42
  17   9   4    0.10    2.18
 -17  -9  -4   -0.83    2.59
  17  10   4   12.44    1.87
 -17 -10  -4   12.75    3.94
  17  11   4    9.85    1.55
 -17 -11  -4   13.06    3.84
  17  12   4    5.70    1.87
 -17 -12  -4    3.52    3.21
  17  13   4   13.79    2.38
 -17 -13  -4   12.96    4.25
  17  14   4    3.21    1.97
 -17 -14  -4    1.24    2.70
  17  15   4   14.30    3.32
 -17 -15  -4   17.41    3.11
  17  16   4  182.54   11.30
 -17 -16  -4  208.56    9.74
  17  17   4  165.85    7.36
 -17 -17  -4  224.10   10.37
  17  18   4   38.56    2.28
 -17 -18  -4   36.18    4.66
  17  19   4    2.07    1.45
 -17 -19  -4    2.70    3.94
  17  20   4   40.84    2.49
 -17 -20  -4   38.35    4.25
  17  21   4   25.71    2.38
 -17 -21  -4   20.83    4.25
  17  22   4   10.37    1.97
 -17 -22  -4   13.27    4.46
  17  23   4    6.63    1.76
 -17 -23  -4    6.53    4.66
  17  24   4   10.68    2.59
 -17 -24  -4    9.54    3.73
  17  25   4   25.91    3.11
 -17 -25  -4   23.43    5.18
  17  26   4  107.80    3.63
 -17 -26  -4  106.97    6.22
  17  27   4   89.14    3.52
 -17 -27  -4   87.07    6.74
  17  28   4   21.77    2.70
 -17 -28  -4   24.98    4.35
  17  29   4    4.35    2.70
 -17 -29  -4    1.35    3.42
  17  30   4    1.76    2.07
 -17 -30  -4    3.32    4.66
  17  31   4    6.12    2.07
 -17 -31  -4   -1.14    4.35
  17  32   4    0.52    1.87
 -17 -32  -4    1.87    3.21
  17  33   4   12.85    2.28
 -17 -33  -4   14.20    3.63
  17  34   4   -1.14    2.07
 -17 -34  -4    0.10    3.32
  17  35   4    1.66    1.66
 -17 -35  -4    0.31    4.66
  17  36   4   23.43    2.59
 -17 -36  -4   20.73    4.98
  17  37   4   13.27    2.07
 -17 -37  -4    8.81    4.35
  17  38   4    1.04    2.70
 -17 -38  -4   -0.21    4.15
  18   0   4    2.18    1.04
  18   1   4   53.49    2.90
 -18  -1  -4   48.30    4.04
  18   2   4  123.45    4.35
 -18  -2  -4  116.51    6.63
  18   3   4  119.10    6.94
 -18  -3  -4  111.74    5.91
  18   4   4  123.35    5.29
 -18  -4  -4  118.48    6.01
  18   5   4   28.51    4.15
 -18  -5  -4   20.21    4.15
  18   6   4   80.64    3.73
 -18  -6  -4   86.35    5.39
  18   7   4   78.99    3.01
 -18  -7  -4   74.43    4.77
  18   8   4   62.50    2.90
 -18  -8  -4   61.78    4.56
  18   9   4   22.91    1.97
 -18  -9  -4   21.98    3.84
  18  10   4    8.60    1.55
 -18 -10  -4    7.36    3.52
  18  11   4    9.95    2.38
 -18 -11  -4   13.37    2.90
  18  12   4   72.14    3.32
 -18 -12  -4   66.03    5.49
  18  13   4  119.72    4.87
 -18 -13  -4  116.82    6.32
  18  14   4   40.22    2.59
 -18 -14  -4   50.79    4.87
  18  15   4    4.66    2.07
 -18 -15  -4    5.91    3.11
  18  16   4    4.46    3.21
 -18 -16  -4    7.36    3.21
  18  17   4   60.33    3.73
 -18 -17  -4   66.44    4.87
  18  18   4   20.32    2.18
 -18 -18  -4   19.49    3.73
  18  19   4   33.48    3.21
 -18 -19  -4   26.85    4.25
  18  20   4   44.05    2.59
 -18 -20  -4   46.02    4.66
  18  21   4    2.18    1.55
 -18 -21  -4    0.62    3.94
  18  22   4   13.06    1.76
 -18 -22  -4   16.69    4.15
  18  23   4   40.94    2.28
 -18 -23  -4   32.86    4.15
  18  24   4    2.70    1.76
 -18 -24  -4    1.35    3.42
  18  25   4    2.80    2.07
 -18 -25  -4    3.42    4.15
  18  26   4    1.87    1.45
 -18 -26  -4    3.63    3.21
  18  27   4   -0.10    1.66
 -18 -27  -4    0.62    4.56
  18  28   4    2.49    3.11
 -18 -28  -4    3.32    4.77
  18  29   4   48.20    3.01
 -18 -29  -4   41.46    4.98
  18  30   4   54.83    2.80
 -18 -30  -4   54.11    9.74
  18  31   4   20.21    2.07
 -18 -31  -4   17.41    5.08
  18  32   4    3.01    1.87
 -18 -32  -4    0.21    3.63
  18  33   4    6.32    1.87
 -18 -33  -4    8.81    3.94
  18  34   4    5.29    1.76
 -18 -34  -4    6.32    3.73
  18  35   4    4.46    2.07
 -18 -35  -4    0.83    3.32
  18  36   4    3.11    1.76
  18  37   4    0.21    1.76
 -18 -37  -4    4.25    4.56
  19   0   4    1.35    2.49
  19   1   4    0.41    1.55
 -19  -1  -4    0.31    3.42
  19   2   4    1.35    3.73
 -19  -2  -4    3.11    3.94
  19   3   4    1.87    2.18
 -19  -3  -4   -0.21    3.32
  19   4   4  148.02    5.49
 -19  -4  -4  139.63    6.53
  19   5   4   12.13    2.07
 -19  -5  -4    9.64    3.21
  19   6   4  139.00    4.77
 -19  -6  -4  128.12    6.22
  19   7   4   33.90    2.59
 -19  -7  -4   36.18    4.15
  19   8   4    9.33    1.76
 -19  -8  -4    0.93    3.94
  19   9   4   12.23    2.49
 -19  -9  -4   10.88    4.15
  19  10   4    3.11    1.66
 -19 -10  -4    7.77    6.74
  19  11   4   22.39    2.18
 -19 -11  -4   21.15    3.73
  19  12   4   10.26    1.97
 -19 -12  -4   14.20    4.46
  19  13   4   24.67    2.90
 -19 -13  -4   26.02    4.25
  19  14   4   76.81    3.73
 -19 -14  -4   64.16    9.12
  19  15   4   33.69    3.01
 -19 -15  -4   29.33    4.56
  19  16   4  135.69    5.29
 -19 -16  -4  126.98    7.88
  19  17   4   67.27    4.66
 -19 -17  -4   65.30    4.66
  19  18   4    3.42    1.87
 -19 -18  -4    2.59    3.21
  19  19   4   17.52    2.38
 -19 -19  -4   17.10    3.52
  19  20   4    0.73    1.97
 -19 -20  -4    2.07    3.94
  19  21   4   36.90    2.49
 -19 -21  -4   42.40    5.70
  19  22   4    1.97    1.55
 -19 -22  -4    2.38    3.52
  19  23   4   28.92    2.18
 -19 -23  -4   29.54    4.77
  19  24   4   21.04    1.87
 -19 -24  -4   22.91    5.29
  19  25   4   15.86    1.87
 -19 -25  -4   15.34    3.52
  19  26   4   90.91    4.66
 -19 -26  -4   82.93    7.05
  19  27   4   14.82    2.38
 -19 -27  -4   17.00    3.84
  19  28   4    1.45    2.49
 -19 -28  -4    0.73    4.15
  19  29   4    3.94    2.18
 -19 -29  -4    3.11    3.52
  19  30   4    3.52    2.28
 -19 -30  -4    1.55    3.11
  19  31   4   10.26    1.76
 -19 -31  -4   16.69    4.98
  19  32   4    3.32    1.97
 -19 -32  -4    4.98    4.04
  19  33   4    2.90    2.80
 -19 -33  -4    2.07    3.32
  19  34   4   11.61    1.87
 -19 -34  -4   11.40    3.94
  19  35   4    0.10    2.38
 -19 -35  -4    1.35    3.32
  19  36   4   26.74    2.38
 -19 -36  -4   27.47    4.25
  20   0   4   60.85    5.08
  20   1   4  144.60    5.18
 -20  -1  -4  143.56    8.29
  20   2   4   15.34    2.18
 -20  -2  -4   19.07    3.63
  20   3   4   13.27    2.28
 -20  -3  -4   12.96    4.87
  20   4   4   16.27    2.38
 -20  -4  -4   14.51    3.94
  20   5   4   50.17    3.01
 -20  -5  -4   43.02    4.56
  20   6   4    6.01    1.66
 -20  -6  -4    7.26    4.04
  20   7   4    5.18    2.49
 -20  -7  -4    2.07    4.04
  20   8   4   35.66    2.70
 -20  -8  -4   25.81    4.46
  20   9   4  124.08    4.77
 -20  -9  -4  121.80    7.88
  20  10   4   52.66    2.70
 -20 -10  -4   48.51    4.87
  20  11   4   80.96    4.25
 -20 -11  -4   82.20    6.22
  20  12   4   11.19    1.97
 -20 -12  -4    9.23    3.21
  20  13   4   36.07    3.32
 -20 -13  -4   31.72    4.25
  20  14   4    2.90    2.18
 -20 -14  -4    1.66    3.11
  20  15   4    2.49    1.97
 -20 -15  -4    0.73    3.32
  20  16   4    3.32    2.28
 -20 -16  -4    7.77    3.73
  20  17   4   36.07    3.11
 -20 -17  -4   36.59    5.39
  20  18   4   10.26    2.38
 -20 -18  -4    5.49    3.73
  20  19   4   29.75    3.73
 -20 -19  -4   36.90    5.29
  20  20   4    4.87    2.07
 -20 -20  -4    3.73    4.35
  20  21   4    9.33    2.59
 -20 -21  -4    7.05    3.63
  20  22   4    1.45    2.49
 -20 -22  -4    1.35    3.11
  20  23   4   38.25    2.38
 -20 -23  -4   36.38    5.39
  20  24   4    8.40    1.66
 -20 -24  -4    5.91    4.25
  20  25   4    0.73    2.28
 -20 -25  -4   -0.31    3.21
  20  26   4   10.05    2.07
 -20 -26  -4    4.98    4.87
  20  27   4   14.62    2.07
 -20 -27  -4   18.76    3.73
  20  28   4    3.32    1.97
 -20 -28  -4    2.80    4.46
  20  29   4   20.32    2.07
 -20 -29  -4   23.63    4.66
  20  30   4    0.00    2.18
 -20 -30  -4   -2.70    3.73
  20  31   4    2.07    1.66
 -20 -31  -4    4.15    3.52
  20  32   4    7.36    1.76
 -20 -32  -4    7.77    5.08
  20  33   4   23.12    2.38
 -20 -33  -4   25.08    5.08
  20  34   4    6.74    2.07
 -20 -34  -4    8.91    3.52
  20  35   4    0.41    1.66
 -20 -35  -4   -1.87    3.11
  20  36   4    4.25    1.97
 -20 -36  -4   10.68    4.25
  21   0   4   -2.70    3.52
  21   1   4    5.80    2.07
 -21  -1  -4    4.56    4.35
  21   2   4    1.35    1.97
 -21  -2  -4    2.80    4.87
  21   3   4   58.25    6.01
 -21  -3  -4   52.45    4.66
  21   4   4  110.39    5.39
 -21  -4  -4  100.44    6.84
  21   5   4    3.84    2.07
 -21  -5  -4    0.10    3.21
  21   6   4   34.83    2.49
 -21  -6  -4   32.34    4.15
  21   7   4   24.05    2.59
 -21  -7  -4   25.50    4.04
  21   8   4   12.34    2.18
 -21  -8  -4   12.96    3.63
  21   9   4    6.63    2.70
 -21  -9  -4    6.53    3.11
  21  10   4   36.80    3.84
 -21 -10  -4   33.17    3.84
  21  11   4   14.41    2.07
 -21 -11  -4   11.61    4.46
  21  12   4   40.22    2.38
 -21 -12  -4   46.23    4.56
  21  13   4   57.63    3.32
 -21 -13  -4   57.32    5.18
  21  14   4  115.78    5.49
 -21 -14  -4  112.78    6.43
  21  15   4    7.57    2.90
 -21 -15  -4   11.09    3.63
  21  16   4   12.02    2.70
 -21 -16  -4   12.54    3.63
  21  17   4    8.60    1.87
 -21 -17  -4   11.09    3.42
  21  18   4    6.01    2.49
 -21 -18  -4    5.08    4.35
  21  19   4   20.73    2.38
 -21 -19  -4   21.77    3.84
  21  20   4    5.70    2.07
 -21 -20  -4    4.66    3.21
  21  21   4   12.34    3.63
 -21 -21  -4    9.02    4.04
  21  22   4   13.89    2.07
 -21 -22  -4   17.31    5.08
  21  23   4   69.66    3.94
 -21 -23  -4   70.18    6.32
  21  24   4   45.09    3.84
 -21 -24  -4   51.10    5.49
  21  25   4   -0.93    2.28
 -21 -25  -4    3.63    4.46
  21  26   4   10.68    1.87
 -21 -26  -4   17.52    3.63
  21  27   4    4.87    1.76
 -21 -27  -4    3.11    4.46
  21  28   4    6.32    2.18
 -21 -28  -4    7.36    3.42
  21  29   4   11.92    1.87
 -21 -29  -4   10.68    4.98
  21  30   4    6.63    2.07
 -21 -30  -4    6.12    4.46
  21  31   4    2.49    1.55
 -21 -31  -4    4.56    3.63
  21  32   4    4.15    1.76
 -21 -32  -4    4.87    4.66
  21  33   4    7.26    3.63
 -21 -33  -4   10.99    4.66
  21  34   4    9.64    2.07
 -21 -34  -4    8.19    3.84
  21  35   4    0.31    1.97
 -21 -35  -4    0.73    3.42
  22   0   4  115.99    6.94
  22   1   4   56.91    4.35
 -22  -1  -4   67.07    4.98
  22   2   4   20.32    2.59
 -22  -2  -4   18.04    3.63
  22   3   4    3.94    2.59
 -22  -3  -4    4.66    3.42
  22   4   4   10.37    2.49
 -22  -4  -4    6.84    3.42
  22   5   4   78.36    4.56
 -22  -5  -4   70.59    5.80
  22   6   4    2.07    2.28
 -22  -6  -4    1.35    3.32
  22   7   4    2.18    1.87
 -22  -7  -4    6.01    3.63
  22   8   4   -0.52    1.97
 -22  -8  -4    0.52    4.87
  22   9   4   55.97    3.01
 -22  -9  -4   51.83    4.77
  22  10   4  107.39    5.18
 -22 -10  -4  105.31    7.05
  22  11   4   32.24    2.70
 -22 -11  -4   42.29    4.77
  22  12   4    9.12    2.38
 -22 -12  -4   11.09    3.94
  22  13   4    1.66    1.87
 -22 -13  -4    2.07    2.90
  22  14   4   18.14    2.07
 -22 -14  -4   17.73    4.87
  22  15   4    1.04    2.38
 -22 -15  -4    4.56    4.25
  22  16   4    1.66    2.18
 -22 -16  -4    1.66    4.25
  22  17   4   13.68    2.49
 -22 -17  -4   11.19    3.11
  22  18   4    1.45    2.90
 -22 -18  -4    4.66    3.63
  22  19   4    4.04    2.28
 -22 -19  -4    1.76    3.21
  22  20   4   64.99    3.52
 -22 -20  -4   59.91    5.60
  22  21   4   -1.04    2.07
 -22 -21  -4    0.52    4.15
  22  22   4   22.29    2.90
 -22 -22  -4   20.32    4.77
  22  23   4   17.62    2.49
 -22 -23  -4   18.55    3.52
  22  24   4    5.60    1.87
 -22 -24  -4    6.22    4.98
  22  25   4    0.41    2.49
 -22 -25  -4   -1.24    6.43
  22  26   4    1.76    2.28
 -22 -26  -4    3.11    3.63
  22  27   4   15.44    2.70
 -22 -27  -4   20.52   10.57
  22  28   4   -0.73    1.45
 -22 -28  -4    4.77    4.87
  22  29   4    0.93    1.97
 -22 -29  -4    0.62    3.11
  22  30   4   17.83    2.18
 -22 -30  -4   18.66    4.98
  22  31   4    1.04    1.76
 -22 -31  -4    1.45    3.21
  22  32   4    7.77    1.66
 -22 -32  -4    6.94    3.01
  22  33   4   12.65    1.66
 -22 -33  -4    8.19   11.30
  22  34   4   -0.52    1.66
 -22 -34  -4    0.73    4.35
  23   0   4    0.41    4.04
  23   1   4   -0.31    3.73
 -23  -1  -4    5.60    4.46
  23   2   4    2.07    2.07
 -23  -2  -4   -1.55    3.11
  23   3   4   67.48    3.84
 -23  -3  -4   54.42    4.56
  23   4   4    6.53    2.38
 -23  -4  -4    5.91    3.42
  23   5   4    0.52    2.07
 -23  -5  -4    1.66    3.01
  23   6   4    0.41    2.07
 -23  -6  -4    4.15    4.56
  23   7   4  103.76    6.74
 -23  -7  -4  102.72    6.22
  23   8   4   14.51    2.38
 -23  -8  -4   13.48    3.94
  23   9   4    2.18    3.52
 -23  -9  -4   -1.87    3.94
  23  10   4    5.60    2.70
 -23 -10  -4    6.43    4.25
  23  11   4    4.66    1.97
 -23 -11  -4    5.80    3.21
  23  12   4    8.81    2.70
 -23 -12  -4    7.36    4.56
  23  13   4   39.49    3.11
 -23 -13  -4   43.54    5.18
  23  14   4   17.83    2.80
 -23 -14  -4   16.38    3.63
  23  15   4    1.14    2.07
 -23 -15  -4    2.38    3.63
  23  16   4   17.21    2.80
 -23 -16  -4   18.55    3.94
  23  17   4   90.91    4.04
 -23 -17  -4   85.31    6.74
  23  18   4   25.50    2.28
 -23 -18  -4   20.52    4.25
  23  19   4   -0.21    2.07
 -23 -19  -4    0.73    4.46
  23  20   4   14.10    2.38
 -23 -20  -4    7.57    4.56
  23  21   4    4.46    5.08
 -23 -21  -4    3.94    3.21
  23  22   4    6.32    2.18
 -23 -22  -4    5.60    3.21
  23  23   4   16.90    2.59
 -23 -23  -4   16.07    4.25
  23  24   4   18.04    2.80
 -23 -24  -4   17.93    4.35
  23  25   4    5.70    2.28
 -23 -25  -4    6.84    3.52
  23  26   4    8.40    3.84
 -23 -26  -4    6.84    4.25
  23  27   4   34.10    3.11
 -23 -27  -4   27.78    3.52
  23  28   4    8.50    2.38
 -23 -28  -4   10.57    4.77
  23  29   4    3.84    2.59
 -23 -29  -4    3.21    3.52
  23  30   4    1.87    2.80
 -23 -30  -4    2.49    3.21
  23  31   4   -0.52    2.38
 -23 -31  -4   -1.76    4.98
 -23 -32  -4   -1.04    3.84
  24   0   4   40.84    5.60
  24   1   4    0.21    3.63
 -24  -1  -4    4.15    4.04
  24   2   4   35.45    2.59
 -24  -2  -4   41.57    4.46
  24   3   4   24.15    3.11
 -24  -3  -4   22.08    3.84
  24   4   4   34.41    3.32
 -24  -4  -4   32.34    3.94
  24   5   4   31.82    3.32
 -24  -5  -4   33.38    5.91
  24   6   4   21.77    2.49
 -24  -6  -4   29.96    4.35
  24   7   4   10.57    2.28
 -24  -7  -4   11.71    3.94
  24   8   4   14.62    2.80
 -24  -8  -4   13.27    4.56
  24   9   4    0.00    1.87
 -24  -9  -4   -0.52    3.42
  24  10   4   81.89    4.25
 -24 -10  -4   76.08    5.70
  24  11   4    0.41    2.38
 -24 -11  -4    1.35    4.56
  24  12   4   24.98    2.90
 -24 -12  -4   30.47    4.25
  24  13   4   17.31    3.01
 -24 -13  -4   13.16    4.35
  24  14   4    8.91    2.49
 -24 -14  -4   16.17    4.56
  24  15   4    5.29    2.18
 -24 -15  -4    3.32    3.42
  24  16   4    2.49    2.49
 -24 -16  -4    4.04    3.42
  24  17   4    1.97    2.18
 -24 -17  -4    2.18    3.21
  24  18   4    3.21    2.38
 -24 -18  -4    1.76    3.63
  24  19   4    6.43    2.18
 -24 -19  -4    7.57    3.63
  24  20   4   58.46    3.94
 -24 -20  -4   51.31    4.87
  24  21   4    2.49    2.38
 -24 -21  -4    2.49    3.42
  24  22   4    9.23    2.49
 -24 -22  -4   13.37    4.66
  24  23   4    0.41    1.87
 -24 -23  -4    1.87    4.35
  24  24   4    0.21    2.70
 -24 -24  -4    3.52    3.63
  24  25   4    0.10    2.59
 -24 -25  -4   -2.49    4.46
  24  26   4    2.59    1.97
 -24 -26  -4    1.55    3.42
  24  27   4    0.10    2.07
 -24 -27  -4    1.04    4.25
  24  28   4    0.00    2.38
 -24 -28  -4   -2.07    3.42
  24  29   4    5.18    2.49
 -24 -29  -4    4.77    3.42
  24  30   4   35.66    3.21
 -24 -30  -4   33.27    4.46
  24  31   4    0.52    2.28
 -24 -31  -4    2.90    3.32
  25   0   4   -1.87    3.01
  25   1   4   -3.32    6.12
 -25  -1  -4   -0.62    4.04
  25   2   4    2.80    3.73
 -25  -2  -4    1.14    3.94
  25   3   4   19.28    2.70
 -25  -3  -4   21.77    6.43
  25   4   4   16.07    2.59
 -25  -4  -4   15.55    3.32
  25   5   4    1.45    2.49
 -25  -5  -4    3.94    4.25
  25   6   4   38.15    3.52
 -25  -6  -4   32.44    4.56
  25   7   4   66.65    5.39
 -25  -7  -4   63.54    6.32
  25   8   4    7.88    2.80
 -25  -8  -4   10.37    3.63
  25   9   4   -1.45    2.18
 -25  -9  -4   -1.04    3.84
  25  10   4   -0.62    3.11
 -25 -10  -4   -4.66    4.25
  25  11   4   28.82    2.70
 -25 -11  -4   32.13    4.04
  25  12   4    3.84    2.90
 -25 -12  -4   -1.24    4.56
  25  13   4    6.32    2.70
 -25 -13  -4    4.35    3.63
  25  14   4   12.13    2.49
 -25 -14  -4   14.10    3.32
  25  15   4   14.20    2.59
 -25 -15  -4   19.18    4.77
  25  16   4   46.33    3.42
 -25 -16  -4   47.37    4.77
  25  17   4   74.01    4.15
 -25 -17  -4   75.57    6.53
  25  18   4    5.70    2.28
 -25 -18  -4   -0.73    4.66
  25  19   4    3.11    2.70
 -25 -19  -4    3.21    3.94
  25  20   4    0.31    1.97
 -25 -20  -4   -5.39    4.56
  25  21   4   27.68    3.01
 -25 -21  -4   27.26    5.08
  25  22   4    3.01    2.70
 -25 -22  -4    3.42    3.63
  25  23   4    0.10    2.80
 -25 -23  -4    0.41    3.32
  25  24   4    2.28    1.66
 -25 -24  -4    5.08    3.84
  25  25   4    6.53    2.49
 -25 -25  -4   10.05    4.56
  25  26   4   19.80    3.01
 -25 -26  -4   18.14    4.15
  25  27   4   35.14    3.01
 -25 -27  -4   26.95    9.43
  25  28   4    1.66    1.97
 -25 -28  -4    1.76    2.90
  25  29   4   -0.10    8.29
  25  30   4    1.76    4.35
  26   0   4    4.66    8.91
  26   1   4   37.94    5.18
 -26  -1  -4   28.09    5.18
  26   2   4   21.46    3.73
 -26  -2  -4   26.85    5.08
  26   3   4   14.93    3.01
 -26  -3  -4   10.47    4.46
  26   4   4   12.96    2.90
 -26  -4  -4   10.57    3.84
  26   5   4    1.97    2.18
 -26  -5  -4   -0.62    4.25
  26   6   4    7.15    3.01
 -26  -6  -4   10.68    4.35
  26   7   4   14.93    2.59
 -26  -7  -4   13.99    3.94
  26   8   4   17.10    3.11
 -26  -8  -4   22.70    4.04
  26   9   4   26.74    3.21
 -26  -9  -4   32.65    5.29
  26  10   4   -0.21    2.80
 -26 -10  -4    0.73    3.32
  26  11   4   14.20    2.07
 -26 -11  -4   15.76    4.66
  26  12   4   19.49    4.56
 -26 -12  -4   16.07    4.04
  26  13   4   24.26    2.80
 -26 -13  -4   31.62    7.46
  26  14   4    9.43    3.32
 -26 -14  -4   11.51    3.73
  26  15   4    2.70    8.91
 -26 -15  -4    0.21    3.84
  26  16   4    1.66    2.59
 -26 -16  -4    9.12    3.94
  26  17   4   11.40    2.70
 -26 -17  -4   12.75    4.46
  26  18   4   14.20    3.52
 -26 -18  -4   10.26    3.73
  26  19   4   18.04    2.90
 -26 -19  -4   18.04    4.56
  26  20   4    3.84    2.90
 -26 -20  -4    1.66    3.42
  26  21   4    3.84    2.49
 -26 -21  -4    3.84    3.52
  26  22   4    1.35    2.80
 -26 -22  -4    1.76    3.11
  26  23   4   19.28    2.70
 -26 -23  -4   14.72    3.84
  26  24   4    0.93    2.80
 -26 -24  -4   -0.73    3.42
  26  25   4    2.49    2.38
 -26 -25  -4   -1.24    2.80
  26  26   4    2.49    2.70
 -26 -26  -4    6.94    5.39
  26  27   4    5.60    2.49
 -26 -27  -4    0.62    2.90
  26  28   4    1.55    2.07
 -26 -28  -4   -0.83    4.35
 -26 -29  -4    0.93    7.15
  27   0   4    0.00    3.42
  27   1   4    2.90    3.21
 -27  -1  -4   -0.31    2.70
  27   2   4    6.94    4.04
 -27  -2  -4    2.80    4.25
  27   3   4    2.49    4.04
 -27  -3  -4    3.11    4.04
  27   4   4   50.07    3.84
 -27  -4  -4   51.00    5.60
  27   5   4    2.18    2.90
 -27  -5  -4    1.14    4.25
  27   6   4   24.15    2.80
 -27  -6  -4   21.35    4.35
  27   7   4    0.41    2.49
 -27  -7  -4    4.35    5.91
  27   8   4    1.35    2.28
 -27  -8  -4   -1.66    4.66
  27   9   4    0.93    2.70
 -27  -9  -4   -0.93    3.11
  27  10   4    5.91    4.04
 -27 -10  -4    8.40    4.46
  27  11   4    6.22    3.01
 -27 -11  -4    4.15    4.66
  27  12   4   14.82    2.59
 -27 -12  -4   20.21    6.22
  27  13   4    5.29    2.80
 -27 -13  -4    3.42    3.94
  27  14   4   38.87    4.15
 -27 -14  -4   54.52    5.60
  27  15   4    3.52    2.70
 -27 -15  -4    3.42    4.46
  27  16   4   16.17    2.80
 -27 -16  -4   13.48    3.73
  27  17   4    8.60    2.80
 -27 -17  -4    5.18    3.42
  27  18   4    1.66    2.80
 -27 -18  -4   -0.83    3.52
  27  19   4    4.98    3.01
 -27 -19  -4    2.70    3.52
  27  20   4    7.05    2.70
 -27 -20  -4    6.53    3.63
  27  21   4   13.06    2.90
 -27 -21  -4    9.64    4.77
  27  22   4    9.54    2.38
 -27 -22  -4   11.19    4.46
  27  23   4    4.66    3.21
 -27 -23  -4    6.84    3.42
  27  24   4   15.24    2.80
 -27 -24  -4   19.28    4.15
  27  25   4    0.52    2.59
 -27 -25  -4   -0.52    4.04
  27  26   4   12.96    2.49
 -27 -26  -4   10.57    3.63
  27  27   4    1.87    2.38
 -27 -27  -4    1.14    4.25
  28   0   4   27.88    4.46
 -28  -1  -4   71.21    9.95
  28   2   4    2.80    3.94
 -28  -2  -4    0.73    4.04
  28   3   4    1.14    2.49
 -28  -3  -4    0.62    4.04
  28   4   4    1.24    2.80
 -28  -4  -4   -0.21    3.84
  28   5   4    8.50    4.04
 -28  -5  -4   10.78    3.52
  28   6   4    0.00    2.80
 -28  -6  -4   -1.45    2.80
  28   7   4    2.07    4.35
 -28  -7  -4    1.66    4.15
  28   8   4    0.21    2.90
 -28  -8  -4    3.73    4.35
  28   9   4   43.02    3.73
 -28  -9  -4   47.68    5.49
  28  10   4   10.05    2.70
 -28 -10  -4    7.77    4.46
  28  11   4   34.00    3.63
 -28 -11  -4   28.09    4.87
  28  12   4    1.76    2.80
 -28 -12  -4    2.18    4.56
  28  13   4    5.08    3.01
 -28 -13  -4   -0.52    6.74
  28  14   4    1.45    2.90
 -28 -14  -4    1.04    3.63
  28  15   4    3.73    2.90
 -28 -15  -4    3.21    3.52
  28  16   4    0.41    2.90
 -28 -16  -4   -0.83    3.11
  28  17   4    1.35    3.21
 -28 -17  -4    1.66    4.04
  28  18   4    5.18    3.42
 -28 -18  -4    5.08    4.35
  28  19   4   14.10    3.21
 -28 -19  -4    5.49    3.42
  28  20   4    7.57    4.15
 -28 -20  -4    4.77    6.32
  28  21   4    0.52    2.70
 -28 -21  -4    2.18    3.32
  28  22   4    1.76    3.01
 -28 -22  -4   -0.31    3.21
  28  23   4   15.96    3.21
 -28 -23  -4   11.51    4.25
  28  24   4    0.41    3.84
 -28 -24  -4   -0.73    3.21
  28  25   4   -1.55    4.15
 -28 -25  -4   -2.28    2.90
  29   0   4   -0.31    3.84
  29   1   4    1.14    3.42
 -29  -1  -4   -1.87    3.94
  29   2   4    1.97    2.70
 -29  -2  -4   -1.04    3.21
  29   3   4   15.34    3.84
 -29  -3  -4   12.34    3.84
  29   4   4   20.42    3.32
 -29  -4  -4   19.59    4.46
  29   5   4    0.10    2.90
 -29  -5  -4    1.35    3.94
  29   6   4    9.74    4.66
 -29  -6  -4    5.70    4.04
  29   7   4   18.45    3.11
 -29  -7  -4   16.38    4.15
  29   8   4    3.11    3.01
 -29  -8  -4    0.73    2.90
  29   9   4    0.62    2.38
 -29  -9  -4    2.28    4.35
  29  10   4    3.01    2.70
 -29 -10  -4   -0.83    5.49
  29  11   4   -0.73    2.49
 -29 -11  -4   -0.52    4.46
  29  12   4    6.43    4.15
 -29 -12  -4    7.88    4.46
  29  13   4    5.18    3.01
 -29 -13  -4    6.94    3.94
  29  14   4   27.47    3.21
 -29 -14  -4   33.07    5.70
  29  15   4    1.14    2.59
 -29 -15  -4    2.38    3.52
  29  16   4    0.62    4.35
 -29 -16  -4   -1.04    3.73
  29  17   4   12.96    4.77
 -29 -17  -4   14.82    3.73
  29  18   4    4.77    3.42
 -29 -18  -4    5.49    3.32
  29  19   4    0.10    4.35
 -29 -19  -4    0.62    3.32
  29  20   4    7.15    4.98
 -29 -20  -4    6.32    4.25
  29  21   4   -0.31    2.70
 -29 -21  -4   -1.04    3.21
  29  22   4    2.49    2.80
 -29 -22  -4    9.64    5.18
  29  23   4    2.49    3.01
 -29 -23  -4    6.32    6.74
  30   0   4    9.64    2.90
  30   1   4    9.85    4.04
 -30  -1  -4   15.55    4.04
  30   2   4   20.01   11.40
 -30  -2  -4   12.85    4.04
  30   3   4    2.28    3.42
 -30  -3  -4    1.24    3.52
  30   4   4   11.30    3.94
 -30  -4  -4   12.54    4.04
  30   5   4   30.16   13.99
 -30  -5  -4   13.37    4.35
  30   6   4   10.26    4.25
 -30  -6  -4    6.12    3.94
  30   7   4   -0.21    3.11
 -30  -7  -4    0.52    3.52
  30   8   4    2.49    2.49
 -30  -8  -4    1.35    3.32
  30   9   4   10.99    3.11
 -30  -9  -4   11.71    2.90
  30  10   4    8.60    3.52
 -30 -10  -4   11.61    3.73
  30  11   4    7.88    4.77
 -30 -11  -4    2.28    3.84
  30  12   4    4.46    3.32
 -30 -12  -4    5.91    4.25
  30  13   4   -0.83    2.38
 -30 -13  -4    0.10    4.15
  30  14   4    4.35    3.63
 -30 -14  -4    4.66    3.21
  30  15   4    2.07    2.70
 -30 -15  -4    1.55    3.73
 -30 -16  -4   -1.66    4.35
  30  17   4    1.35    3.52
 -30 -17  -4    4.87    6.53
  30  18   4    1.14    2.80
 -30 -18  -4   -1.24    4.04
  30  19   4    0.73    2.49
 -30 -19  -4   -0.21    3.52
  30  20   4   13.89    3.11
 -30 -20  -4   12.13    4.87
  30  21   4   -0.41    2.80
 -30 -21  -4   -0.31    1.97
  31   0   4    2.70   11.30
  31   1   4    5.39    3.63
 -31  -1  -4    5.91    3.42
  31   2   4    1.76    3.84
 -31  -2  -4    0.00    2.49
 -31  -3  -4   13.27    3.63
  31   4   4    0.83    3.63
 -31  -4  -4   -1.97    3.42
  31   5   4    0.62    4.25
 -31  -5  -4    3.94   10.37
  31   6   4    0.83    3.63
 -31  -6  -4   -0.10    3.63
  31   7   4   23.63    3.32
 -31  -7  -4   17.10    3.32
  31   8   4    0.83    3.01
 -31  -8  -4    0.31    2.38
  31   9   4   -2.59    3.21
 -31  -9  -4   -0.10    2.49
  31  10   4    0.41    3.84
 -31 -10  -4   -0.31    5.18
  31  11   4    6.32    2.90
 -31 -11  -4    2.07    3.01
  31  12   4   -0.10    2.70
 -31 -12  -4    0.93    3.21
  31  13   4    4.77    3.21
 -31 -13  -4    3.32    3.21
  31  14   4    1.24    4.04
 -31 -14  -4    1.97    3.32
  31  15   4    0.31    7.26
 -31 -15  -4    6.22    3.63
  31  16   4    2.59    4.66
 -31 -16  -4    4.35    7.36
  31  17   4   20.32    4.46
 -31 -17  -4   25.71    5.18
  31  18   4    0.83    2.49
 -31 -18  -4    1.14    3.21
  31  19   4    0.00    3.32
 -31 -19  -4    0.21    5.08
  32   0   4    2.59    3.63
  32   1   4    5.70    2.80
 -32  -1  -4    3.32    3.63
  32   2   4   12.13    4.15
 -32  -2  -4    7.36    3.94
  32   3   4    3.94    3.42
 -32  -3  -4   -2.18    3.52
 -32  -4  -4    7.05    3.52
  32   5   4    0.93    3.94
 -32  -5  -4   -1.87    3.32
  32   6   4    7.15    4.04
 -32  -6  -4    9.02    3.11
  32   7   4   -0.62    3.94
 -32  -7  -4    1.14    2.59
  32   8   4    0.00    4.46
 -32  -8  -4    5.18    3.63
  32   9   4    0.73    3.11
 -32  -9  -4   -0.21    3.73
  32  10   4    9.43    5.29
 -32 -10  -4    7.15    7.98
  32  11   4    3.11    3.21
 -32 -11  -4    0.83    6.01
  32  12   4    4.25    3.11
 -32 -12  -4    8.29    6.84
 -32 -13  -4    0.21    3.11
 -32 -14  -4    0.31    2.59
  32  15   4    1.76    3.42
 -32 -15  -4   -2.28    4.15
 -32 -16  -4    0.21    2.90
  33   0   4   -0.52    3.21
  33   1   4    3.32   11.19
 -33  -1  -4   -1.55    3.21
  33   2   4    3.11    3.73
 -33  -2  -4    1.55    3.21
  33   3   4    2.07    3.73
 -33  -3  -4   13.58   11.09
  33   4   4    3.32    4.15
 -33  -4  -4    8.09    3.21
 -33  -5  -4    0.73    3.21
 -33  -6  -4    0.52    2.80
  33   7   4    6.22    4.87
  33   8   4    1.14    4.46
 -33  -8  -4    0.00    2.59
  33   9   4   -0.31    3.01
 -33  -9  -4   -0.21    2.49
  33  10   4   -3.01    4.46
 -33 -10  -4    0.10    6.84
 -33 -11  -4    5.39    7.05
  34   0   4    0.93    3.11
  34   1   4   12.54    3.32
 -34  -1  -4   14.41    3.21
  34   2   4    5.18   14.41
 -34  -2  -4    1.87    2.59
  34   3   4    0.21    2.49
 -34  -3  -4    3.63   11.30
  34   5   4   12.23   17.73
 -34  -5  -4   -1.35    2.70
 -34  -6  -4    1.87    7.57
   0   0   5    0.52    1.97
   0   2   5   -0.73    1.45
   0   3   5   66.86    3.21
   0   4   5   -0.31    1.24
   0   5   5   28.51    2.28
   0   6   5    1.14    1.55
   0   7   5    7.57    1.97
   0   8   5    2.38    1.45
   0   9   5  197.26    7.46
   0  10   5   -0.83    1.76
   0  12   5    0.00    1.35
   0  13   5  232.92    7.98
   0  14   5   -0.83    2.80
   0  15   5   71.00    3.11
   0  16   5    1.24    1.55
   0  17   5    7.26    1.87
   0  18   5    1.24    2.07
   0  19   5    5.08    3.01
   0  20   5    0.93    1.76
   0  22   5    0.21    2.80
   0  23   5   37.52    3.52
   0  24   5    1.04    4.98
   0  25   5   37.11    4.98
   0  26   5    3.84    3.21
   0  27   5    4.15    2.90
   0  28   5    0.00    3.84
   0  29   5    1.14    3.94
   0  30   5    2.07    9.43
   0  31   5  421.36   16.59
   0  32   5    0.31    3.11
   0  33   5   19.80    3.52
   0  34   5    0.83    2.59
   0  35   5    1.04    2.90
   0  36   5    2.80    3.01
   0  37   5   -0.62    3.84
   0  38   5    2.38    3.32
   0  39   5   14.82    5.08
   0  40   5   -1.04    3.21
   0  41   5   62.71    4.98
   0  42   5   -0.52    3.52
   0  43   5    3.63    7.26
   1   0   5  173.00    6.32
   1   1   5   75.36    3.32
  -1  -1  -5   76.50    3.63
  -1  -2  -5  832.77   43.12
   1   3   5   14.62    1.76
  -1  -3  -5   12.23    1.87
   1   4   5   46.44    2.70
  -1  -4  -5   49.55    2.80
   1   5   5  362.59   10.99
  -1  -5  -5  372.75   21.35
   1   6   5   -0.21    1.66
  -1  -6  -5   -2.18    1.76
   1   7   5    0.83    1.45
  -1  -7  -5    1.45    1.66
   1   9   5   11.82    1.87
  -1  -9  -5   12.85    1.76
   1  10   5  139.21    5.18
  -1 -10  -5  133.41    5.60
   1  11   5   11.71    1.66
  -1 -11  -5   11.40    1.76
   1  12   5  280.70    8.91
  -1 -12  -5  286.51    9.43
   1  13   5   18.66    2.07
  -1 -13  -5   20.63    1.76
   1  14   5  130.40    5.60
  -1 -14  -5  129.67    4.66
   1  15   5  128.22    5.91
  -1 -15  -5  135.06    4.98
   1  16   5   32.03    2.38
  -1 -16  -5   30.16    2.80
   1  17   5   14.62    2.18
  -1 -17  -5   13.48    2.28
   1  18   5  173.11    5.49
  -1 -18  -5  174.66    7.05
   1  19   5   10.68    2.07
  -1 -19  -5   12.96    3.01
   1  20   5    2.70    2.07
  -1 -20  -5    4.25    2.80
   1  21   5    4.15    2.18
  -1 -21  -5    2.07    2.49
   1  22   5   27.26    3.01
  -1 -22  -5   27.99    2.90
   1  23   5    1.35    3.01
  -1 -23  -5   -0.21    3.11
   1  24   5  171.03    7.26
  -1 -24  -5  181.29    7.15
   1  25   5   48.82    4.66
  -1 -25  -5   48.72    4.25
   1  26   5   61.05    4.56
  -1 -26  -5   68.83    4.98
   1  27   5   29.65    3.73
  -1 -27  -5   36.28    4.25
   1  28   5   38.77    4.25
  -1 -28  -5   38.04    4.87
   1  29   5   15.86    2.80
  -1 -29  -5   12.96    3.52
   1  30   5   43.43    3.52
  -1 -30  -5   45.40    4.98
   1  31   5   18.04    3.32
  -1 -31  -5   11.51    4.25
   1  32   5    1.76    3.21
  -1 -32  -5    0.83    3.84
   1  33   5    5.08    3.73
  -1 -33  -5    4.87    3.63
   1  34   5  126.15    6.74
  -1 -34  -5  126.25   10.99
   1  35   5    8.50    6.43
  -1 -35  -5   11.92    3.84
   1  36   5   38.56    5.18
  -1 -36  -5   51.21    5.18
   1  37   5   17.21    3.32
  -1 -37  -5   18.35    4.04
   1  38   5    9.74    3.52
  -1 -38  -5    4.04    3.11
   1  39   5    5.80    3.94
  -1 -39  -5   10.68    3.21
   1  40   5   19.69    4.15
  -1 -40  -5   18.55    5.39
   1  41   5    3.73    3.73
  -1 -41  -5    9.23    3.94
   1  42   5    2.38    3.21
  -1 -42  -5    0.52    2.90
   1  43   5    1.24    3.11
  -1 -43  -5    2.90    2.80
   2   0   5   -0.21    1.45
   2   1   5  208.66    6.84
  -2  -1  -5  214.26    6.84
   2   2   5  126.15    4.77
  -2  -2  -5  123.87    4.66
   2   3   5   45.19    2.80
  -2  -3  -5   40.01    2.59
   2   4   5  139.94    5.29
  -2  -4  -5  131.33    5.29
   2   5   5   19.59    1.87
  -2  -5  -5   22.08    2.07
   2   6   5    2.18    1.35
  -2  -6  -5    0.62    1.55
   2   7   5    3.21    1.35
  -2  -7  -5    3.73    1.87
   2   9   5  150.72    6.32
  -2  -9  -5  154.76    6.01
   2  10   5   18.35    1.87
  -2 -10  -5   18.97    1.87
  -2 -11  -5  473.81   13.16
   2  12   5   50.48    2.59
  -2 -12  -5   49.76    2.90
   2  13   5   58.57    2.90
  -2 -13  -5   58.67    2.80
   2  14   5  164.61    5.70
  -2 -14  -5  163.05    5.80
   2  15   5   36.69    2.90
  -2 -15  -5   30.99    2.90
   2  16   5   59.71    3.63
  -2 -16  -5   58.46    3.21
   2  17   5    7.05    2.49
  -2 -17  -5    6.32    1.97
   2  18   5  531.45   16.27
  -2 -18  -5  566.79   28.51
   2  19   5    4.77    2.38
  -2 -19  -5    3.84    2.07
   2  20   5   85.31    9.02
  -2 -20  -5   79.82    4.56
   2  21   5  320.71   11.92
  -2 -21  -5  346.52   13.89
   2  22   5   15.34    5.70
  -2 -22  -5   17.83    3.32
   2  23   5   49.55    3.63
  -2 -23  -5   52.55    5.80
   2  24   5   88.42    4.98
  -2 -24  -5   96.50    6.01
   2  25   5    2.49    2.18
  -2 -25  -5    3.11    3.01
   2  26   5   36.28    3.84
  -2 -26  -5   34.21   10.68
   2  27   5   -0.52    2.49
  -2 -27  -5   -0.52    2.70
   2  28   5  201.40    9.95
  -2 -28  -5  228.15   11.19
   2  29   5    7.36    3.84
  -2 -29  -5   11.30    3.73
   2  30   5    3.63    4.15
  -2 -30  -5    1.24    2.90
   2  31   5  162.84    7.88
  -2 -31  -5  166.68    7.46
   2  32   5   16.79    3.73
  -2 -32  -5   22.91    3.52
   2  33   5    5.49    3.84
  -2 -33  -5    9.64    2.90
   2  34   5   32.03    5.08
  -2 -34  -5   41.98    4.66
   2  35   5    1.35    4.04
  -2 -35  -5    1.97    2.90
   2  36   5    1.35    3.63
  -2 -36  -5    1.87    2.80
   2  37   5   -1.55    3.63
  -2 -37  -5    2.90    3.21
   2  38   5   33.17    3.73
  -2 -38  -5   31.20    5.18
   2  39   5    8.19    3.63
  -2 -39  -5    4.98    4.04
   2  40   5    4.66    3.11
  -2 -40  -5    2.38    3.42
   2  41   5   23.74    3.84
  -2 -41  -5   32.86    4.04
   2  42   5   24.57    4.15
  -2 -42  -5   28.09    3.94
   2  43   5    0.31    3.52
  -2 -43  -5   -1.76    3.42
   3   0   5   10.99    1.76
   3   1   5   44.16    2.49
  -3  -1  -5   46.23    2.70
   3   2   5   50.79    2.70
  -3  -2  -5   54.11    2.70
   3   3   5   75.36    3.52
  -3  -3  -5   72.35    4.04
   3   4   5   27.26    2.07
  -3  -4  -5   30.37    2.07
  -3  -5  -5 1580.97   72.14
   3   6   5    7.88    1.45
  -3  -6  -5    8.60    1.55
   3   7   5   11.30    1.76
  -3  -7  -5    9.64    1.55
   3   8   5  122.00    4.98
  -3  -8  -5  118.06    5.49
   3   9   5    6.84    1.55
  -3  -9  -5    8.19    1.87
   3  10   5    8.50    1.35
  -3 -10  -5    7.46    1.55
   3  11   5    2.90    1.66
  -3 -11  -5    4.15    1.66
   3  12   5   38.46    3.32
  -3 -12  -5   36.80    2.59
   3  13   5   19.90    2.49
  -3 -13  -5   18.35    1.76
   3  14   5   25.50    1.97
  -3 -14  -5   29.75    2.49
   3  15   5  744.36   37.21
  -3 -15  -5  652.41   25.19
   3  16   5   14.93    2.18
  -3 -16  -5   16.48    2.49
   3  17   5   40.84    3.32
  -3 -17  -5   38.46    2.38
   3  18   5   14.10    2.18
  -3 -18  -5   16.48    2.18
   3  19   5   27.99    2.70
  -3 -19  -5   23.22    2.70
   3  20   5    6.01    2.38
  -3 -20  -5    8.81    2.49
   3  21   5    1.87    1.97
  -3 -21  -5    0.21    2.07
   3  22   5    4.98    2.28
  -3 -22  -5    3.01    2.38
   3  23   5    4.66    1.87
  -3 -23  -5    2.18    3.52
   3  24   5   21.35    2.70
  -3 -24  -5   29.02    7.67
   3  25   5  143.05    6.43
  -3 -25  -5  163.16    7.46
   3  26   5    9.43    3.21
  -3 -26  -5   10.37    2.80
   3  27   5  104.17    4.98
  -3 -27  -5  109.46    5.39
   3  28   5    6.94    3.01
  -3 -28  -5   11.40    3.11
   3  29   5   79.92    5.49
  -3 -29  -5   86.14    5.08
   3  30   5    4.46    4.04
  -3 -30  -5    6.94    3.94
   3  31   5   49.13    4.35
  -3 -31  -5   65.82    5.91
   3  32   5    0.62    2.70
  -3 -32  -5   -1.76    4.25
   3  33   5   30.27    3.42
  -3 -33  -5   37.01    4.87
   3  34   5    7.57    3.42
  -3 -34  -5   11.92    4.46
   3  35   5   17.93    4.15
  -3 -35  -5   23.22    4.87
   3  36   5    6.01    4.46
  -3 -36  -5    5.18    4.87
   3  37   5   99.20    5.80
  -3 -37  -5   95.36    7.46
   3  38   5    3.63    4.46
  -3 -38  -5   -3.32    9.95
   3  39   5   61.99    4.25
  -3 -39  -5   60.33    4.56
   3  40   5    0.73    2.70
  -3 -40  -5    0.10    2.70
   3  41   5   20.63    4.15
  -3 -41  -5   17.93    4.46
   3  42   5    3.94    6.22
  -3 -42  -5    1.04    4.56
   3  43   5    7.88    2.59
  -3 -43  -5    9.43    3.32
   4   0   5    2.49    1.35
   4   1   5   24.05    1.97
  -4  -1  -5   22.18    2.49
   4   2   5  365.70   16.48
  -4  -2  -5  358.13   12.65
   4   3   5    1.76    1.45
  -4  -3  -5    2.49    1.55
   4   4   5  138.69    5.18
  -4  -4  -5  142.11    5.39
   4   5   5    0.73    1.66
  -4  -5  -5    1.04    2.07
   4   6   5    6.32    1.76
  -4  -6  -5    3.42    1.55
   4   7   5    1.55    1.24
  -4  -7  -5    1.04    1.76
   4   9   5   13.79    2.28
  -4  -9  -5   19.49    2.59
   4  10   5   68.41    3.73
  -4 -10  -5   65.61    3.32
   4  11   5   41.67    3.11
  -4 -11  -5   40.74    2.59
   4  12   5  106.35    5.29
  -4 -12  -5  101.17    4.04
   4  13   5   31.30    2.80
  -4 -13  -5   34.62    2.38
   4  14   5  208.45    6.84
  -4 -14  -5  189.79    6.84
   4  15   5   27.99    2.07
  -4 -15  -5   25.60    2.07
   4  16   5   37.73    2.38
  -4 -16  -5   35.97    2.70
   4  17   5   12.54    1.97
  -4 -17  -5    9.12    3.21
   4  18   5  713.57   26.85
  -4 -18  -5  716.89   42.60
   4  19   5   15.44    2.07
  -4 -19  -5   17.10    2.70
   4  20   5   82.72    4.15
  -4 -20  -5   71.83    4.56
   4  21   5   29.13    3.11
  -4 -21  -5   26.95    3.11
   4  22   5   38.77    3.11
  -4 -22  -5   43.43    4.35
   4  23   5    6.12    2.59
  -4 -23  -5    4.98    2.49
   4  24   5  141.91    6.01
  -4 -24  -5  169.27    8.29
   4  25   5    9.85    3.01
  -4 -25  -5   13.58    2.59
   4  26   5   40.32    3.11
  -4 -26  -5   39.60    5.18
   4  27   5    2.80    2.90
  -4 -27  -5    5.80    2.90
   4  28   5  226.18    9.02
  -4 -28  -5  252.40   20.63
   4  29   5    3.21    3.73
  -4 -29  -5    3.42    3.42
   4  30   5    1.45    2.49
  -4 -30  -5    0.21    3.94
   4  31   5    2.38    2.80
  -4 -31  -5   -0.62    2.70
   4  32   5   40.94    4.04
  -4 -32  -5   40.84    4.66
   4  33   5    0.73    2.49
  -4 -33  -5    2.07    3.01
   4  34   5   65.10    4.15
  -4 -34  -5   67.69    4.87
   4  35   5    0.73    2.90
  -4 -35  -5   -1.24    2.70
   4  36   5    4.66    3.63
  -4 -36  -5    6.22    3.42
   4  37   5    0.73    3.32
  -4 -37  -5    1.14    3.21
   4  38   5   56.60    5.29
  -4 -38  -5   43.95    9.12
   4  39   5   -9.23   32.13
  -4 -39  -5    2.70    4.15
   4  40   5   15.24    2.90
  -4 -40  -5    9.95    4.66
   4  41   5   -3.11    3.32
  -4 -41  -5    1.14    3.42
   4  42   5   41.88    5.70
  -4 -42  -5   32.13    3.94
   4  43   5    0.41    3.32
  -4 -43  -5   -0.31    4.04
   5   0   5  161.08    5.70
   5   1   5    4.66    1.45
  -5  -1  -5    8.91    1.87
   5   2   5  286.20    8.50
  -5  -2  -5  279.04    9.12
   5   3   5   16.59    1.87
  -5  -3  -5   14.93    1.66
   5   4   5   12.44    1.66
  -5  -4  -5   12.02    1.66
   5   6   5    4.04    1.45
  -5  -6  -5    2.28    1.55
   5   7   5    3.94    1.87
  -5  -7  -5    2.80    1.97
   5   8   5  220.27    8.60
  -5  -8  -5  207.00    7.88
   5   9   5    9.64    1.76
  -5  -9  -5   11.51    1.66
   5  10   5   75.77    3.94
  -5 -10  -5   71.63    3.01
   5  11   5    1.87    1.24
  -5 -11  -5    2.38    1.35
   5  12   5  118.17    4.77
  -5 -12  -5  120.45    4.35
   5  13   5    1.97    2.07
  -5 -13  -5    1.04    1.55
   5  14   5    9.43    1.97
  -5 -14  -5   11.51    1.87
   5  15   5  521.39   19.28
  -5 -15  -5  498.38   15.96
   5  16   5    3.73    2.49
  -5 -16  -5    4.25    2.18
   5  17   5   73.80    3.21
  -5 -17  -5   68.31    3.42
   5  18   5   41.98    3.32
  -5 -18  -5   44.26    3.42
   5  19   5    9.85    2.07
  -5 -19  -5    8.29    2.80
   5  20   5    4.87    2.18
  -5 -20  -5    6.12    2.59
   5  21   5    3.84    2.28
  -5 -21  -5    3.01    2.49
   5  22   5    8.71    2.70
  -5 -22  -5    8.81    3.52
   5  23   5    4.77    2.07
  -5 -23  -5    3.84    3.52
   5  24   5   39.39    3.21
  -5 -24  -5   47.37    4.15
   5  25   5  102.62    6.01
  -5 -25  -5  122.31    7.46
   5  26   5   21.66    2.80
  -5 -26  -5   31.30    3.52
   5  27   5   67.48    4.25
  -5 -27  -5   84.48    5.80
   5  28   5    1.76    2.90
  -5 -28  -5    1.76    4.25
   5  29   5   47.06    3.73
  -5 -29  -5   56.60    5.18
   5  30   5   11.19    2.90
  -5 -30  -5   12.54    2.80
   5  31   5   30.47    6.22
  -5 -31  -5   31.30    4.04
   5  32   5   19.38    4.35
  -5 -32  -5   14.62    4.35
   5  33   5   10.16    6.22
  -5 -33  -5   13.79    4.25
   5  34   5   51.31    4.15
  -5 -34  -5   64.58    6.32
   5  35   5   35.97    4.98
  -5 -35  -5   39.18    4.98
   5  36   5   39.60    3.52
  -5 -36  -5   30.06    4.77
   5  37   5   72.66    4.66
  -5 -37  -5   73.60    6.22
   5  38   5    1.14    3.42
  -5 -38  -5    0.83    2.80
   5  39   5   25.81    3.52
  -5 -39  -5   24.05    4.04
   5  40   5   11.82    3.32
  -5 -40  -5   10.78    3.63
   5  41   5    8.19    4.04
  -5 -41  -5   13.79    4.25
   5  42   5   10.26    3.63
  -5 -42  -5    3.94    4.46
   5  43   5    6.63    4.04
  -5 -43  -5    2.49    3.21
   6   0   5    1.87    1.66
   6   1   5  429.66   21.98
  -6  -1  -5  408.41   16.90
   6   2   5  227.32    9.95
  -6  -2  -5  214.67    7.15
   6   3   5  100.86    4.66
  -6  -3  -5   91.32    4.46
   6   4   5   27.26    2.18
  -6  -4  -5   23.32    1.87
   6   5   5   33.90    2.49
  -6  -5  -5   30.47    2.07
   6   6   5   18.87    1.87
  -6  -6  -5   16.17    1.66
   6   7   5   10.16    2.18
  -6  -7  -5    8.81    1.87
   6   8   5  260.38    9.23
  -6  -8  -5  262.35    9.33
   6   9   5   76.39    3.73
  -6  -9  -5   85.00    4.56
   6  10   5    4.15    1.66
  -6 -10  -5    8.29    1.76
   6  11   5  998.31   50.27
  -6 -11  -5  923.79   24.26
   6  12   5  111.22    6.94
  -6 -12  -5  108.01    4.56
   6  13   5   93.81    4.77
  -6 -13  -5   81.99    5.39
   6  14   5   31.82    2.70
  -6 -14  -5   25.81    2.80
   6  15   5   82.41    3.84
  -6 -15  -5   80.44    5.49
   6  16   5    3.94    1.55
  -6 -16  -5    0.41    1.97
   6  17   5   23.22    2.49
  -6 -17  -5   18.45    2.59
   6  18   5  198.29    7.46
  -6 -18  -5  201.40    8.29
   6  19   5    1.76    2.70
  -6 -19  -5    4.87    3.42
   6  20   5    7.57    2.28
  -6 -20  -5    7.67    3.42
   6  21   5  511.23   31.20
  -6 -21  -5  529.89   16.27
   6  22   5   49.34    3.32
  -6 -22  -5   53.28    4.46
   6  23   5   87.17    4.66
  -6 -23  -5   98.89    5.39
   6  24   5   31.93    2.70
  -6 -24  -5   35.35    3.94
   6  25   5   25.71    3.42
  -6 -25  -5   29.33    4.66
   6  26   5    1.14    2.59
  -6 -26  -5    4.56    3.11
   6  27   5    9.64    2.70
  -6 -27  -5   11.09    4.77
   6  28   5   59.40    4.15
  -6 -28  -5   66.34    5.29
   6  29   5    1.55    2.49
  -6 -29  -5   -2.18    2.80
   6  30   5    4.66    3.11
  -6 -30  -5    5.80    4.15
   6  31   5  184.51   15.96
  -6 -31  -5  231.46   14.51
   6  32   5   20.21    4.87
  -6 -32  -5   31.72    5.08
   6  33   5    9.74    5.39
  -6 -33  -5    3.11   13.37
   6  34   5   13.06    5.39
  -6 -34  -5   17.10    3.73
   6  35   5   -0.52    2.90
  -6 -35  -5    0.10    3.01
   6  36   5   -0.62    2.38
  -6 -36  -5    0.41    3.21
   6  37   5   -1.14    3.52
  -6 -37  -5   -0.31    4.56
   6  38   5   20.52    3.63
  -6 -38  -5   19.90    5.08
   6  39   5    4.87    3.01
  -6 -39  -5    1.55    4.66
   6  40   5    5.49    2.90
  -6 -40  -5    5.60    4.04
   6  41   5   25.60    3.52
  -6 -41  -5   29.02    4.25
   6  42   5   12.54    3.84
  -6 -42  -5   13.48    3.01
   7   0   5  321.23   16.07
   7   1   5   29.96    2.49
  -7  -1  -5   31.51    2.59
   7   2   5  867.19   29.02
   7   3   5   41.67    2.49
  -7  -3  -5   40.94    2.49
   7   4   5   20.94    2.49
  -7  -4  -5   23.12    2.07
   7   5   5   15.76    1.76
  -7  -5  -5   15.34    1.66
   7   6   5    0.73    1.66
  -7  -6  -5    1.55    1.35
   7   7   5   55.77    3.01
  -7  -7  -5   52.97    3.42
  -7  -8  -5  895.38   39.80
   7   9   5   31.93    2.18
  -7  -9  -5   33.69    2.07
   7  10   5   72.35    3.21
  -7 -10  -5   72.87    3.01
   7  11   5    8.09    2.38
  -7 -11  -5    9.12    2.80
   7  12   5  275.21    7.98
  -7 -12  -5  295.01    8.71
   7  13   5    3.73    1.66
  -7 -13  -5    1.66    2.18
   7  14   5   81.27    8.60
  -7 -14  -5  109.25    4.87
   7  15   5   12.23    2.07
  -7 -15  -5   11.51    2.07
   7  16   5   17.10    1.97
  -7 -16  -5   17.73    3.94
   7  17   5   13.48    1.87
  -7 -17  -5   10.88    3.01
   7  18   5  190.62    5.91
  -7 -18  -5  194.46    8.09
   7  19   5    0.93    2.49
  -7 -19  -5    0.00    3.21
   7  20   5    1.76    1.87
  -7 -20  -5    0.31    3.32
   7  21   5    9.64    1.87
  -7 -21  -5   12.85    3.42
   7  22   5   23.94    2.49
  -7 -22  -5   23.12    3.32
   7  23   5    1.24    1.97
  -7 -23  -5    3.42    2.80
   7  24   5  170.20    5.91
  -7 -24  -5  186.27    7.26
   7  25   5   39.60    3.42
  -7 -25  -5   47.68    4.35
   7  26   5   63.13    3.52
  -7 -26  -5   75.57    5.60
   7  27   5    2.80    2.59
  -7 -27  -5    3.63    3.01
   7  28   5   35.87    3.42
  -7 -28  -5   31.82    4.15
   7  29   5   -1.35    3.11
  -7 -29  -5   -0.21    3.94
   7  30   5   19.90    2.80
  -7 -30  -5   29.02    4.98
   7  31   5    4.25    4.25
  -7 -31  -5    2.07    3.21
   7  32   5    1.45    8.81
  -7 -32  -5   -1.66    2.80
   7  33   5   -3.63    5.70
  -7 -33  -5    3.52    3.21
   7  34   5  125.22    5.39
  -7 -34  -5  135.79    7.05
   7  35   5   13.16    2.80
  -7 -35  -5   21.66    4.25
   7  36   5   54.73    3.73
  -7 -36  -5   48.20    5.39
   7  37   5    0.52    3.01
  -7 -37  -5    2.38    3.52
   7  38   5    4.87    2.70
  -7 -38  -5    5.39    3.42
   7  39   5    1.55    4.98
  -7 -39  -5    3.52    3.42
   7  40   5   16.79    3.11
  -7 -40  -5    8.50    7.57
   7  41   5    0.93    3.11
  -7 -41  -5    2.59    4.35
   7  42   5   -0.21    3.11
  -7 -42  -5    0.62    4.66
   8   0   5    2.18    1.66
   8   1   5  471.01   27.26
  -8  -1  -5  466.56   14.30
   8   2   5   12.02    1.97
  -8  -2  -5   13.89    1.45
   8   3   5   27.99    2.49
  -8  -3  -5   27.57    1.87
   8   4   5    4.56    1.66
  -8  -4  -5    4.46    1.87
   8   5   5   24.77    2.18
  -8  -5  -5   20.52    1.97
   8   6   5   19.90    2.49
  -8  -6  -5   15.96    2.59
   8   7   5    0.73    1.66
  -8  -7  -5    3.42    1.14
   8   8   5   78.26    4.04
  -8  -8  -5   76.91    3.21
   8   9   5  199.12    7.26
  -8  -9  -5  209.07    7.05
   8  10   5   26.74    1.97
  -8 -10  -5   29.13    2.18
   8  11   5  542.33   27.16
  -8 -11  -5  644.74   21.35
   8  12   5   31.72    2.38
  -8 -12  -5   27.68    2.80
   8  13   5   99.20    4.25
  -8 -13  -5   92.98    4.04
   8  14   5   51.62    2.90
  -8 -14  -5   52.86    6.01
   8  15   5   27.57    2.59
  -8 -15  -5   30.79    3.21
   8  16   5   41.88    2.90
  -8 -16  -5   41.46    3.73
   8  17   5    2.28    2.38
  -8 -17  -5    1.04    3.11
   8  18   5   42.08    2.70
  -8 -18  -5   37.63    3.73
   8  19   5   17.52    2.49
  -8 -19  -5   15.03    3.01
   8  20   5   24.88    2.70
  -8 -20  -5   32.65    3.63
   8  21   5  531.24   19.80
  -8 -21  -5  505.53   17.62
   8  22   5   27.37    2.80
  -8 -22  -5   32.03    4.77
   8  23   5   51.93    4.04
  -8 -23  -5   45.19    4.66
   8  24   5   46.96    3.21
  -8 -24  -5   46.85    4.35
   8  25   5    3.42    3.01
  -8 -25  -5   11.19    3.32
   8  26   5   40.53    3.21
  -8 -26  -5   37.21    4.98
   8  27   5    2.80    4.15
  -8 -27  -5    1.55    3.01
   8  28   5   27.57    4.04
  -8 -28  -5   31.41    4.77
   8  29   5   17.52    3.01
  -8 -29  -5   21.04    4.77
   8  30   5   14.62    2.80
  -8 -30  -5    9.02    3.63
   8  31   5  228.98    7.36
  -8 -31  -5  221.51   10.05
   8  32   5    5.39    2.49
  -8 -32  -5    5.80    3.73
   8  33   5   10.78    2.80
  -8 -33  -5   13.37    5.49
   8  34   5    2.70    2.38
  -8 -34  -5    1.76    4.87
   8  35   5    1.35    2.90
  -8 -35  -5    4.04    4.56
   8  36   5    5.70    3.01
  -8 -36  -5    4.56    4.87
   8  37   5   -0.52    2.80
  -8 -37  -5    1.24    4.56
   8  38   5    5.80    2.49
  -8 -38  -5    1.24    5.39
   8  39   5    8.60    2.28
  -8 -39  -5   11.82    3.63
   8  40   5    3.32    3.94
  -8 -40  -5   -1.55    3.63
   8  41   5   44.57    3.94
  -8 -41  -5   38.15    4.87
   8  42   5    0.31    2.59
  -8 -42  -5    0.93    4.35
   9   0   5    0.10    1.35
   9   1   5   84.38    4.25
  -9  -1  -5   81.37    4.25
   9   2   5  295.32   12.44
  -9  -2  -5  288.27    9.23
   9   3   5  127.08    5.80
  -9  -3  -5  120.76    4.98
   9   4   5  146.67    6.53
  -9  -4  -5  128.74    5.08
   9   5   5  759.28   22.91
  -9  -5  -5  784.06   21.77
   9   6   5   67.48    3.32
  -9  -6  -5   67.07    2.80
   9   7   5  118.48    4.56
  -9  -7  -5  124.70    6.94
   9   8   5  398.56   13.79
  -9  -8  -5  422.81   14.10
   9   9   5   58.98    3.21
  -9  -9  -5   63.64    5.08
   9  10   5   14.41    2.18
  -9 -10  -5   12.65    2.38
   9  11   5   17.52    1.87
  -9 -11  -5   18.76    4.66
   9  12   5  110.50    4.35
  -9 -12  -5  103.97    5.08
   9  13   5   26.02    2.38
  -9 -13  -5   22.80    3.84
   9  14   5   95.57    4.04
  -9 -14  -5   91.11    4.98
   9  15   5  203.27    7.46
  -9 -15  -5  200.16    8.40
   9  16   5   37.83    2.70
  -9 -16  -5   30.89    3.63
   9  17   5    1.97    2.07
  -9 -17  -5    3.11    2.70
   9  18   5  132.89    5.49
  -9 -18  -5  117.44    6.22
   9  19   5   11.61    1.97
  -9 -19  -5    9.02    2.90
   9  20   5    1.35    2.18
  -9 -20  -5    0.10    2.70
   9  21   5    9.74    3.84
  -9 -21  -5   14.41    3.21
   9  22   5   52.14    3.11
  -9 -22  -5   50.17    5.39
   9  23   5    1.45    2.28
  -9 -23  -5    1.24    3.01
   9  24   5  111.22    5.29
  -9 -24  -5  114.23    9.02
   9  25   5   27.68    3.11
  -9 -25  -5   29.23    4.25
   9  26   5   16.59    3.52
  -9 -26  -5   14.30    3.32
   9  27   5   47.16    5.60
  -9 -27  -5   61.05    5.08
   9  28   5   45.40    5.70
  -9 -28  -5   58.05    6.32
   9  29   5   46.13    3.94
  -9 -29  -5   49.24    5.08
   9  30   5   10.37    3.01
  -9 -30  -5   11.40    3.63
   9  31   5   27.05    3.63
  -9 -31  -5   22.49    5.29
   9  32   5    6.22    3.52
  -9 -32  -5    9.74    4.66
   9  33   5   12.75    3.21
  -9 -33  -5   11.40    4.66
   9  34   5   55.35    4.87
  -9 -34  -5   39.08    5.60
   9  35   5   -0.73    3.01
  -9 -35  -5    2.18    4.35
   9  36   5   14.62    3.01
  -9 -36  -5   12.96    4.77
   9  37   5   49.13    3.84
  -9 -37  -5   56.70    5.70
   9  38   5   26.33    3.21
  -9 -38  -5   24.77    5.18
   9  39   5   29.33    4.35
  -9 -39  -5   23.22    5.29
   9  40   5    1.66    2.59
  -9 -40  -5   -0.21    4.56
   9  41   5    9.54    2.80
  -9 -41  -5   10.26    4.56
  10   0   5    1.04    1.87
  10   1   5  154.14    6.43
 -10  -1  -5  148.95    5.49
  10   2   5  228.04    9.95
 -10  -2  -5  255.51   10.88
  10   3   5    0.62    2.49
 -10  -3  -5    1.87    1.24
  10   4   5   69.35    4.25
 -10  -4  -5   66.44    3.63
  10   5   5    1.35    2.70
 -10  -5  -5    2.90    0.93
  10   6   5   15.96    1.97
 -10  -6  -5   15.24    1.45
  10   7   5    3.63    1.55
 -10  -7  -5    1.97    2.07
  10   8   5  443.13   17.21
 -10  -8  -5  419.91   16.27
  10   9   5  144.50    5.49
 -10  -9  -5  129.16    4.98
  10  10   5   50.48    3.01
 -10 -10  -5   34.62    3.94
  10  11   5   63.33    3.21
 -10 -11  -5   71.52   10.05
  10  12   5   17.83    2.28
 -10 -12  -5   18.87    7.15
  10  13   5    1.55    1.66
 -10 -13  -5   -2.80    4.77
  10  14   5  164.30    5.29
 -10 -14  -5  162.12    9.33
  10  15   5   11.19    2.07
 -10 -15  -5   14.51    3.63
  10  16   5   70.80    3.52
 -10 -16  -5   73.08    4.35
  10  17   5   29.13    2.38
 -10 -17  -5   30.68    3.73
  10  18   5  362.07   18.24
 -10 -18  -5  364.87   14.20
  10  19   5   86.66    4.35
 -10 -19  -5   94.95    5.60
  10  20   5   20.63    2.07
 -10 -20  -5   24.57    3.42
  10  21   5   64.99    3.11
 -10 -21  -5   55.97    4.66
  10  22   5   10.57    2.70
 -10 -22  -5    8.91    4.35
  10  23   5    4.25    1.97
 -10 -23  -5    0.41    4.35
  10  24   5  133.20    5.39
 -10 -24  -5  128.02    8.09
  10  25   5    5.70    2.38
 -10 -25  -5    9.23    4.04
  10  26   5   25.81    2.49
 -10 -26  -5   26.43    4.35
  10  27   5    6.94    2.28
 -10 -27  -5    6.12    4.77
  10  28   5  169.37    5.39
 -10 -28  -5  161.70    9.54
  10  29   5   31.41    2.80
 -10 -29  -5   31.82    4.35
  10  30   5    1.14    3.11
 -10 -30  -5   -0.73    6.74
  10  31   5   51.10    4.46
 -10 -31  -5   46.54    6.53
  10  32   5    7.46    2.90
 -10 -32  -5    6.94    4.56
  10  33   5    2.59    2.38
 -10 -33  -5    0.83    3.32
  10  34   5   32.96    3.63
 -10 -34  -5   29.85    4.46
  10  35   5    3.01    2.70
 -10 -35  -5    6.74    3.42
  10  36   5    4.66    4.66
 -10 -36  -5    8.91    3.73
  10  37   5    4.04    2.70
 -10 -37  -5    2.38    3.42
  10  38   5   27.57    5.80
 -10 -38  -5   27.57    4.77
  10  39   5    5.29    3.42
 -10 -39  -5    7.26    3.01
  10  40   5    3.94    4.77
 -10 -40  -5    5.18    4.56
  10  41   5   16.38    2.49
 -10 -41  -5   11.51    4.35
  11   0   5   42.91    2.49
  11   1   5    9.43    1.55
 -11  -1  -5    8.19    1.87
  11   2   5   33.79    2.80
 -11  -2  -5   31.41    1.97
  11   3   5   15.76    2.28
 -11  -3  -5   13.58    2.28
  11   4   5  141.49    6.01
 -11  -4  -5  125.94    4.56
  11   6   5   91.53    4.77
 -11  -6  -5   85.10    6.01
  11   7   5   -0.93    2.90
 -11  -7  -5   -1.24    2.80
  11   8   5    0.83    2.18
 -11  -8  -5    1.97    2.18
  11   9   5   -1.04    3.11
 -11  -9  -5   -1.55    2.28
  11  10   5   18.55    1.66
 -11 -10  -5   18.04    2.70
  11  11   5    2.38    1.87
 -11 -11  -5    1.35    3.11
  11  12   5    7.46    1.66
 -11 -12  -5    9.64    3.42
  11  13   5   12.13    1.55
 -11 -13  -5   13.16    2.59
  11  14   5   36.07    1.97
 -11 -14  -5   38.25    3.84
  11  15   5  496.82   15.34
 -11 -15  -5  446.03   17.73
  11  16   5   25.71    2.38
 -11 -16  -5   30.16    6.22
  11  17   5   29.02    2.38
 -11 -17  -5   18.35    5.91
  11  18   5    1.24    2.07
 -11 -18  -5   -2.28    6.84
  11  19   5   34.83    2.28
 -11 -19  -5   30.68    3.63
  11  20   5   16.17    1.97
 -11 -20  -5   12.96    3.01
  11  21   5    8.91    2.59
 -11 -21  -5   11.71    3.01
  11  22   5    2.90    2.28
 -11 -22  -5    3.63    3.63
  11  23   5    8.29    2.38
 -11 -23  -5    9.64    4.35
  11  24   5    1.14    2.18
 -11 -24  -5    3.21    3.11
  11  25   5  128.64    4.25
 -11 -25  -5  130.71    8.29
  11  26   5    0.41    2.28
 -11 -26  -5   -1.55    3.32
  11  27   5   74.43    4.46
 -11 -27  -5   76.71    6.32
  11  28   5   22.80    2.70
 -11 -28  -5   18.14    3.84
  11  29   5   37.94    3.32
 -11 -29  -5   30.16    4.25
  11  30   5    0.83    2.28
 -11 -30  -5   -0.73    4.77
  11  31   5   23.43    3.01
 -11 -31  -5   20.01    4.87
  11  32   5   15.24    2.70
 -11 -32  -5   15.65    3.94
  11  33   5    7.67    2.38
 -11 -33  -5   10.05    3.42
  11  34   5    6.32    2.80
 -11 -34  -5    0.41    3.42
  11  35   5   26.74    3.11
 -11 -35  -5   30.89    4.46
  11  36   5    8.71    2.90
 -11 -36  -5    7.26    4.04
  11  37   5   48.82    3.84
 -11 -37  -5   49.13    5.49
  11  38   5   12.85    2.70
 -11 -38  -5   14.62    4.04
  11  39   5   22.18    2.49
 -11 -39  -5   20.73    3.84
  11  40   5    2.90    3.01
 -11 -40  -5   -1.35    3.73
  11  41   5    3.73    3.11
 -11 -41  -5    2.80    3.52
  12   0   5   -1.45    2.28
  12   1   5   21.56    2.70
 -12  -1  -5   16.79    2.07
  12   2   5  232.71    8.40
 -12  -2  -5  226.28    7.26
  12   3   5   18.87    3.11
 -12  -3  -5   18.04    2.90
  12   4   5   37.94    3.21
 -12  -4  -5   36.90    3.73
  12   5   5   14.82    3.01
 -12  -5  -5   13.27    3.01
  12   6   5    2.18    2.28
 -12  -6  -5    3.21    2.49
  12   7   5   12.75    3.11
 -12  -7  -5    6.74    2.49
  12   8   5  303.61   10.88
 -12  -8  -5  290.03    9.43
  12   9   5   35.04    5.70
 -12  -9  -5   35.04    3.32
  12  10   5    5.39    2.49
 -12 -10  -5    8.50    2.70
  12  11   5  136.10    5.18
 -12 -11  -5  122.31    5.49
  12  12   5  213.64    7.98
 -12 -12  -5  206.59    9.02
  12  13   5   66.65    3.42
 -12 -13  -5   61.88    4.46
  12  14   5   58.36    4.25
 -12 -14  -5   55.46    8.60
  12  15   5   52.55    2.70
 -12 -15  -5   49.24    4.15
  12  16   5    4.98    1.66
 -12 -16  -5    7.05    3.21
  12  17   5   42.71    2.49
 -12 -17  -5   39.39    4.04
  12  18   5  222.76    6.84
 -12 -18  -5  212.70    7.98
  12  19   5   46.65    3.32
 -12 -19  -5   44.68   10.26
  12  20   5    5.29    1.97
 -12 -20  -5   -0.21    7.98
  12  21   5   80.23    3.63
 -12 -21  -5   77.85   10.37
  12  22   5   96.40    4.56
 -12 -22  -5  103.86   15.55
  12  23   5   57.94    2.90
 -12 -23  -5   50.69    6.01
  12  24   5   52.76    3.42
 -12 -24  -5   47.68    4.46
  12  25   5   38.77    3.01
 -12 -25  -5   27.88    4.25
  12  26   5    3.84    2.38
 -12 -26  -5    1.35    3.63
  12  27   5   11.40    2.49
 -12 -27  -5    7.26    4.35
  12  28   5  109.88    4.25
 -12 -28  -5  105.52    6.84
  12  29   5   21.25    3.11
 -12 -29  -5   15.24    3.52
  12  30   5    1.24    1.97
 -12 -30  -5    4.25    4.66
  12  31   5   17.62    2.80
 -12 -31  -5   17.31    4.25
  12  32   5   38.25    3.73
 -12 -32  -5   38.97    4.46
  12  33   5    7.05    2.38
 -12 -33  -5    2.90    3.84
  12  34   5   28.82    3.42
 -12 -34  -5   28.19    4.35
  12  35   5    1.55    2.90
 -12 -35  -5    4.35    5.08
  12  36   5    1.24    3.01
 -12 -36  -5    3.01    4.46
  12  37   5    0.21    3.32
 -12 -37  -5   -1.66    4.87
  12  38   5   22.70    3.11
 -12 -38  -5   21.66    4.77
  12  39   5    0.00    2.49
 -12 -39  -5   -1.97    3.84
  12  40   5    3.84    2.18
 -12 -40  -5    4.04    3.32
  13   0   5  108.53    4.77
  13   1   5   33.17    2.90
 -13  -1  -5   30.89    2.28
  13   2   5  320.61    9.74
 -13  -2  -5  287.44    8.71
  13   3   5   23.32    3.52
 -13  -3  -5   21.04    2.90
  13   4   5    6.01    2.59
 -13  -4  -5    5.60    3.63
  13   5   5  251.99    9.33
 -13  -5  -5  231.67    9.23
  13   6   5    4.66    2.49
 -13  -6  -5    2.18    2.18
  13   7   5   54.32    3.52
 -13  -7  -5   54.83    4.77
  13   8   5  184.40    8.09
 -13  -8  -5  161.19    7.77
  13   9   5   21.15    3.52
 -13  -9  -5   33.69    3.63
  13  10   5   59.91    3.52
 -13 -10  -5   56.70    4.56
  13  11   5   17.31    3.73
 -13 -11  -5   25.91    3.11
  13  12   5   98.78    7.15
 -13 -12  -5   84.27    5.80
  13  13   5   16.59    1.45
 -13 -13  -5   10.57    3.21
  13  14   5   21.87    2.07
 -13 -14  -5   14.20    4.35
  13  15   5  191.25    6.32
 -13 -15  -5  174.35    8.09
  13  16   5    5.80    1.87
 -13 -16  -5    4.15    3.11
  13  17   5   41.15    3.21
 -13 -17  -5   40.11    4.35
  13  18   5   51.10    3.63
 -13 -18  -5   49.96    4.98
  13  19   5   22.29    2.59
 -13 -19  -5   16.48    4.04
  13  20   5    4.66    2.07
 -13 -20  -5    8.19    3.63
  13  21   5    1.45    1.97
 -13 -21  -5    2.49    3.52
  13  22   5   15.03    2.49
 -13 -22  -5    8.40    4.04
  13  23   5   10.16    3.42
 -13 -23  -5    3.94    6.32
  13  24   5   57.43    3.11
 -13 -24  -5   54.42    9.12
  13  25   5  107.91    4.66
 -13 -25  -5  102.83   11.51
  13  26   5   26.95    3.01
 -13 -26  -5   17.52    8.71
  13  27   5   21.56    2.49
 -13 -27  -5   17.21    4.87
  13  28   5    2.59    2.07
 -13 -28  -5    4.15    3.94
  13  29   5    3.01    3.11
 -13 -29  -5    5.08    4.35
  13  30   5    8.50    2.70
 -13 -30  -5    4.04    4.98
  13  31   5    1.24    2.70
 -13 -31  -5   -1.45    3.11
  13  32   5    6.94    2.38
 -13 -32  -5    7.98    3.63
  13  33   5   -0.41    2.70
 -13 -33  -5    2.38    3.32
  13  34   5   64.06    3.73
 -13 -34  -5   65.20    6.84
  13  35   5   54.00    3.73
 -13 -35  -5   50.07    5.39
  13  36   5   23.74    3.21
 -13 -36  -5   26.12    5.39
  13  37   5    9.54    3.84
 -13 -37  -5   10.88    4.66
  13  38   5   -2.07    2.38
 -13 -38  -5   -2.90    4.56
  13  39   5    3.84    2.90
 -13 -39  -5    3.73    5.39
  13  40   5    2.38    4.04
 -13 -40  -5    6.63    4.25
  14   0   5    0.62    0.83
  14   1   5  201.92    7.26
 -14  -1  -5  200.37    6.32
  14   2   5   77.85    3.84
 -14  -2  -5   74.01    5.08
  14   3   5   26.12    3.63
 -14  -3  -5   22.49    3.21
  14   4   5    1.97    2.49
 -14  -4  -5    5.08    2.90
  14   5   5   -0.31    2.80
 -14  -5  -5   -1.04    3.01
  14   6   5   39.08    3.11
 -14  -6  -5   45.71    4.46
  14   7   5   -0.62    1.97
 -14  -7  -5    0.83    3.52
  14   8   5   44.36    3.21
 -14  -8  -5   53.69    4.98
  14   9   5   26.02    3.84
 -14  -9  -5   28.51    4.15
  14  10   5   10.78    2.07
 -14 -10  -5   12.75    3.84
  14  11   5  256.45    8.40
 -14 -11  -5  241.42   10.68
  14  12   5  105.42    5.08
 -14 -12  -5  111.95    6.84
  14  13   5   88.83    4.15
 -14 -13  -5   85.83    5.70
  14  14   5   -0.31    2.07
 -14 -14  -5    2.59    3.21
  14  15   5   37.63    2.49
 -14 -15  -5   33.69    3.52
  14  16   5   74.53    3.11
 -14 -16  -5   77.53    5.29
  14  17   5    5.70    2.70
 -14 -17  -5    4.77    3.52
  14  18   5   14.41    2.49
 -14 -18  -5   12.34    4.35
  14  19   5    2.38    1.97
 -14 -19  -5   -0.62    6.32
  14  20   5   18.87    1.97
 -14 -20  -5   19.07    3.52
  14  21   5  276.87    6.94
 -14 -21  -5  263.91   11.19
  14  22   5  111.95    4.25
 -14 -22  -5  105.94    6.12
  14  23   5   44.78    3.32
 -14 -23  -5   37.83    4.46
  14  24   5    2.18    1.97
 -14 -24  -5    5.70    2.90
  14  25   5   13.06    1.97
 -14 -25  -5   12.75    4.66
  14  26   5   13.06    2.59
 -14 -26  -5   11.71   10.16
  14  27   5    1.66    2.28
 -14 -27  -5    3.84    8.19
  14  28   5    2.49    2.28
 -14 -28  -5    3.11    9.33
  14  29   5    2.18    2.07
 -14 -29  -5    2.07    8.60
  14  30   5   12.44    2.38
 -14 -30  -5   15.96    4.66
  14  31   5   82.82    4.56
 -14 -31  -5   79.30    6.32
  14  32   5   28.92    2.80
 -14 -32  -5   28.51    4.56
  14  33   5    9.54    2.70
 -14 -33  -5    3.63    5.39
  14  34   5    1.66    2.28
 -14 -34  -5    2.38    4.77
  14  35   5    2.70    2.49
 -14 -35  -5   -1.87    4.87
  14  36   5    2.59    2.28
 -14 -36  -5    6.94    4.46
  14  37   5    0.83    3.52
 -14 -37  -5    2.70    4.98
  14  38   5    9.74    2.59
 -14 -38  -5    4.98    4.46
  14  39   5    1.87    2.07
 -14 -39  -5    3.63    4.66
  15   0   5   23.43    1.24
  15   1   5   70.28    2.70
 -15  -1  -5   74.63    5.29
  15   2   5  182.95    5.39
 -15  -2  -5  166.58    7.77
  15   3   5   96.50    3.73
 -15  -3  -5  103.86    6.12
  15   4   5   73.60    4.87
 -15  -4  -5   70.28    5.18
  15   5   5   18.45    2.38
 -15  -5  -5   14.41    2.90
  15   6   5   83.44    4.98
 -15  -6  -5   64.37    4.98
  15   7   5   60.12    5.18
 -15  -7  -5   64.89    4.66
  15   8   5  188.34    7.46
 -15  -8  -5  173.42    7.15
  15   9   5   10.99    2.38
 -15  -9  -5   15.03    3.84
  15  10   5   -0.83    2.49
 -15 -10  -5   -0.21    4.04
  15  11   5   18.14    3.32
 -15 -11  -5   15.76    3.63
  15  12   5  146.67    6.94
 -15 -12  -5  143.15    7.36
  15  13   5   29.13    3.94
 -15 -13  -5   24.05    3.63
  15  14   5   96.30    4.87
 -15 -14  -5  102.93    6.84
  15  15   5   -0.93    3.01
 -15 -15  -5   -2.80    3.01
  15  16   5   19.69    3.21
 -15 -16  -5   20.73    3.21
  15  17   5   16.59    1.97
 -15 -17  -5   16.90    3.32
  15  18   5  116.20    3.84
 -15 -18  -5  122.73    7.98
  15  19   5    3.32    2.18
 -15 -19  -5    3.63    3.32
  15  20   5    0.83    1.87
 -15 -20  -5    1.76    3.01
  15  21   5    7.26    2.59
 -15 -21  -5    8.50    3.11
  15  22   5   38.77    3.11
 -15 -22  -5   35.87    4.98
  15  23   5    0.00    2.38
 -15 -23  -5   -0.31    4.15
  15  24   5   74.84    3.73
 -15 -24  -5   69.14    4.87
  15  25   5    8.81    1.97
 -15 -25  -5   13.99    4.98
  15  26   5   25.60    2.59
 -15 -26  -5   19.07    4.77
  15  27   5    2.28    2.18
 -15 -27  -5    1.04    4.46
  15  28   5   44.57    3.73
 -15 -28  -5   39.70    5.49
  15  29   5    5.91    1.97
 -15 -29  -5    9.33    4.66
  15  30   5    5.91    2.59
 -15 -30  -5   17.52   12.02
  15  31   5    3.84    2.28
 -15 -31  -5    3.84    8.60
  15  32   5    2.18    2.70
 -15 -32  -5   -1.66   12.54
  15  33   5    5.91    2.28
 -15 -33  -5   10.05   11.40
  15  34   5   58.98    3.84
 -15 -34  -5   57.43    6.43
  15  35   5   20.01    2.38
 -15 -35  -5   19.18    5.18
  15  36   5    5.60    2.49
 -15 -36  -5    6.43   15.65
  15  37   5    4.87    2.70
 -15 -37  -5    1.35   13.48
  15  38   5    8.71    2.07
 -15 -38  -5    6.32   10.16
  15  39   5   14.72   18.14
  16   0   5   32.55    1.87
  16   1   5  223.79    7.05
 -16  -1  -5  212.91   10.78
  16   2   5    4.15    1.14
 -16  -2  -5    7.77    3.84
  16   3   5   16.90    1.66
 -16  -3  -5   18.35    4.15
  16   4   5    4.98    1.35
 -16  -4  -5   14.93    3.11
  16   5   5   -0.31    1.87
 -16  -5  -5    4.04    2.70
  16   6   5   44.88    3.32
 -16  -6  -5   43.74    4.46
  16   7   5   11.92    3.01
 -16  -7  -5    7.57    3.63
  16   8   5   92.57    6.12
 -16  -8  -5   76.29    4.66
  16   9   5  170.31    5.80
 -16  -9  -5  177.25    9.43
  16  10   5    9.64    1.97
 -16 -10  -5   15.55    3.52
  16  11   5  223.17   10.16
 -16 -11  -5  215.40    8.71
  16  12   5    2.07    1.97
 -16 -12  -5    5.49    3.01
  16  13   5   -0.41    1.87
 -16 -13  -5   -1.66    3.11
  16  14   5   64.58    3.73
 -16 -14  -5   72.14    6.43
  16  15   5    1.87    1.97
 -16 -15  -5    0.52    2.90
  16  16   5   69.04    4.04
 -16 -16  -5   66.13    5.18
  16  17   5   11.61    2.49
 -16 -17  -5   10.26    3.21
  16  18   5   63.44    2.80
 -16 -18  -5   58.05    4.77
  16  19   5   59.19    2.90
 -16 -19  -5   65.10    5.80
  16  20   5   20.21    2.38
 -16 -20  -5   19.38    3.63
  16  21   5  137.03    4.46
 -16 -21  -5  125.94    7.15
  16  22   5   16.27    2.07
 -16 -22  -5   11.19    4.87
  16  23   5    0.00    1.97
 -16 -23  -5   -1.14    4.35
  16  24   5   36.07    2.90
 -16 -24  -5   34.93    4.77
  16  25   5    5.91    2.49
 -16 -25  -5    2.90    4.15
  16  26   5   26.85    2.38
 -16 -26  -5   26.95    4.15
  16  27   5    7.26    2.18
 -16 -27  -5    1.76    4.66
  16  28   5   28.51    2.70
 -16 -28  -5   26.23    4.56
  16  29   5   26.12    2.70
 -16 -29  -5   26.64    4.98
  16  30   5    1.04    3.32
 -16 -30  -5    3.01    4.77
  16  31   5   66.75    4.66
 -16 -31  -5   61.99    5.80
  16  32   5    5.91    3.42
 -16 -32  -5    0.00    3.11
  16  33   5    0.00    2.38
 -16 -33  -5   -2.28    5.08
  16  34   5    2.18    3.52
 -16 -34  -5    0.21    8.40
  16  35   5    2.28    3.42
 -16 -35  -5    9.23    7.67
  16  36   5    1.66    2.49
 -16 -36  -5   12.65   12.13
  16  37   5    0.21    1.76
 -16 -37  -5    2.90   13.99
  16  38   5    1.87    2.38
  17   0   5    8.60    3.21
  17   1   5    6.01    1.24
 -17  -1  -5    3.73    3.94
  17   2   5   30.47    2.90
 -17  -2  -5   30.47    4.04
  17   3   5   50.27    2.90
 -17  -3  -5   33.69    4.15
  17   4   5  143.98    4.87
 -17  -4  -5  135.89    7.26
  17   5   5  300.60    8.50
 -17  -5  -5  293.87   11.51
  17   6   5  111.33    5.49
 -17  -6  -5  112.99    6.84
  17   7   5   20.21    3.11
 -17  -7  -5   24.67    4.46
  17   8   5   30.47    2.38
 -17  -8  -5   25.71    4.25
  17   9   5    8.19    1.87
 -17  -9  -5    7.36    3.42
  17  10   5    6.32    1.87
 -17 -10  -5    3.32    3.11
  17  11   5    3.21    1.45
 -17 -11  -5    3.63    3.11
  17  12   5    1.04    2.38
 -17 -12  -5    1.87    3.32
  17  13   5    6.32    1.97
 -17 -13  -5    8.19    3.63
  17  14   5   39.70    3.63
 -17 -14  -5   55.15    4.98
  17  15   5   95.88    5.29
 -17 -15  -5  121.38    6.74
  17  16   5   20.94    2.49
 -17 -16  -5   24.46    3.52
  17  17   5    2.90    2.70
 -17 -17  -5    2.07    3.63
  17  18   5   59.50    3.52
 -17 -18  -5   57.94    4.56
  17  19   5    7.15    2.28
 -17 -19  -5   13.89    3.52
[truncated: 425,705 more chars]
