# Supplementary material for: Bismuth organic frameworks exhibiting enhanced phosphorescence
Source: Commun Chem. 2021 Dec 2;4:167. doi: 10.1038/s42004-021-00607-x (PMC9814738; doi:10.1038/s42004-021-00607-x)
Supplement: Supplementary file 4 — Supplementary Data 1 [file 42004_2021_607_MOESM4_ESM.cif]

 
data_Bi-BTCA

_vrf_PLAT971_ALERT_2_A
;
PROBLEM: Check Calcd Resid. Dens.  0.89A   From Bi1             4.83 eA-3     PROBLEM: Check Calcd Resid. Dens.  0.91A   From Bi2             4.49 eA-3  
PROBLEM: Check Calcd Resid. Dens.  0.77A   From Bi1             3.84 eA-3  
PROBLEM: Check Calcd Resid. Dens.  0.73A   From Bi1             3.83 eA-3  
PROBLEM: Check Calcd Resid. Dens.  0.96A   From Bi2             3.61 eA-3  

;
_vrf_PLAT972_ALERT_2_A
;
PROBLEM: Check Calcd Resid. Dens.  0.56A   From Bi1            -5.35 eA-3  
PROBLEM: Check Calcd Resid. Dens.  0.59A   From Bi1            -5.25 eA-3  
PROBLEM: Check Calcd Resid. Dens.  0.70A   From Bi1            -5.13 eA-3  
PROBLEM: Check Calcd Resid. Dens.  0.53A   From Bi1            -4.95 eA-3  
PROBLEM: Check Calcd Resid. Dens.  0.54A   From Bi2            -4.74 eA-3  
PROBLEM: Check Calcd Resid. Dens.  0.42A   From Bi2            -4.52 eA-3  
PROBLEM: Check Calcd Resid. Dens.  0.56A   From Bi2            -4.42 eA-3  
PROBLEM: Check Calcd Resid. Dens.  0.55A   From Bi2            -4.33 eA-3  
PROBLEM: Check Calcd Resid. Dens.  1.13A   From Bi1            -3.57 eA-3  

;
_vrf_PLAT973_ALERT_2_A
;
PROBLEM: Check Calcd Positive Resid. Density on       Bi2       5.37 eA-3  
PROBLEM: Check Calcd Positive Resid. Density on       Bi1       4.26 eA-3  

RESPONSE: The crystals all showed strong diffuse scattering in the form of diffuse Bragg peaks and scattering between them. As the model does not account for this type of disorder this is believe to be the source of the high electron density on the bismuth.
;
_vrf_PLAT973_ALERT_3_B
;
PROBLEM: Low Bond Precision on  C-C Bonds ...............      0.026 Ang.
RESPONSE:  This lack of high resolution data therefore affected the precision on
C-C bonds contacts. Some atoms were still not ideally shaped, however, this does not indicate an incorrect atom-type assignment.

;
_audit_creation_method            'SHELXL-2017/1'
_shelx_SHELXL_version_number      '2017/1'
_chemical_name_systematic         ?
_chemical_name_common             ?
_chemical_melting_point           ?
_chemical_formula_moiety          ?
_chemical_formula_sum
 'C10 H2 Bi2 O9' 
_chemical_formula_weight          684.08

loop_
 _atom_type_symbol
 _atom_type_description
 _atom_type_scat_dispersion_real
 _atom_type_scat_dispersion_imag
 _atom_type_scat_source
 'C'  'C'   0.0021   0.0012
 'International Tables Vol C Tables 4.2.6.8 and 6.1.1.4'
 'H'  'H'   0.0000   0.0000
 'International Tables Vol C Tables 4.2.6.8 and 6.1.1.4'
 'Bi'  'Bi'  -1.8800   8.3958
 'International Tables Vol C Tables 4.2.6.8 and 6.1.1.4'
 'O'  'O'   0.0078   0.0044
 'International Tables Vol C Tables 4.2.6.8 and 6.1.1.4'
 
_space_group_crystal_system       triclinic
_space_group_IT_number            2
_space_group_name_H-M_alt         'P -1'
_space_group_name_Hall            '-P 1'
 
_shelx_space_group_comment
;
The symmetry employed for this shelxl refinement is uniquely defined
by the following loop, which should always be used as a source of
symmetry information in preference to the above space-group names.
They are only intended as comments.
;
 
loop_
 _space_group_symop_operation_xyz
 'x, y, z'
 '-x, -y, -z'
 
_cell_length_a                    7.8670(16)
_cell_length_b                    8.4420(17)
_cell_length_c                    9.890(2)
_cell_angle_alpha                 108.92(3)
_cell_angle_beta                  90.80(3)
_cell_angle_gamma                 116.32(3)
_cell_volume                      547.2(2)
_cell_formula_units_Z             2
_cell_measurement_temperature     217(2)
_cell_measurement_reflns_used     27560
_cell_measurement_theta_min       0.350
_cell_measurement_theta_max       33.679
 
_exptl_crystal_description        'needle'
_exptl_crystal_colour             'colorless'
_exptl_crystal_density_meas       ?
_exptl_crystal_density_method     ?
_exptl_crystal_density_diffrn     4.152          
_exptl_crystal_F_000              600
_exptl_transmission_factor_min    ?
_exptl_transmission_factor_max    ?
_exptl_crystal_size_max           0.150
_exptl_crystal_size_mid           0.020
_exptl_crystal_size_min           0.020
_exptl_absorpt_coefficient_mu     21.678
_shelx_estimated_absorpt_T_min    0.139
_shelx_estimated_absorpt_T_max    0.671
_exptl_absorpt_correction_type    'empirical'
_exptl_absorpt_correction_T_min   0.682
_exptl_absorpt_correction_T_max   1.000
_exptl_absorpt_process_details    'HKL3000sm Scalepack(Otwinowski et.al,2003)'
_exptl_absorpt_special_details    ?
_diffrn_ambient_temperature       217(2)
_diffrn_radiation_wavelength      0.610
_diffrn_radiation_type            synchrotron
_diffrn_source                    'PLSII 2D bending magnet'
_diffrn_measurement_device_type   'Rayonix MX225HS CCD area detector'
_diffrn_measurement_method        'omega scan'
_diffrn_detector_area_resol_mean  ?
_diffrn_reflns_number             10292
_diffrn_reflns_av_unetI/netI      0.1483
_diffrn_reflns_av_R_equivalents   0.0871
_diffrn_reflns_limit_h_min        -12
_diffrn_reflns_limit_h_max        12
_diffrn_reflns_limit_k_min        -14
_diffrn_reflns_limit_k_max        14
_diffrn_reflns_limit_l_min        -17
_diffrn_reflns_limit_l_max        17
_diffrn_reflns_theta_min          1.901
_diffrn_reflns_theta_max          33.026
_diffrn_reflns_theta_full         21.469
_diffrn_measured_fraction_theta_max   0.818
_diffrn_measured_fraction_theta_full  0.998
_diffrn_reflns_Laue_measured_fraction_max    0.818
_diffrn_reflns_Laue_measured_fraction_full   0.998
_diffrn_reflns_point_group_measured_fraction_max   0.818
_diffrn_reflns_point_group_measured_fraction_full  0.998
_reflns_number_total              5345
_reflns_number_gt                 2646
_reflns_threshold_expression      'I > 2\s(I)'
_reflns_Friedel_coverage          0.000
_reflns_Friedel_fraction_max      .
_reflns_Friedel_fraction_full     .
 
_reflns_special_details
;
 Reflections were merged by SHELXL according to the crystal
 class for the calculation of statistics and refinement.
 
 _reflns_Friedel_fraction is defined as the number of unique
 Friedel pairs measured divided by the number that would be
 possible theoretically, ignoring centric projections and
 systematic absences.
;
 
_computing_data_collection        'PAL BL2D-SMDC Program (Shin et. al, 2016)'
_computing_cell_refinement        'HKL3000sm (Otwinowski & Minor, 1997)'
_computing_data_reduction         'HKL3000sm (Otwinowski & Minor, 1997)'
_computing_structure_solution     'SHELXT 2018/2 (Sheldrick, 2018)'
_computing_structure_refinement 'SHELXL-2017/1 (Sheldrick, 2017)'
_computing_molecular_graphics     ?
_computing_publication_material   ?
_refine_special_details           ?
_refine_ls_structure_factor_coef  Fsqd
_refine_ls_matrix_type            full
_refine_ls_weighting_scheme       calc
_refine_ls_weighting_details
'w=1/[\s^2^(Fo^2^)+(0.1039P)^2^] where P=(Fo^2^+2Fc^2^)/3'
_atom_sites_solution_primary      ?
_atom_sites_solution_secondary    ?
_atom_sites_solution_hydrogens    geom
_refine_ls_hydrogen_treatment     constr
_refine_ls_extinction_method      none
_refine_ls_extinction_coef        .
_refine_ls_number_reflns          5345
_refine_ls_number_parameters      192
_refine_ls_number_restraints      0
_refine_ls_R_factor_all           0.1441
_refine_ls_R_factor_gt            0.0762
_refine_ls_wR_factor_ref          0.2140
_refine_ls_wR_factor_gt           0.1867
_refine_ls_goodness_of_fit_ref    0.967
_refine_ls_restrained_S_all       0.967
_refine_ls_shift/su_max           0.001
_refine_ls_shift/su_mean          0.000
 
loop_
 _atom_site_label
 _atom_site_type_symbol
 _atom_site_fract_x
 _atom_site_fract_y
 _atom_site_fract_z
 _atom_site_U_iso_or_equiv
 _atom_site_adp_type
 _atom_site_occupancy
 _atom_site_site_symmetry_order  
 _atom_site_calc_flag
 _atom_site_refinement_flags_posn
 _atom_site_refinement_flags_adp
 _atom_site_refinement_flags_occupancy
 _atom_site_disorder_assembly
 _atom_site_disorder_group
Bi1 Bi 0.87005(8) -0.13988(8) 0.09692(6) 0.02650(16) Uani 1 1 d . . . . .
Bi2 Bi 0.74869(8) 0.25033(8) 0.03436(6) 0.02650(16) Uani 1 1 d . . . . .
O1 O 0.8878(15) 0.0783(14) 0.0268(12) 0.023(2) Uani 1 1 d . . . . .
O3 O 0.5524(18) 0.0737(19) 0.1517(14) 0.032(3) Uani 1 1 d . . . . .
O4 O 0.1947(18) -0.1268(17) 0.2342(13) 0.031(3) Uani 1 1 d . . . . .
O5 O 0.1019(19) 0.0957(19) 0.2940(14) 0.033(3) Uani 1 1 d . . . . .
O6 O 0.3203(19) 0.4706(19) 0.8206(15) 0.038(3) Uani 1 1 d . . . . .
O7A O 0.619(2) 0.6886(19) 0.8788(14) 0.035(3) Uani 1 1 d . . . . .
O8 O 0.8747(18) 0.5292(18) 0.9079(12) 0.032(3) Uani 1 1 d . . . . .
O9 O 1.0484(18) 0.5866(18) 0.7445(13) 0.032(3) Uani 1 1 d . . . . .
O10 O 0.7000(19) -0.0200(19) 0.2792(13) 0.035(3) Uani 1 1 d . . . . .
C1 C 0.613(2) 0.069(2) 0.2747(19) 0.027(3) Uani 1 1 d . . . . .
C2 C 0.223(2) 0.042(2) 0.3080(17) 0.029(4) Uani 1 1 d . . . . .
C3 C 0.492(2) 0.531(2) 0.8025(16) 0.025(3) Uani 1 1 d . . . . .
C4 C 0.885(3) 0.520(2) 0.782(2) 0.033(4) Uani 1 1 d . . . . .
C5 C 0.578(2) 0.180(2) 0.4122(19) 0.027(3) Uani 1 1 d . . . . .
C6 C 0.731(2) 0.296(3) 0.528(2) 0.034(4) Uani 1 1 d . . . . .
H6 H 0.851535 0.299571 0.518849 0.041 Uiso 1 1 calc R U . . .
C7 C 0.710(2) 0.408(2) 0.6587(18) 0.026(3) Uani 1 1 d . . . . .
C8 C 0.531(3) 0.404(3) 0.6721(19) 0.035(4) Uani 1 1 d . . . . .
C9 C 0.380(2) 0.293(3) 0.5527(17) 0.028(3) Uani 1 1 d . . . . .
H9 H 0.262714 0.298267 0.558905 0.033 Uiso 1 1 calc R U . . .
C10 C 0.398(2) 0.179(3) 0.4276(17) 0.030(3) Uani 1 1 d . . . . .
 
loop_
 _atom_site_aniso_label
 _atom_site_aniso_U_11
 _atom_site_aniso_U_22
 _atom_site_aniso_U_33
 _atom_site_aniso_U_23
 _atom_site_aniso_U_13
 _atom_site_aniso_U_12
Bi1 0.0228(3) 0.0321(3) 0.0294(3) 0.0108(2) 0.0073(2) 0.0172(2)
Bi2 0.0225(3) 0.0333(3) 0.0288(3) 0.0108(2) 0.0068(2) 0.0177(2)
O1 0.021(5) 0.014(4) 0.033(6) 0.012(4) 0.006(4) 0.005(4)
O3 0.029(6) 0.042(7) 0.033(6) 0.018(6) 0.012(5) 0.019(5)
O4 0.031(6) 0.030(6) 0.025(6) 0.003(5) 0.002(5) 0.012(5)
O5 0.036(6) 0.043(7) 0.038(7) 0.025(6) 0.010(5) 0.027(6)
O6 0.031(6) 0.036(7) 0.047(8) 0.012(6) 0.021(6) 0.018(5)
O7A 0.048(8) 0.041(7) 0.033(6) 0.009(6) 0.003(6) 0.037(6)
O8 0.042(7) 0.039(6) 0.019(5) -0.003(5) 0.000(5) 0.031(6)
O9 0.028(6) 0.039(7) 0.034(6) 0.012(5) 0.013(5) 0.021(5)
O10 0.039(7) 0.048(8) 0.033(7) 0.013(6) 0.014(6) 0.034(6)
C1 0.015(6) 0.031(8) 0.032(8) 0.010(7) 0.009(6) 0.009(6)
C2 0.012(5) 0.034(8) 0.019(7) -0.015(6) -0.009(5) 0.010(5)
C3 0.023(7) 0.027(7) 0.020(7) 0.007(6) 0.004(5) 0.009(6)
C4 0.030(8) 0.023(7) 0.031(9) -0.005(7) -0.010(7) 0.013(6)
C5 0.017(6) 0.021(6) 0.036(8) 0.002(6) 0.005(6) 0.010(5)
C6 0.013(6) 0.037(9) 0.057(12) 0.027(9) 0.009(7) 0.008(6)
C7 0.027(7) 0.029(8) 0.025(7) 0.009(6) 0.000(6) 0.015(6)
C8 0.032(8) 0.038(9) 0.028(8) -0.002(7) 0.002(7) 0.022(7)
C9 0.026(7) 0.038(9) 0.022(7) 0.009(7) 0.010(6) 0.019(7)
C10 0.029(8) 0.045(10) 0.018(6) 0.008(7) 0.008(6) 0.022(7)
 
_geom_special_details
;
 All esds (except the esd in the dihedral angle between two l.s. planes)
 are estimated using the full covariance matrix.  The cell esds are taken
 into account individually in the estimation of esds in distances, angles
 and torsion angles; correlations between esds in cell parameters are only
 used when they are defined by crystal symmetry.  An approximate (isotropic)
 treatment of cell esds is used for estimating esds involving l.s. planes.
;
 
loop_
 _geom_bond_atom_site_label_1
 _geom_bond_atom_site_label_2
 _geom_bond_distance
 _geom_bond_site_symmetry_2
 _geom_bond_publ_flag
Bi1 O1 2.120(10) . ?
Bi1 O1 2.235(10) 2_755 ?
Bi1 O5 2.292(14) 1_655 ?
Bi1 O7A 2.441(13) 1_544 ?
Bi1 O10 2.479(11) . ?
Bi1 Bi1 3.4924(16) 2_755 ?
Bi1 Bi2 3.6544(12) 2_755 ?
Bi2 O1 2.158(11) . ?
Bi2 O3 2.255(12) . ?
Bi2 O9 2.286(13) 2_766 ?
Bi2 O6 2.620(12) 2_666 ?
Bi2 O8 2.634(13) 2_766 ?
Bi2 O4 2.644(12) 2_655 ?
Bi2 O3 2.711(13) 2_655 ?
Bi2 C4 2.827(16) 2_766 ?
O3 C1 1.32(2) . ?
O4 C2 1.288(19) . ?
O5 C2 1.242(19) . ?
O6 C3 1.257(19) . ?
O7A C3 1.22(2) . ?
O8 C4 1.23(2) . ?
O9 C4 1.27(2) . ?
O10 C1 1.23(2) . ?
C1 C5 1.49(2) . ?
C2 C10 1.52(2) . ?
C3 C8 1.52(2) . ?
C4 C7 1.52(2) . ?
C5 C6 1.38(2) . ?
C5 C10 1.42(2) . ?
C6 C7 1.39(3) . ?
C7 C8 1.40(2) . ?
C8 C9 1.39(2) . ?
C9 C10 1.36(2) . ?
 
loop_
 _geom_angle_atom_site_label_1
 _geom_angle_atom_site_label_2
 _geom_angle_atom_site_label_3
 _geom_angle
 _geom_angle_site_symmetry_1
 _geom_angle_site_symmetry_3
 _geom_angle_publ_flag
O1 Bi1 O1 73.4(4) . 2_755 ?
O1 Bi1 O5 87.1(4) . 1_655 ?
O1 Bi1 O5 84.8(4) 2_755 1_655 ?
O1 Bi1 O7A 76.6(4) . 1_544 ?
O1 Bi1 O7A 94.0(4) 2_755 1_544 ?
O5 Bi1 O7A 163.2(4) 1_655 1_544 ?
O1 Bi1 O10 83.6(4) . . ?
O1 Bi1 O10 148.9(4) 2_755 . ?
O5 Bi1 O10 73.3(4) 1_655 . ?
O7A Bi1 O10 100.7(4) 1_544 . ?
O1 Bi1 Bi1 37.8(3) . 2_755 ?
O1 Bi1 Bi1 35.6(3) 2_755 2_755 ?
O5 Bi1 Bi1 84.9(3) 1_655 2_755 ?
O7A Bi1 Bi1 84.5(3) 1_544 2_755 ?
O10 Bi1 Bi1 118.7(3) . 2_755 ?
O1 Bi1 Bi2 106.4(3) . 2_755 ?
O1 Bi1 Bi2 33.0(3) 2_755 2_755 ?
O5 Bi1 Bi2 86.1(3) 1_655 2_755 ?
O7A Bi1 Bi2 102.0(3) 1_544 2_755 ?
O10 Bi1 Bi2 156.7(3) . 2_755 ?
Bi1 Bi1 Bi2 68.61(3) 2_755 2_755 ?
O1 Bi2 O3 82.8(4) . . ?
O1 Bi2 O9 78.6(4) . 2_766 ?
O3 Bi2 O9 83.5(5) . 2_766 ?
O1 Bi2 O6 150.2(5) . 2_666 ?
O3 Bi2 O6 89.1(4) . 2_666 ?
O9 Bi2 O6 72.0(4) 2_766 2_666 ?
O1 Bi2 O8 71.4(4) . 2_766 ?
O3 Bi2 O8 131.2(4) . 2_766 ?
O9 Bi2 O8 51.7(4) 2_766 2_766 ?
O6 Bi2 O8 93.4(4) 2_666 2_766 ?
O1 Bi2 O4 72.0(4) . 2_655 ?
O3 Bi2 O4 127.1(4) . 2_655 ?
O9 Bi2 O4 132.7(4) 2_766 2_655 ?
O6 Bi2 O4 133.2(4) 2_666 2_655 ?
O8 Bi2 O4 83.7(4) 2_766 2_655 ?
O1 Bi2 O3 85.9(4) . 2_655 ?
O3 Bi2 O3 67.9(5) . 2_655 ?
O9 Bi2 O3 149.0(4) 2_766 2_655 ?
O6 Bi2 O3 117.4(4) 2_666 2_655 ?
O8 Bi2 O3 145.7(3) 2_766 2_655 ?
O4 Bi2 O3 64.6(4) 2_655 2_655 ?
O1 Bi2 C4 70.9(4) . 2_766 ?
O3 Bi2 C4 107.0(5) . 2_766 ?
O9 Bi2 C4 26.2(5) 2_766 2_766 ?
O6 Bi2 C4 84.3(5) 2_666 2_766 ?
O8 Bi2 C4 25.7(5) 2_766 2_766 ?
O4 Bi2 C4 107.4(5) 2_655 2_766 ?
O3 Bi2 C4 156.9(4) 2_655 2_766 ?
O1 Bi2 Bi1 34.4(3) . 2_755 ?
O3 Bi2 Bi1 117.1(3) . 2_755 ?
O9 Bi2 Bi1 85.4(3) 2_766 2_755 ?
O6 Bi2 Bi1 143.4(3) 2_666 2_755 ?
O8 Bi2 Bi1 50.3(2) 2_766 2_755 ?
O4 Bi2 Bi1 50.0(3) 2_655 2_755 ?
O3 Bi2 Bi1 96.8(2) 2_655 2_755 ?
C4 Bi2 Bi1 64.6(3) 2_766 2_755 ?
Bi1 O1 Bi2 140.8(5) . . ?
Bi1 O1 Bi1 106.6(4) . 2_755 ?
Bi2 O1 Bi1 112.6(4) . 2_755 ?
C1 O3 Bi2 123.6(10) . . ?
C1 O3 Bi2 116.7(10) . 2_655 ?
Bi2 O3 Bi2 112.1(5) . 2_655 ?
C2 O4 Bi2 126.6(11) . 2_655 ?
C2 O5 Bi1 106.3(10) . 1_455 ?
C3 O6 Bi2 111.5(11) . 2_666 ?
C3 O7A Bi1 143.3(12) . 1_566 ?
C4 O8 Bi2 86.0(11) . 2_766 ?
C4 O9 Bi2 101.3(10) . 2_766 ?
C1 O10 Bi1 129.6(11) . . ?
O10 C1 O3 122.3(15) . . ?
O10 C1 C5 119.7(16) . . ?
O3 C1 C5 118.0(15) . . ?
O5 C2 O4 122.4(14) . . ?
O5 C2 C10 116.8(14) . . ?
O4 C2 C10 120.5(14) . . ?
O7A C3 O6 122.1(15) . . ?
O7A C3 C8 121.6(15) . . ?
O6 C3 C8 116.2(15) . . ?
O8 C4 O9 120.1(16) . . ?
O8 C4 C7 123.7(17) . . ?
O9 C4 C7 115.8(16) . . ?
O8 C4 Bi2 68.4(10) . 2_766 ?
O9 C4 Bi2 52.5(8) . 2_766 ?
C7 C4 Bi2 168.0(13) . 2_766 ?
C6 C5 C10 118.8(15) . . ?
C6 C5 C1 118.0(14) . . ?
C10 C5 C1 123.1(15) . . ?
C5 C6 C7 121.0(14) . . ?
C6 C7 C8 119.5(15) . . ?
C6 C7 C4 116.3(14) . . ?
C8 C7 C4 124.1(15) . . ?
C9 C8 C7 119.3(15) . . ?
C9 C8 C3 115.2(14) . . ?
C7 C8 C3 125.0(16) . . ?
C10 C9 C8 121.0(15) . . ?
C9 C10 C5 120.3(16) . . ?
C9 C10 C2 119.1(14) . . ?
C5 C10 C2 120.4(14) . . ?
 
loop_
 _geom_torsion_atom_site_label_1
 _geom_torsion_atom_site_label_2
 _geom_torsion_atom_site_label_3
 _geom_torsion_atom_site_label_4
 _geom_torsion
 _geom_torsion_site_symmetry_1
 _geom_torsion_site_symmetry_2
 _geom_torsion_site_symmetry_3
 _geom_torsion_site_symmetry_4
 _geom_torsion_publ_flag
Bi1 O10 C1 O3 18(2) . . . . ?
Bi1 O10 C1 C5 -159.8(11) . . . . ?
Bi2 O3 C1 O10 -76(2) . . . . ?
Bi2 O3 C1 O10 71.5(17) 2_655 . . . ?
Bi2 O3 C1 C5 102.2(13) . . . . ?
Bi2 O3 C1 C5 -110.6(14) 2_655 . . . ?
Bi1 O5 C2 O4 -9(2) 1_455 . . . ?
Bi1 O5 C2 C10 177.0(12) 1_455 . . . ?
Bi2 O4 C2 O5 82.2(19) 2_655 . . . ?
Bi2 O4 C2 C10 -104.0(17) 2_655 . . . ?
Bi1 O7A C3 O6 93(2) 1_566 . . . ?
Bi1 O7A C3 C8 -92(2) 1_566 . . . ?
Bi2 O6 C3 O7A 20(2) 2_666 . . . ?
Bi2 O6 C3 C8 -154.8(12) 2_666 . . . ?
Bi2 O8 C4 O9 9.0(15) 2_766 . . . ?
Bi2 O8 C4 C7 -179.3(15) 2_766 . . . ?
Bi2 O9 C4 O8 -10.6(18) 2_766 . . . ?
Bi2 O9 C4 C7 177.1(12) 2_766 . . . ?
O10 C1 C5 C6 47(2) . . . . ?
O3 C1 C5 C6 -131.5(17) . . . . ?
O10 C1 C5 C10 -135.9(18) . . . . ?
O3 C1 C5 C10 46(2) . . . . ?
C10 C5 C6 C7 1(3) . . . . ?
C1 C5 C6 C7 178.5(16) . . . . ?
C5 C6 C7 C8 -1(3) . . . . ?
C5 C6 C7 C4 176.2(16) . . . . ?
O8 C4 C7 C6 -135.3(18) . . . . ?
O9 C4 C7 C6 37(2) . . . . ?
Bi2 C4 C7 C6 48(6) 2_766 . . . ?
O8 C4 C7 C8 41(3) . . . . ?
O9 C4 C7 C8 -146.6(18) . . . . ?
Bi2 C4 C7 C8 -135(5) 2_766 . . . ?
C6 C7 C8 C9 -2(3) . . . . ?
C4 C7 C8 C9 -178.8(17) . . . . ?
C6 C7 C8 C3 -173.9(17) . . . . ?
C4 C7 C8 C3 9(3) . . . . ?
O7A C3 C8 C9 -144.1(18) . . . . ?
O6 C3 C8 C9 31(2) . . . . ?
O7A C3 C8 C7 28(3) . . . . ?
O6 C3 C8 C7 -156.7(18) . . . . ?
C7 C8 C9 C10 5(3) . . . . ?
C3 C8 C9 C10 177.5(17) . . . . ?
C8 C9 C10 C5 -5(3) . . . . ?
C8 C9 C10 C2 172.0(18) . . . . ?
C6 C5 C10 C9 2(3) . . . . ?
C1 C5 C10 C9 -175.7(17) . . . . ?
C6 C5 C10 C2 -174.9(17) . . . . ?
C1 C5 C10 C2 8(3) . . . . ?
O5 C2 C10 C9 34(3) . . . . ?
O4 C2 C10 C9 -140.4(18) . . . . ?
O5 C2 C10 C5 -149.4(17) . . . . ?
O4 C2 C10 C5 36(3) . . . . ?
 
_refine_diff_density_max    4.263
_refine_diff_density_min   -5.361
_refine_diff_density_rms    0.737

_shelx_res_file
;
TITL sample2_a.res in P-1
    sample2_a.res
    created by SHELXL-2017/1 at 01:42:38 on 12-May-2020
CELL 0.61 7.867 8.442 9.89 108.923 90.796 116.324
ZERR 2 0.0016 0.0017 0.002 0.03 0.03 0.03
LATT 1
SFAC C H Bi O
DISP $C  0.00209  0.00120  8.50886!source kissel
DISP $H -0.00002  0.00000  0.66340!source kissel
DISP $Bi -1.88005  8.39583 29512.15286!source kissel
DISP $O  0.00778  0.00443 22.00730!source kissel
UNIT 20 4 4 18
L.S. 10
PLAN 20
CONF
TEMP -56
LIST 6
fmap 2
acta
SIZE 0.15 0.02 0.02
WGHT    0.103900
FVAR       0.28317   0.94792   0.94983
BI1   3    0.870050   -0.139885    0.096918    11.00000    0.02280    0.03205 =
         0.02940    0.01082    0.00730    0.01719
BI2   3    0.748689    0.250327    0.034361    11.00000    0.02245    0.03328 =
         0.02876    0.01081    0.00677    0.01769
O1    4    0.887838    0.078255    0.026751    11.00000    0.02060    0.01353 =
         0.03305    0.01151    0.00608    0.00454
O3    4    0.552386    0.073712    0.151738    11.00000    0.02881    0.04177 =
         0.03302    0.01767    0.01224    0.01898
O4    4    0.194652   -0.126842    0.234194    11.00000    0.03056    0.02987 =
         0.02458    0.00289    0.00199    0.01210
O5    4    0.101939    0.095705    0.294005    11.00000    0.03571    0.04284 =
         0.03771    0.02528    0.00997    0.02668
O6    4    0.320338    0.470638    0.820607    11.00000    0.03134    0.03573 =
         0.04694    0.01201    0.02142    0.01806
O7A   4    0.619411    0.688621    0.878839    11.00000    0.04795    0.04076 =
         0.03266    0.00892    0.00273    0.03735
O8    4    0.874747    0.529162    0.907906    11.00000    0.04171    0.03922 =
         0.01881   -0.00311    0.00029    0.03085
O9    4    1.048422    0.586641    0.744518    11.00000    0.02841    0.03942 =
         0.03366    0.01177    0.01264    0.02071
O10   4    0.699984   -0.020037    0.279178    11.00000    0.03854    0.04770 =
         0.03348    0.01251    0.01412    0.03378

C1    1    0.612826    0.068552    0.274684    11.00000    0.01485    0.03055 =
         0.03217    0.01032    0.00908    0.00876
C2    1    0.222710    0.042207    0.307998    11.00000    0.01239    0.03356 =
         0.01868   -0.01510   -0.00883    0.01015
C3    1    0.492490    0.531343    0.802463    11.00000    0.02327    0.02660 =
         0.02014    0.00707    0.00428    0.00945
C4    1    0.884540    0.519504    0.781993    11.00000    0.03003    0.02329 =
         0.03132   -0.00533   -0.01004    0.01306
C5    1    0.578254    0.180346    0.412244    11.00000    0.01704    0.02058 =
         0.03575    0.00187    0.00540    0.00957
C6    1    0.731315    0.296099    0.528246    11.00000    0.01275    0.03732 =
         0.05684    0.02681    0.00860    0.00848
AFIX  43
H6    2    0.851535    0.299571    0.518849    11.00000   -1.20000
AFIX   0
C7    1    0.709982    0.407528    0.658699    11.00000    0.02728    0.02872 =
         0.02489    0.00927   -0.00017    0.01500
C8    1    0.530940    0.403815    0.672146    11.00000    0.03168    0.03804 =
         0.02826   -0.00218    0.00160    0.02158
C9    1    0.379526    0.293363    0.552717    11.00000    0.02580    0.03842 =
         0.02214    0.00883    0.01041    0.01917
AFIX  43
H9    2    0.262714    0.298267    0.558905    11.00000   -1.20000
AFIX   0
C10   1    0.398385    0.178845    0.427628    11.00000    0.02944    0.04527 =
         0.01752    0.00813    0.00813    0.02164
HKLF 4


REM  sample2_a.res in P-1
REM R1 =  0.0762 for    2646 Fo > 4sig(Fo)  and  0.1441 for all    5345 data
REM    192 parameters refined using      0 restraints

END

WGHT      0.1039      0.0000

REM Highest difference peak  4.263,  deepest hole -5.361,  1-sigma level  0.737
Q1    1   0.9177 -0.0567  0.0595  11.00000  0.05    4.26
Q2    1   0.8515 -0.1906  0.0237  11.00000  0.05    4.14
Q3    1   0.8221 -0.2215  0.1401  11.00000  0.05    4.04
Q4    1   0.8828 -0.0819  0.1693  11.00000  0.05    4.00
Q5    1   0.7560  0.3051  0.1088  11.00000  0.05    3.83
Q6    1   0.7357  0.2008 -0.0331  11.00000  0.05    3.75
Q7    1   0.7997  0.3405 -0.0131  11.00000  0.05    3.63
Q8    1   0.7226  0.1720  0.1023  11.00000  0.05    3.62
Q9    1   0.6757  0.0828  0.1452  11.00000  0.05    2.80
Q10   1   0.9413  0.6179  0.8588  11.00000  0.05    2.75
Q11   1   0.6402  0.6207  0.9459  11.00000  0.05    2.74
Q12   1   0.9867 -0.1060  0.0566  11.00000  0.05    2.73
Q13   1   0.9185  0.1770  0.3712  11.00000  0.05    2.65
Q14   1   0.7489  0.2708 -0.0705  11.00000  0.05    2.65
Q15   1   0.8598  0.2781 -0.0072  11.00000  0.05    2.42
Q16   1   0.0398 -0.1415  0.2100  11.00000  0.05    2.41
Q17   1   0.4799 -0.0183  0.2381  11.00000  0.05    2.39
Q18   1   1.0859  0.7380  0.8494  11.00000  0.05    2.38
Q19   1   0.7222  0.6727  0.7812  11.00000  0.05    2.34
Q20   1   1.0326  0.5233  0.8265  11.00000  0.05    2.28
;
_shelx_res_checksum   66168

_shelx_hkl_file
;
   0   0   1 4631.57  141.78
   0   0  -1 4228.91  107.75
   0   0   2  991.53   44.90
   0   0  -2 1020.36   64.75
   0   0   3  280.73   17.49
   0   0  -3  290.65   17.96
   0   0   4   11.34    6.62
   0   0  -4    0.00    6.62
   0   0   5  335.55   21.74
   0   0  -5  388.01   27.88
   0   0   6  299.63   18.90
   0   0  -6  227.80   17.01
   0   0   7   30.72   10.87
   0   0  -7   19.85   11.34
   0   0   8   -3.31   11.82
   0   0  -8   -8.98   10.40
   0   0   9   37.34   12.76
   0   0  -9   56.71   13.23
   0   0  10   43.95   18.43
   0   0 -10   40.64   17.01
   0   0  11   10.87   17.01
   0   0 -11    5.67   20.32
   0   0  12   -2.36   19.38
   0   0 -12    9.92   25.52
   0   0  13   93.10   44.43
   0   0 -13   33.08   25.52
   0   0  14   98.78   38.75
   0   0 -14  138.00   33.08
   0   1 -15   15.60   25.05
   0  -1  15    3.31   34.50
   0   1 -14   21.27   17.96
   0  -1  14   14.65   25.99
   0   1 -13   19.38   27.88
   0  -1  13   11.34   20.79
   0   1 -12    1.42   26.47
   0  -1  12   17.01   20.32
   0   1 -11  132.33   25.05
   0  -1  11  101.61   21.27
   0   1 -10  625.26   37.81
   0  -1  10  621.48   45.84
   0   1  -9  723.09   56.24
   0  -1   9  807.69   44.43
   0   1  -8 1541.65   80.34
   0  -1   8 1744.40   91.69
   0   1  -7 1333.70   63.33
   0  -1   7 1391.84   66.17
   0   1  -6  344.06   20.79
   0  -1   6  329.41   23.63
   0   1  -5   16.07    8.03
   0  -1   5    2.36    7.56
   0   1  -4    7.09    5.20
   0  -1   4   -0.47   10.40
   0   1  -3    2.36    5.67
   0  -1   3    1.42    6.62
   0   1  -2    1.42    4.25
   0  -1   2    4.25    3.78
   0   1  -1  211.26   21.74
   0   1   0  495.29   19.38
   0  -1   0  600.69   23.63
   0   1   1  394.63   25.05
   0  -1  -1  438.11   41.12
   0   1   2  180.06   18.90
   0  -1  -2  225.91   11.34
   0   1   3   22.21    5.20
   0  -1  -3   18.43    3.78
   0   1   4  490.57   34.50
   0  -1  -4  434.80   28.36
   0   1   5 1452.80   76.56
   0  -1  -5 1508.57   93.58
   0   1   6 1802.06   94.05
   0  -1  -6 1777.01   86.49
   0   1   7 1054.39   51.51
   0  -1  -7 1020.84   63.80
   0   1   8 1050.14   65.22
   0  -1  -8  908.36   46.79
   0   1   9  310.50   23.63
   0  -1  -9  306.25   60.02
   0   1  10   18.43   13.71
   0  -1 -10   16.07   17.96
   0   1  11    2.36   12.29
   0  -1 -11  -15.60   32.14
   0   1  13    7.09   29.77
   0  -1 -13   18.43   32.61
   0   1  14  -18.43   37.34
   0  -1 -14   -0.95   51.04
   0   2 -15  -17.49   48.21
   0  -2  15   53.88   34.50
   0   2 -14   37.81   37.34
   0  -2  14  -10.87   29.77
   0   2 -13  -13.23   22.69
   0  -2  13   10.87   19.85
   0   2 -12    6.14   24.10
   0  -2  12   -1.89   20.79
   0   2 -11    5.20   23.16
   0  -2  11   13.71   20.79
   0   2 -10   91.21   17.96
   0  -2  10   96.41   19.85
   0   2  -9  147.93   16.54
   0  -2   9  155.02   18.43
   0   2  -8  552.01   38.28
   0  -2   8  534.99   51.04
   0   2  -7  777.92   36.39
   0  -2   7  836.52   49.62
   0   2  -6   69.00   12.29
   0  -2   6   70.42   10.40
   0   2  -5  252.85   22.21
   0  -2   5  239.61   13.71
   0   2  -4  912.14   38.28
   0  -2   4  996.26   39.23
   0   2  -3 1818.13   88.38
   0  -2   3 2116.35   72.31
   0   2  -2 9999.00  299.16
   0  -2   2 8445.06  280.73
   0   2  -1 2060.10  117.21
   0  -2   1 1984.01   84.12
   0   2   0  683.87   26.47
   0  -2   0  702.77   35.92
   0   2   1  209.84   11.34
   0  -2  -1  227.80   13.23
   0   2   2   41.59    7.56
   0  -2  -2   65.69   12.29
   0   2   3   17.49   12.29
   0  -2  -3   12.76   16.07
   0   2   4   39.23   12.29
   0  -2  -4   35.45   21.27
   0   2   5    3.78   11.82
   0  -2  -5   12.29   11.34
   0   2   6   72.31   26.47
   0  -2  -6   57.66   14.65
   0   2   7  525.07   55.77
   0  -2  -7  458.43   42.06
   0   2   8  261.35   29.77
   0  -2  -8  285.93   43.01
   0   2   9   34.97   21.74
   0  -2  -9   44.43   19.38
   0   2  10   11.34   30.72
   0  -2 -10    5.20   36.86
   0   2  11  122.41   30.25
   0  -2 -11  121.93   32.14
   0   2  12  178.65   41.59
   0  -2 -12  207.48   53.88
   0   2  13   54.35   48.21
   0  -2 -13  165.41   40.17
   0   3 -16   14.65   31.66
   0  -3  16   11.34   22.21
   0   3 -15   28.83   25.52
   0  -3  15   28.83   42.53
   0   3 -14  -14.18   40.64
   0  -3  14    5.67   26.94
   0   3 -13   47.73   21.74
   0  -3  13   26.47   20.79
   0   3 -12  207.00   31.66
   0  -3  12  193.77   29.77
   0   3 -11  392.74   44.90
   0  -3  11  366.27   34.97
   0   3 -10  600.21   46.32
   0  -3  10  718.37   44.43
   0   3  -9  394.63   27.88
   0  -3   9  463.63   34.50
   0   3  -8   70.42   16.07
   0  -3   8   63.33   13.71
   0   3  -7    3.31   10.87
   0  -3   7    5.20   11.34
   0   3  -6    4.73    8.51
   0  -3   6    0.00    8.98
   0   3  -5   14.65    9.45
   0  -3   5   18.90    7.09
   0   3  -4  100.67    9.45
   0  -3   4   97.83    8.03
   0   3  -3  660.24   28.83
   0  -3   3  543.97   35.92
   0   3  -2  990.12   58.13
   0  -3   2 1012.80   54.82
   0   3  -1 1300.62   65.22
   0   3   0  916.39   36.86
   0  -3   0  929.15   49.62
   0   3   1  168.72   13.71
   0  -3  -1  196.13   12.29
   0   3   2  300.11   19.38
   0  -3  -2  292.55   18.90
   0   3   4 1627.19  106.81
   0  -3  -4 1760.94  104.92
   0   3   5  817.61   62.86
   0   3   6  981.14   74.67
   0  -3  -6 1020.84   64.27
   0   3   7  202.75   27.41
   0  -3  -7  365.33   38.28
   0   3   8   29.30   20.32
   0  -3  -8   22.69   18.43
   0   3   9   16.54   23.16
   0  -3  -9   -7.56   27.41
   0   3  10  -20.79   34.03
   0  -3 -10   -0.47   35.45
   0   3  11   13.23   27.88
   0  -3 -11   16.07   25.05
   0   3  12  -26.94   38.28
   0  -3 -12    1.89   46.79
   0   4 -16  -12.29   25.05
   0  -4  16   12.76   34.97
   0   4 -15   -0.95   61.44
   0  -4  15    0.47   25.05
   0   4 -14    6.62   25.52
   0  -4  14    6.62   21.27
   0   4 -13   -1.89   26.94
   0  -4  13   26.47   24.58
   0   4 -12  141.31   33.08
   0  -4  12  119.10   26.47
   0   4 -11  195.66   24.10
   0  -4  11  183.37   23.16
   0   4 -10  452.76   44.43
   0  -4  10  363.44   36.86
   0   4  -9  394.63   25.99
   0  -4   9  430.07   31.19
   0   4  -8  116.73   29.77
   0  -4   8  122.41   14.18
   0   4  -7   36.86    9.92
   0  -4   7   26.94   10.40
   0   4  -6  414.95   25.05
   0  -4   6  475.45   60.97
   0   4  -5  843.14   52.46
   0  -4   5  866.77   52.93
   0   4  -4 2513.81  117.21
   0  -4   4 2516.65  110.59
   0   4  -3 1053.45   56.71
   0  -4   3 1095.98   55.30
   0   4  -2  984.92   53.88
   0  -4   2  934.35   53.88
   0   4  -1  329.88   13.71
   0  -4   1  307.20   16.07
   0   4   0    4.73    5.20
   0  -4   0   -8.51   11.34
   0   4   1   17.49    7.09
   0  -4  -1   11.82    6.14
   0   4   2   11.34    8.98
   0  -4  -2   10.87    7.56
   0   4   3  136.11   10.40
   0  -4  -3  140.37   14.18
   0   4   4  331.77   36.86
   0  -4  -4  297.74   32.14
   0   4   5  795.87   64.27
   0  -4  -5  720.73   46.32
   0   4   6  448.51   48.68
   0   4   7   90.27   25.05
   0  -4  -7   84.60   21.27
   0   4   8   14.65   20.79
   0  -4  -8    3.31   23.16
   0   4   9  125.71   30.72
   0  -4  -9  106.81   40.17
   0   4  10  100.67   39.23
   0  -4 -10  189.99   54.82
   0   4  11  185.74   46.32
   0  -4 -11  172.98   50.10
   0   4  12  -35.45   52.46
   0  -4 -12  106.81   57.66
   0  -5  16  -11.34   32.14
   0   5 -15   -3.78   25.99
   0  -5  15   -8.98   37.81
   0   5 -14   62.38   22.69
   0  -5  14   22.21   26.94
   0   5 -13   76.56   25.99
   0  -5  13   77.51   22.69
   0   5 -12  148.40   22.21
   0  -5  12  138.00   25.99
   0   5 -11   66.64   17.01
   0  -5  11   93.10   37.81
   0   5 -10   -3.78   34.03
   0  -5  10    2.84   23.16
   0   5  -9   -9.92   15.12
   0  -5   9   -2.84   17.01
   0   5  -8   -1.89   13.71
   0  -5   8   -5.67   12.29
   0   5  -7   21.74    8.03
   0  -5   7   32.61   10.40
   0   5  -6  261.35   16.54
   0  -5   6  215.04   17.49
   0   5  -5 1078.97   61.91
   0  -5   5 1154.59   54.35
   0   5  -4 1521.80   73.73
   0  -5   4 1558.67   81.29
   0   5  -3 1809.15   95.94
   0  -5   3 1832.78   95.94
   0   5  -2 1117.25   63.33
   0  -5   2 1023.67   93.10
   0   5  -1  115.79   12.76
   0  -5   1  113.43   10.40
   0   5   0  200.39   17.01
   0  -5   0  213.62   24.10
   0   5   1  811.47   44.43
   0  -5  -1  679.61   46.32
   0   5   2  819.03   68.53
   0  -5  -2 1247.69  102.56
   0   5   3  311.92   21.74
   0  -5  -3  393.68   40.17
   0   5   4  436.22   52.46
   0   5   5   77.51   23.63
   0  -5  -5  112.48   19.85
   0   5   6   20.79   22.69
   0  -5  -6   -8.98   25.52
   0   5   7    3.31   18.43
   0  -5  -7   27.41   21.74
   0   5   8    4.73   29.77
   0   5   9   25.99   34.97
   0  -5  -9   32.61   36.39
   0   5  10   50.57   38.75
   0  -5 -10   51.51   54.35
   0   5  11   94.05   39.23
   0  -5 -11   94.99   29.77
   0   6 -16    2.36   36.86
   0   6 -15   13.23   21.27
   0  -6  15   -3.31   18.90
   0   6 -14   81.29   22.69
   0  -6  14   46.32   25.52
   0   6 -13  136.58   22.69
   0  -6  13   44.43   26.94
   0   6 -12  280.73   46.32
   0  -6  12  168.72   30.25
   0   6 -11  221.18   24.58
   0   6 -10  134.69   16.54
   0  -6  10  104.45   19.38
   0   6  -9    3.31   13.71
   0  -6   9   16.54   15.60
   0   6  -8   99.25   26.47
   0  -6   8   74.67   25.05
   0   6  -7  297.74   67.58
   0  -6   7  313.81   36.86
   0   6  -6  761.37   63.33
   0  -6   6  779.81   64.27
   0   6  -5  236.78   25.99
   0  -6   5  224.02   27.88
   0   6  -4  261.35   33.08
   0  -6   4  238.20   28.83
   0   6  -3   29.30   21.74
   0  -6   3   50.57   24.58
   0   6  -2   16.07   20.32
   0  -6   2    0.95   17.01
   0   6  -1    0.47   18.43
   0  -6   1   -4.25    7.09
   0   6   0  104.92   12.29
   0  -6   0   80.82   13.23
   0   6   1  365.33   43.01
   0  -6  -1  362.02   35.45
   0   6   2  476.86   32.61
   0  -6  -2  397.46   38.75
   0   6   3  574.22   39.23
   0   6   4  467.41   52.46
   0   6   5  102.08   22.69
   0  -6  -5  157.85   32.61
   0   6   6   16.54   19.85
   0  -6  -6    4.73   30.25
   0   6   7   13.71   26.94
   0  -6  -7  -34.03   41.59
   0   6   8   41.59   34.03
   0  -6  -8   87.91   40.64
   0   6   9   85.54   25.52
   0  -6  -9  153.60   35.92
   0   6  10  -12.76   33.56
   0  -6 -10  103.97   50.10
   0  -7  16    4.25   43.48
   0   7 -15    1.89   18.90
   0  -7  15   12.76   38.75
   0   7 -14   19.38   19.85
   0  -7  14   24.10   48.68
   0   7 -13   -3.31   19.38
   0  -7  13    8.98   23.63
   0   7 -12    4.73   22.69
   0  -7  12    2.36   21.74
   0   7 -11  -21.74   38.75
   0  -7  11    4.73   18.90
   0   7 -10    1.89   33.56
   0  -7  10   -1.89   17.49
   0   7  -9   17.01   11.82
   0  -7   9   15.12   15.12
   0   7  -8  157.85   25.52
   0  -7   8  272.22   40.17
   0   7  -7  845.03   77.51
   0  -7   7  885.20   86.96
   0   7  -6 1144.19   77.04
   0  -7   6 1165.46   74.20
   0   7  -5 1232.09   69.95
   0  -7   5 1282.19   80.82
   0   7  -4  607.78   53.88
   0  -7   4  565.71   60.49
   0   7  -3   92.63   28.36
   0  -7   3   92.63   28.83
   0   7  -2    8.03   24.10
   0  -7   2   22.69   25.05
   0   7  -1  106.34   15.60
   0  -7   1   97.83   12.29
   0   7   0  228.74   26.47
   0  -7   0  191.41   32.14
   0   7   1   73.73   16.54
   0  -7  -1   75.62   21.74
   0   7   2   53.88   13.23
   0  -7  -2   57.19   13.23
   0   7   3    1.89   12.76
   0   7   4   12.29   20.32
   0   7   5  -11.34   23.16
   0  -7  -5  -12.76   34.97
   0   7   6   18.90   30.72
   0  -7  -6   20.79   36.86
   0   7   7   28.83   31.19
   0   7   8   10.87   86.01
   0  -7  -8   60.97   27.88
   0   7   9   49.15   31.66
   0  -7  -9   77.98   41.59
   0   7  10  -71.84  135.64
   0  -7 -10   15.60   33.56
   0   8 -16   17.01   18.43
   0   8 -15   64.75   24.58
   0  -8  15  152.18   56.71
   0   8 -14   89.80   26.47
   0  -8  14  106.81   43.95
   0   8 -13  180.54   42.06
   0  -8  13  171.56   48.68
   0   8 -12    6.14   22.21
   0  -8  12  -17.49   48.21
   0   8 -11    0.47   18.43
   0  -8  11  -17.49   48.21
   0   8 -10    5.67   17.01
   0  -8  10   25.99   32.61
   0   8  -9   20.79    8.98
   0  -8   9   97.83   45.84
   0   8  -8   88.38   42.53
   0  -8   8  153.13   47.26
   0   8  -7   -6.14   31.19
   0  -8   7   28.83   35.92
   0   8  -6  -15.12   34.97
   0  -8   6   -6.62   35.45
   0   8  -5  -16.54   34.03
   0  -8   5   15.60   33.56
   0   8  -4   50.57   32.14
   0  -8   4   59.55   34.97
   0   8  -3    0.00   31.66
   0  -8   3  -12.76   32.61
   0   8  -2   18.43   30.25
   0  -8   2   37.81   31.66
   0   8  -1  168.25   32.61
   0  -8   1  161.16   17.49
   0   8   0  321.37   31.66
   0   8   1  472.14   42.53
   0  -8  -1  393.68   53.40
   0   8   2  141.31   18.90
   0  -8  -2  195.66   41.12
   0   8   3   61.91   18.43
   0  -8  -3   69.00   17.49
   0   8   4   10.40   19.85
   0  -8  -4    8.03   28.83
   0   8   5   -4.25   23.16
   0  -8  -5  -12.76   30.72
   0   8   6    6.62   25.52
   0   8   7   12.29   25.05
   0  -8  -7   42.53   27.88
   0  -8  -8  -11.82   45.37
   0   9 -14  -20.79   54.35
   0  -9  14   33.08   43.48
   0   9 -13   19.38   45.84
   0  -9  13   -0.47   44.90
   0   9 -12    8.03   10.40
   0  -9  12   22.69   38.28
   0   9 -11    5.67    7.56
   0  -9  11   21.27   44.43
   0   9 -10   74.20   45.37
   0  -9  10   61.91   63.80
   0   9  -9  212.20   54.82
   0  -9   9  165.89   54.82
   0   9  -8  395.10   67.58
   0  -9   8  301.05   63.80
   0   9  -7  473.55   72.78
   0  -9   7  571.38   70.89
   0   9  -6  431.49   55.77
   0  -9   6  306.25   58.13
   0   9  -5   87.43   43.01
   0  -9   5   37.34   41.59
   0   9  -4   19.85   31.19
   0  -9   4   -3.31   37.34
   0   9  -3    9.45   38.28
   0  -9   3   11.82   38.75
   0   9  -2   41.59   34.97
   0  -9   2   52.93   52.93
   0   9  -1   12.29   32.61
   0  -9   1   41.59   30.72
   0   9   0   14.65   30.25
   0  -9   0   -1.42   15.12
   0   9   1   14.65   17.49
   0  -9  -1    4.73   17.49
   0   9   2   -1.42   33.56
   0  -9  -2    4.73   21.27
   0   9   3    1.89   63.80
   0   9   4    0.95   28.36
   0  -9  -4    8.98   21.27
   0  -9  -5   10.40   30.72
   0  10 -12    1.42   55.77
   0  10 -11  -24.10   40.17
   0 -10  11    0.00   36.86
   0  10 -10   10.40   35.45
   0 -10  10   14.65   38.28
   0  10  -9  -12.76   47.73
   0 -10   9   -9.45   65.22
   0  10  -8   -8.03   44.43
   0 -10   8  -12.29   60.02
   0  10  -7   17.01   44.90
   0 -10   7   94.52   61.44
   0  10  -6   24.58   61.91
   0 -10   6   -4.73   62.38
   0  10  -5    8.03   45.37
   0 -10   5   92.16   73.73
   0  10  -4   22.21   40.64
   0 -10   4    8.98   61.44
   0  10  -3   72.78   40.17
   0 -10   3   16.54   40.17
   0  10  -2  182.43   45.84
   0 -10   2  260.41   47.26
   0  10  -1  331.30   42.53
   0 -10   1  178.65   51.04
   0  10   0  130.91   31.19
   0 -10   0    0.47   42.53
   0 -10  -1   14.18   21.27
   0  10   2   -2.84   17.49
   0 -10  -2   -6.14   25.99
   0  10   3   -2.36   20.79
   0 -10  -3    1.42   24.10
   0 -10  -5  -10.40   20.79
   0  11 -11   30.25   52.46
   0  11 -10  123.82   37.81
   0 -11  10  129.97   82.23
   0  11  -9   69.47   35.45
   0 -11   9  -41.59   35.45
   0  11  -8   45.84   43.01
   0 -11   8    3.31   38.75
   0  11  -7   18.90   42.06
   0 -11   7   -5.67   56.24
   0  11  -6  -10.87   40.17
   0 -11   6   18.43   37.81
   0  11  -5   21.27   30.72
   0 -11   5    3.31   43.01
   0  11  -4   -8.51   42.06
   0 -11   4   14.65   42.53
   0  11  -3    0.95   38.28
   0 -11   3   -0.95   53.88
   0  11  -2   26.47   38.75
   0 -11   2    7.09   32.61
   0  11  -1    6.14   40.17
   0  11   0   -0.95   48.21
   0  12  -8    1.42   40.17
   0  12  -7   35.92   54.35
   0 -12   7   17.96   50.57
   0  12  -6  -18.90   53.40
   0 -12   6  -11.34   59.55
   0  12  -5   12.29   35.92
   0 -12   5  -25.52   50.57
   0  12  -4    1.42   53.40
   0 -12   4    6.14   34.97
   0 -12   3   55.77   66.17
  -1  13  -5   -5.20   41.59
  -1  12  -2    1.42   44.90
   1 -12   3  -28.36   58.60
  -1  12  -3  -11.34   31.66
   1 -12   4  122.88   84.12
  -1  12  -4   98.30   66.64
   1 -12   5   32.61   66.17
  -1  12  -5  128.08   64.27
   1 -12   6  178.65   70.89
  -1  12  -6  129.02   48.68
   1 -12   7   48.68   39.23
  -1  12  -7   96.41   46.32
   1 -12   8   -1.89   34.97
  -1  12  -8    2.36   43.01
  -1  12  -9    6.62   54.82
  -1  12 -10    3.31   46.79
   1 -11  -2   33.08   23.16
   1 -11  -1    5.20   12.76
  -1  11   1   15.60   25.99
   1 -11   0   22.69   48.68
  -1  11   0  -33.08   48.68
   1 -11   1   -2.84   36.39
  -1  11  -1   16.07   34.50
   1 -11   2  -28.36   59.08
  -1  11  -2  -17.96   36.86
   1 -11   3  -17.01   40.17
  -1  11  -3   39.70   39.70
   1 -11   4   70.89   44.43
  -1  11  -4   60.49   57.66
   1 -11   5   59.08   50.10
  -1  11  -5  132.33   39.70
   1 -11   6  138.95   43.48
  -1  11  -6  125.71   43.48
   1 -11   7  101.61   41.59
  -1  11  -7  109.17   38.28
   1 -11   8    1.42   35.45
  -1  11  -8    1.89   41.59
   1 -11   9   -4.25   42.06
  -1  11  -9    4.25   39.23
   1 -11  10   12.76   42.06
  -1  11 -10   -3.31   39.70
   1 -11  11  105.39   34.97
  -1  11 -11   60.49   42.53
   1 -11  12  112.48   63.80
  -1  11 -12  178.65   61.44
   1 -10  -6   44.90   34.50
   1 -10  -5   43.01   36.86
  -1  10   5   19.38   29.77
   1 -10  -4   29.30   21.27
  -1  10   4   34.50   26.47
   1 -10  -3   75.14   17.96
  -1  10   3   53.88   23.16
   1 -10  -2   51.04   30.72
  -1  10   2   44.43   17.01
   1 -10  -1   24.58   36.86
  -1  10   1  -16.54   28.36
   1 -10   0   -3.78   15.12
  -1  10   0    9.92   32.61
   1 -10   1   32.14   39.23
  -1  10  -1   66.17   34.03
   1 -10   2  146.98   46.32
  -1  10  -2  187.15   47.26
   1 -10   3  188.10   70.42
  -1  10  -3  300.11   48.21
   1 -10   4  237.72   40.64
  -1  10  -4  159.27   41.59
   1 -10   5   81.29   43.48
  -1  10  -5   88.85   41.12
   1 -10   6   14.18   34.97
  -1  10  -6   72.78   41.12
   1 -10   7   12.29   47.26
  -1  10  -7   13.23   40.64
   1 -10   8   31.19   62.86
  -1  10  -8   17.96   37.34
   1 -10   9   21.74   45.84
  -1  10  -9   -8.51   45.37
   1 -10  10   55.77   48.21
  -1  10 -10   30.72   45.37
   1 -10  11  112.01   55.77
  -1  10 -11   79.87   69.95
   1 -10  12  141.31   37.34
  -1  10 -12   98.78   34.97
   1 -10  13  -45.37   65.22
  -1  10 -13   46.32   37.34
   1  -9  -8    4.73   26.94
   1  -9  -7    6.62   34.50
  -1   9   7  -23.16   87.91
   1  -9  -5   32.14   24.58
  -1   9   5    5.20   26.47
   1  -9  -4   18.43   34.97
  -1   9   4   11.34   24.58
   1  -9  -3   13.23   27.41
  -1   9   3    5.67   14.18
   1  -9  -2   12.29   17.96
  -1   9   2    8.51   17.49
   1  -9  -1   13.71   16.07
  -1   9   1    8.03   18.43
   1  -9   0    2.36   14.18
  -1   9   0   -4.25   18.43
   1  -9   1   76.56   14.18
  -1   9  -1   92.63   35.92
   1  -9   2  248.12   56.71
  -1   9  -2  262.30   41.12
   1  -9   3  400.30   45.37
  -1   9  -3  368.64   44.90
   1  -9   4  440.47   53.40
  -1   9  -4  530.74   56.24
   1  -9   5  373.36   51.04
  -1   9  -5  404.55   68.53
   1  -9   6   64.75   37.81
  -1   9  -6   60.02   40.17
   1  -9   7   43.01   40.64
  -1   9  -7   14.65   31.66
   1  -9   8  111.06   50.10
  -1   9  -8  122.41   37.34
   1  -9   9  291.13   47.26
  -1   9  -9  234.89   38.28
   1  -9  10  205.59   67.58
  -1   9 -10   51.99   11.34
   1  -9  11    4.25   11.34
  -1   9 -11    6.62   11.34
   1  -9  12    7.09   14.65
  -1   9 -12   15.12   11.34
  -1   9 -13    8.98   38.28
   1  -9  14   17.49   38.28
  -1   9 -14   51.51   57.66
   1  -9  15   21.27   48.68
   1  -8  -9   34.97   44.43
   1  -8  -8    9.45   30.25
  -1   8   8   37.81   31.66
   1  -8  -7   93.10   31.19
  -1   8   7   23.63   32.61
   1  -8  -6   94.52   35.92
  -1   8   6   85.07   37.81
   1  -8  -5  198.97   32.14
  -1   8   5  148.40   29.30
   1  -8  -4  203.69   35.92
  -1   8   4  168.72   34.50
   1  -8  -3   65.69   19.38
  -1   8   3   52.46   14.18
   1  -8  -2   -4.25   16.07
  -1   8   2   -4.73   15.60
   1  -8  -1   60.97   18.43
  -1   8   1   47.26   15.60
   1  -8   0  163.52   33.56
  -1   8   0  238.67   19.38
   1  -8   1  191.88   21.27
  -1   8  -1  162.58   21.74
   1  -8   2  113.90   31.66
  -1   8  -2  162.58   33.08
   1  -8   3   26.94   32.14
  -1   8  -3   45.37   30.25
   1  -8   4   29.77   32.61
  -1   8  -4   17.49   31.66
   1  -8   5   33.08   33.08
  -1   8  -5   58.60   45.84
   1  -8   6   11.34   26.94
  -1   8  -6   32.61   36.39
   1  -8   7  115.79   42.53
  -1   8  -7  115.32   41.12
   1  -8   8  226.38   43.95
  -1   8  -8  115.79   16.54
   1  -8   9   94.99   22.21
  -1   8  -9  247.17   25.99
   1  -8  10  415.42   53.40
  -1   8 -10  208.89   20.32
   1  -8  11  316.65   47.26
  -1   8 -11  131.86   16.07
   1  -8  12   48.68   22.21
  -1   8 -12   62.38   17.49
   1  -8  13   -1.89   20.79
  -1   8 -13   -5.20   43.48
   1  -8  14   -6.62   44.43
  -1   8 -14    6.14   17.96
   1  -8  15   92.16   75.62
  -1   8 -15   16.54   28.36
   1  -8  16   14.65   63.80
  -1   8 -16  -13.23   21.27
   1  -7 -10  -16.54   35.45
  -1   7  10   -8.03   95.94
   1  -7  -9   39.23   35.45
  -1   7   9   11.34   34.50
   1  -7  -8   58.60   28.83
  -1   7   8   66.17   26.94
   1  -7  -7   10.87   37.81
  -1   7   7    9.45   26.94
   1  -7  -6   19.38   25.05
  -1   7   6    3.31   27.41
   1  -7  -5  -16.07   22.21
  -1   7   5   14.65   23.63
   1  -7  -4    0.47   11.34
  -1   7   4   10.87   20.32
   1  -7  -3    1.89   14.65
  -1   7   3   -7.09   13.23
   1  -7  -2   16.54   12.76
  -1   7   2   -4.25   13.23
   1  -7  -1  341.22   31.66
  -1   7   1  316.18   26.94
   1  -7   0  784.06   64.75
  -1   7   0 1104.96   57.19
   1  -7   1 1026.51   52.46
  -1   7  -1 1143.24  120.52
   1  -7   2 1103.07   62.38
  -1   7  -2 1071.88   66.17
   1  -7   3  714.59   47.73
  -1   7  -3  667.32   54.35
   1  -7   4  180.06   28.36
  -1   7  -4  184.79   33.08
   1  -7   5    5.67   26.47
  -1   7  -5   21.74   28.83
   1  -7   6  148.87   26.94
  -1   7  -6  113.90   11.34
   1  -7   7  247.17   41.12
  -1   7  -7  235.36   22.21
   1  -7   8   66.17   16.54
  -1   7  -8  151.71   22.21
   1  -7   9   51.51   19.38
  -1   7  -9   77.51   15.60
   1  -7  10    6.62   18.43
  -1   7 -10   36.86   18.43
   1  -7  11    6.14   39.23
  -1   7 -11   -3.78   16.54
   1  -7  12   19.85   21.27
  -1   7 -12   16.07   36.86
   1  -7  13   64.27   64.75
  -1   7 -13   12.29   18.90
   1  -7  14    0.95   25.05
  -1   7 -14   15.60   26.47
   1  -7  15   32.61   40.64
  -1   7 -15   27.88   19.85
  -1   7 -16   -6.14   32.14
   1  -6 -11   -0.47   56.24
  -1   6  11   -2.36   70.42
   1  -6 -10   -8.51   47.73
  -1   6  10  -12.29   34.50
   1  -6  -9  175.81   27.41
  -1   6   9   83.65   35.92
   1  -6  -8  319.96   33.56
  -1   6   8  555.79   81.76
  -1   6   6  399.36   75.62
  -1   6   5  161.63   26.47
   1  -6  -4   10.40   12.29
  -1   6   4    8.98    9.45
   1  -6  -3    9.92   11.82
  -1   6   3   -2.84   11.34
   1  -6  -2  107.28   13.23
  -1   6   2  102.08   13.23
   1  -6  -1  164.00   17.01
  -1   6   1  179.59   20.79
   1  -6   0   66.64   11.34
  -1   6   0   87.43   14.18
   1  -6   1    7.56    9.92
  -1   6  -1    2.84   12.29
   1  -6   2   34.50    8.03
  -1   6  -2   45.84   18.43
   1  -6   3   41.12   17.01
  -1   6  -3   35.45   24.58
   1  -6   4   38.28   32.61
  -1   6  -4   18.90   25.99
   1  -6   5  153.13   14.65
  -1   6  -5  235.36   18.43
   1  -6   6  445.20   40.64
  -1   6  -6  504.27   59.08
   1  -6   7 1230.20   69.00
  -1   6  -7 1095.04   69.00
   1  -6   8 1311.96   80.82
  -1   6  -8 1311.49   72.78
   1  -6   9  966.01   73.73
  -1   6  -9  955.62   70.89
   1  -6  10  504.27   52.93
  -1   6 -10  225.43   20.32
   1  -6  11   27.41   23.16
  -1   6 -11   65.22   36.86
   1  -6  12   16.07   24.10
  -1   6 -12    4.25   22.21
   1  -6  13   12.76   34.03
  -1   6 -13   33.08   26.94
   1  -6  14    6.14   25.52
  -1   6 -14    7.56   42.53
   1  -6  15    6.14   20.79
  -1   6 -15   11.82   22.69
   1  -6  16  -50.57  115.79
  -1   6 -16   -0.95   20.32
  -1   5  12   54.82  102.08
   1  -5 -11    5.20   39.23
  -1   5  11    6.14   24.58
  -1   5  10   20.79   35.45
   1  -5  -9   45.84   24.10
  -1   5   9   19.38   32.14
   1  -5  -8   26.47   23.16
  -1   5   8   25.52   49.15
   1  -5  -7  117.21   34.97
  -1   5   7  112.48   23.63
   1  -5  -6  143.67   27.88
  -1   5   6   75.62   22.21
   1  -5  -5   17.96   20.32
  -1   5   5   -0.95   18.43
   1  -5  -4   17.01    8.98
  -1   5   4   19.38    8.51
   1  -5  -3  399.36   35.92
  -1   5   3  494.35   35.45
   1  -5  -2 1535.51   88.38
  -1   5   2 1581.35   61.44
   1  -5  -1 2470.80  117.68
  -1   5   1 2757.20  123.35
   1  -5   0 2393.29  109.65
  -1   5   0 2553.98   93.58
   1  -5   1 1207.04   47.73
  -1   5  -1 1129.54   68.53
   1  -5   2  687.17   49.62
  -1   5  -2  724.98   44.43
   1  -5   3  136.58   21.74
  -1   5  -3  146.51   11.34
   1  -5   4  111.54   32.61
  -1   5  -4   83.65    7.56
   1  -5   5  257.57   23.16
  -1   5  -5  253.32   37.34
   1  -5   6   31.66   23.16
  -1   5  -6   38.28   19.38
   1  -5   7   37.34   20.79
  -1   5  -7   20.32   11.82
   1  -5   8   66.64   16.54
  -1   5  -8   58.60   13.71
   1  -5   9   68.53   17.96
  -1   5  -9   83.65   16.07
   1  -5  10   55.77   24.10
  -1   5 -10   35.92   16.07
   1  -5  11    3.78   24.10
  -1   5 -11    4.25   18.43
   1  -5  12   36.39   32.61
  -1   5 -12   38.28   40.64
   1  -5  13   74.67   31.19
  -1   5 -13  147.45   26.94
   1  -5  14  105.86   30.25
  -1   5 -14  168.25   42.53
   1  -5  15  186.21   38.28
  -1   5 -15   65.22   22.69
   1  -5  16   24.58   20.79
  -1   5 -16    5.20   21.27
  -1   4  12   -2.84   36.39
   1  -4 -11  243.87   45.37
  -1   4  11  184.32   32.14
   1  -4 -10  422.51   61.44
  -1   4  10  302.47   48.68
   1  -4  -9  359.66   65.69
  -1   4   9  312.39   47.26
   1  -4  -8  598.80   51.99
  -1   4   8  652.67   69.95
   1  -4  -7  288.29   37.81
  -1   4   7  298.69   28.83
   1  -4  -6   51.04   15.60
  -1   4   6   49.15   17.96
   1  -4  -5   10.40   11.34
  -1   4   5   17.96   12.76
   1  -4  -4    5.20    7.56
  -1   4   4    3.31    8.98
   1  -4  -3   19.38   11.82
  -1   4   3   15.12    9.92
   1  -4  -2   18.43    8.98
  -1   4   2   13.71    9.92
   1  -4  -1  591.23   35.92
  -1   4   1  673.00   33.56
   1  -4   0 1029.34   35.92
  -1   4   0 1011.86   36.86
   1  -4   1  819.98   35.92
  -1   4  -1  802.96   35.45
   1  -4   2  373.83   28.83
  -1   4  -2  361.55   36.86
   1  -4   3  215.51   24.10
  -1   4  -3  228.27   25.99
   1  -4   4  622.43   57.19
   1  -4   5 1912.18   96.88
  -1   4  -5 2027.97  102.56
   1  -4   6 2197.63  106.34
   1  -4   7 1932.50  102.08
  -1   4  -7 1801.12  129.02
   1  -4   8  717.89   47.26
  -1   4  -8  729.71   46.32
   1  -4   9   89.80   18.90
  -1   4  -9   97.83   19.85
   1  -4  10   -2.84   20.32
  -1   4 -10   -4.73   22.21
   1  -4  11   10.40   24.10
  -1   4 -11   -0.95   27.41
   1  -4  12    9.92   26.47
  -1   4 -12   -5.67   20.79
   1  -4  13  -12.29   36.39
  -1   4 -13   -4.25   22.69
   1  -4  14    9.92   27.88
  -1   4 -14   -5.20   21.27
   1  -4  15   11.82   23.16
  -1   4 -15   -4.73   33.56
   1  -4  16  -29.77  138.00
  -1   4 -16   -0.47   34.50
   1  -3 -13  -13.23   34.03
  -1   3  13   49.15   34.50
  -1   3  12    3.31   32.14
   1  -3 -11   27.41   29.77
  -1   3  11   20.32   33.08
   1  -3 -10  118.62   23.63
  -1   3  10   85.07   28.36
   1  -3  -9  342.64   41.59
  -1   3   9  286.87   37.81
   1  -3  -8  481.12   48.21
  -1   3   8  370.05   31.19
   1  -3  -7   71.84   25.05
  -1   3   7   77.51   16.54
   1  -3  -6   -2.36   12.29
  -1   3   6    4.25   14.65
   1  -3  -5  214.56   19.85
  -1   3   5  169.67   18.43
   1  -3  -4 1077.08   49.15
  -1   3   4  965.54   43.01
   1  -3  -3 4017.65  238.67
  -1   3   3 3343.24  143.67
   1  -3  -2 3716.60  146.98
  -1   3   2 3549.77  143.67
   1  -3  -1 1952.35   87.91
  -1   3   1 1162.15   57.19
   1  -3   0  454.18   19.85
  -1   3   0  369.11   37.34
   1  -3   1  113.43    7.09
  -1   3  -1  116.26    8.03
   1  -3   2   42.53    8.51
  -1   3  -2   42.53    7.09
   1  -3   3   86.01   16.07
  -1   3  -3   71.36    8.03
   1  -3   4  242.92   21.27
  -1   3  -4  255.68   17.01
   1  -3   5  753.34   48.21
  -1   3  -5  718.84   66.17
   1  -3   6  677.72   35.45
  -1   3  -6  719.78   44.43
   1  -3   7  498.60   31.19
  -1   3  -7  420.15   26.47
   1  -3   8  117.68   17.96
  -1   3  -8  145.56   17.96
   1  -3   9   -6.62   16.07
  -1   3  -9    3.78   17.01
   1  -3  10   31.66   20.79
  -1   3 -10   30.25   25.99
   1  -3  11  256.63   26.47
  -1   3 -11  233.00   22.69
   1  -3  12  235.36   33.08
  -1   3 -12  326.57   30.25
   1  -3  13  220.71   36.86
  -1   3 -13  142.26   39.70
   1  -3  14   73.25   25.52
  -1   3 -14  133.28   26.94
   1  -3  15   -8.03   29.77
   1  -2 -14   -0.95   51.99
  -1   2  14    8.98   38.28
   1  -2 -13  109.65   54.35
  -1   2  13   48.68   43.01
   1  -2 -12  232.52   48.21
  -1   2  12  179.12   41.12
   1  -2 -11  228.74   39.70
  -1   2  11  162.58   31.19
   1  -2 -10  345.48   28.36
  -1   2  10  149.34   26.47
   1  -2  -9   56.24   17.49
  -1   2   9   94.52   13.23
   1  -2  -8   10.40   11.82
  -1   2   8    5.20   11.34
   1  -2  -7   -4.73   10.87
  -1   2   7   -4.73   12.76
   1  -2  -6    4.25    8.98
  -1   2   6    3.31    7.56
   1  -2  -5   40.64    9.45
  -1   2   5   39.23    7.09
   1  -2  -4  633.77   52.46
  -1   2   4  636.61   32.14
   1  -2  -3 2765.24   98.78
  -1   2   3 2963.26   94.05
   1  -2  -2 4352.73  177.70
  -1   2   2 4737.44  191.88
   1  -2  -1 2767.13  118.15
  -1   2   1 1667.37   73.25
   1  -2   0  696.15   39.23
  -1   2   0  677.72   36.86
   1  -2   1  448.03   30.25
  -1   2  -1  474.03   31.66
   1  -2   2  489.62   32.61
  -1   2  -2  530.74   31.19
   1  -2   3 2433.47   86.49
  -1   2  -3 2510.03   89.80
   1  -2   4 2838.97  110.12
  -1   2  -4 2906.55  113.43
   1  -2   5 2518.54  108.23
  -1   2  -5 2466.55  102.08
   1  -2   6 1056.28   77.98
  -1   2  -6  882.36   42.06
   1  -2   7   99.25   14.18
  -1   2  -7   90.74   15.12
   1  -2   8   13.23   13.23
  -1   2  -8    3.78   15.12
   1  -2   9    7.56   14.18
  -1   2  -9   11.34   17.01
   1  -2  10   12.29   17.49
  -1   2 -10   -8.03   16.54
   1  -2  11    0.95   24.58
  -1   2 -11    5.20   21.27
   1  -2  12   51.99   22.69
  -1   2 -12   71.36   20.32
   1  -2  13   55.30   29.30
  -1   2 -13  122.41   31.19
   1  -2  14   83.65   32.61
  -1   2 -14   44.90   21.27
   1  -2  15   17.01   30.25
  -1   2 -15   19.38   33.08
   1  -1 -14   15.12   24.10
  -1   1  14   16.07   20.32
   1  -1 -13   89.80   44.43
  -1   1  13   73.73   33.56
   1  -1 -12   76.09   25.99
  -1   1  12  132.33   39.23
   1  -1 -11  349.73   28.83
  -1   1  11  270.81   27.41
   1  -1 -10  405.50   33.56
  -1   1  10  457.96   34.03
   1  -1  -9  175.34   18.43
  -1   1   9  225.91   20.79
   1  -1  -8    2.36   11.34
  -1   1   8    2.84   11.82
   1  -1  -7  146.04   19.38
  -1   1   7   61.91   18.43
   1  -1  -6  449.92   24.10
  -1   1   6  559.57   37.34
   1  -1  -5 1738.73   63.80
  -1   1   5 1803.01   83.65
   1  -1  -4 3263.84  110.12
  -1   1   4 2792.65  169.67
   1  -1  -3 2092.24   97.83
  -1   1   3 1192.39   56.24
   1  -1  -2  264.66   19.38
  -1   1   2  278.37   17.96
   1  -1  -1   27.88    5.20
  -1   1   1   32.14    5.20
   1  -1   0    8.03    3.78
  -1   1   0    9.92    3.31
   1  -1   1   35.92    6.14
  -1   1  -1   33.08    5.67
   1  -1   2  566.19   31.19
  -1   1  -2  576.58   31.66
   1  -1   3 1248.16   57.19
  -1   1  -3 1368.68   51.51
   1  -1   4 1730.70   67.58
  -1   1  -4 1727.86   74.67
   1  -1   5 1684.85   65.22
  -1   1  -5 1695.25   75.14
   1  -1   6  661.18   34.97
  -1   1  -6  707.50   37.34
   1  -1   7   66.64   11.34
  -1   1  -7   56.24   10.87
   1  -1   8    1.42   16.54
  -1   1  -8    6.62   14.18
   1  -1   9  400.30   28.83
  -1   1  -9  467.41   28.83
   1  -1  10  589.34   38.75
  -1   1 -10  480.17   31.19
   1  -1  11  391.79   30.72
  -1   1 -11  305.78   33.08
   1  -1  12  130.91   26.47
  -1   1 -12  101.61   42.06
   1  -1  13    1.89   43.48
  -1   1 -13   39.70   36.86
   1  -1  14  -25.52   42.53
  -1   1 -14  -23.63   26.47
   1  -1  15   -1.42  119.57
  -1   1 -15    9.92   52.93
   1   0 -15   16.07   51.04
  -1   0  15    7.56   25.99
   1   0 -14   79.87   42.53
  -1   0  14   44.43   39.23
   1   0 -13   23.16   17.49
  -1   0  13   30.72   24.58
   1   0 -12   96.41   21.27
  -1   0  12   57.66   23.16
   1   0 -11   24.10   14.18
  -1   0  11   13.23   15.12
   1   0 -10   -1.89   13.71
  -1   0  10    7.09   15.12
   1   0  -9    1.42   12.29
  -1   0   9    7.09   14.65
   1   0  -8   31.66   20.79
  -1   0   8   25.05   13.71
   1   0  -7  317.12   23.16
  -1   0   7  341.70   23.63
   1   0  -6 1079.44   44.90
  -1   0   6 1197.59   69.95
   1   0  -5 2324.77   85.07
  -1   0   5 2553.04   92.63
   1   0  -4 2114.93   81.76
  -1   0   4 2242.53   98.78
   1   0  -3 1844.12   86.01
  -1   0   3 1946.68   84.12
   1   0  -2 1335.59   69.00
  -1   0   2 1576.63   61.91
   1   0  -1  129.50    9.92
  -1   0   1  124.30    9.45
   1   0   0  564.30   22.21
  -1   0   0  493.40   25.05
   1   0   1 2949.56  115.79
  -1   0  -1 3053.06  115.32
   1   0   2 2740.66  103.97
  -1   0  -2 2834.71   88.85
   1   0   3 2016.63   77.04
  -1   0  -3 2056.32   69.95
   1   0   4  754.76   39.70
  -1   0  -4  743.41   38.75
   1   0   5   43.48    8.03
  -1   0  -5   44.90    8.98
   1   0   6   -2.84    9.92
  -1   0  -6    3.78    9.92
   1   0   7    0.95   10.87
  -1   0  -7   -5.67   10.87
   1   0   8  168.25   19.85
  -1   0  -8  186.21   20.32
   1   0   9  183.37   21.74
  -1   0  -9  188.10   18.90
   1   0  10  262.30   25.05
  -1   0 -10  222.60   38.75
   1   0  11  140.37   23.63
  -1   0 -11  332.72   32.61
   1   0  12  125.24   22.69
  -1   0 -12  143.67   18.43
   1   0  13   11.82   32.61
  -1   0 -13  120.99   32.61
  -1   0 -14    8.51   30.72
   1   1 -15   64.27   30.72
  -1  -1  15   22.21   27.41
   1   1 -14   57.19   34.50
  -1  -1  14   84.60   40.17
   1   1 -13  219.29   28.36
  -1  -1  13  140.37   25.05
   1   1 -12  316.18   27.41
  -1  -1  12  360.60   30.72
   1   1 -11  247.17   24.10
  -1  -1  11  283.57   21.74
   1   1 -10   45.84   16.54
  -1  -1  10   43.01   16.07
   1   1  -9   28.36   12.76
  -1  -1   9   23.16   12.76
   1   1  -8  177.23   16.54
  -1  -1   8  182.43   15.60
   1   1  -7  511.36   37.34
  -1  -1   7  512.31   32.14
   1   1  -6  844.55   50.10
  -1  -1   6  831.32   65.22
   1   1  -5  420.62   23.16
  -1  -1   5  413.53   24.10
   1   1  -4   67.58    8.51
  -1  -1   4   58.13    7.09
   1   1  -3   69.47   13.71
  -1  -1   3   81.29    8.98
   1   1  -2   64.75    7.09
  -1  -1   2   10.87   16.07
   1   1  -1   99.25    8.03
  -1  -1   1  100.67    6.62
   1   1   0 1178.69   61.44
  -1  -1   0 1266.12   84.60
   1   1   1 3091.34  120.99
  -1  -1  -1 3150.89  120.52
   1   1   2 4901.91  288.29
  -1  -1  -2 5260.62  172.03
   1   1   3 4863.15  292.07
  -1  -1  -3 5598.06  225.43
   1   1   4 1812.93  113.43
  -1  -1  -4 1427.28   86.96
   1   1   5  437.16   25.05
  -1  -1  -5  406.44   22.69
   1   1   6    7.56    8.03
  -1  -1  -6   12.29    8.03
   1   1   7  309.09   30.25
  -1  -1  -7  383.76   48.68
   1   1   8  308.14   36.86
  -1  -1  -8  409.75   50.57
   1   1   9  231.58   38.28
  -1  -1  -9  268.44   49.15
   1   1  10  185.74   46.32
  -1  -1 -10  114.37   37.34
   1   1  11   43.01   29.77
  -1  -1 -11   17.01   24.58
   1   1  13  -13.71   51.04
  -1  -1 -13   12.76   56.24
   1   1  14    7.09   37.81
  -1  -1 -14  -15.12   35.45
   1   2 -15   21.27   31.66
  -1  -2  15  -20.32   30.25
   1   2 -14   -0.47   24.58
  -1  -2  14   -1.89   26.47
   1   2 -13   -1.89   17.96
  -1  -2  13    6.14   18.90
   1   2 -12   19.38   19.85
  -1  -2  12   -8.98   23.63
   1   2 -11   14.65   14.18
  -1  -2  11   17.01   17.49
   1   2 -10   23.63   24.58
  -1  -2  10    5.20   16.54
   1   2  -9  181.48   20.32
  -1  -2   9  137.53   17.49
   1   2  -8  744.36   35.45
  -1  -2   8  778.86   51.99
   1   2  -7 1818.60   65.22
  -1  -2   7 1855.47   94.05
   1   2  -6 1996.30   69.95
  -1  -2   6 2040.73   71.84
   1   2  -5 2373.92   77.98
  -1  -2   5 2083.74   77.04
   1   2  -4 1555.36   79.40
  -1  -2   4 1621.05   56.24
   1   2  -3  103.50   12.29
  -1  -2   3  102.56   20.79
   1   2  -2   60.02    6.14
  -1  -2   2   58.60   12.76
   1   2  -1  834.16   43.95
  -1  -2   1  805.33   39.70
   1   2   0  422.04   27.88
  -1  -2   0  478.28   29.30
   1   2   1   11.82    7.09
  -1  -2  -1   33.08    7.09
   1   2   2    3.78    5.20
  -1  -2  -2    1.42    6.14
   1   2   3   15.12   16.07
  -1  -2  -3    0.47   15.60
   1   2   4   23.63   16.54
  -1  -2  -4   25.52   21.27
   1   2   5   -1.89   23.63
  -1  -2  -5    8.98   21.27
   1   2   6  224.02   24.10
  -1  -2  -6  195.19   37.34
   1   2   7  387.07   40.17
  -1  -2  -7  409.75   51.04
   1   2   8  449.92   51.04
  -1  -2  -8  437.16   36.86
   1   2   9  563.35   50.10
  -1  -2  -9  452.76   51.04
   1   2  10  366.27   56.24
  -1  -2 -10  480.17   37.34
   1   2  11  303.89   45.37
  -1  -2 -11  187.63   40.64
   1   2  12    0.47   49.15
  -1  -2 -12   24.10   31.66
   1   2  13  -14.65   54.82
  -1  -2 -13  -48.68   60.02
   1   3 -16  173.92  108.70
  -1  -3  16   -0.47   25.05
   1   3 -15   29.77   27.88
  -1  -3  15  110.59   29.30
   1   3 -14  123.82   36.86
  -1  -3  14  171.56   26.94
   1   3 -13  133.28   24.10
  -1  -3  13  120.99   26.94
   1   3 -12   50.57   19.85
  -1  -3  12   41.12   22.21
   1   3 -11   -8.03   19.85
  -1  -3  11   12.29   19.85
   1   3 -10   43.95   16.54
  -1  -3  10   50.57   16.07
   1   3  -9   42.06   13.71
  -1  -3   9   54.35   13.23
   1   3  -8   23.63   12.29
  -1  -3   8   33.56   16.07
   1   3  -7   15.12   10.87
  -1  -3   7   17.49   10.40
   1   3  -6  106.81   11.34
  -1  -3   6  108.70   11.34
   1   3  -5  318.07   29.30
  -1  -3   5  286.40   17.96
   1   3  -4  198.97   16.07
  -1  -3   4  128.08   13.71
   1   3  -3   18.90    5.67
  -1  -3   3   16.07   16.07
   1   3  -2  738.69   41.59
   1   3  -1 2062.94   94.99
  -1  -3   1 2108.78   90.27
   1   3   0 3052.59  119.57
  -1  -3   0 3038.41  124.30
   1   3   1 3045.02  122.88
  -1  -3  -1 3077.63  185.74
   1   3   2 1532.67   77.51
  -1  -3  -2 1587.50  109.65
   1   3   3  530.27   54.82
  -1  -3  -3  382.34   34.03
   1   3   4   26.47   16.07
  -1  -3  -4   31.66   24.10
   1   3   5  174.39   24.58
   1   3   6  106.81   21.27
  -1  -3  -6  134.69   22.21
   1   3   7   48.68   28.36
  -1  -3  -7  113.43   33.56
   1   3   8   26.94   27.41
  -1  -3  -8   -5.20   33.56
   1   3   9   18.90   35.45
  -1  -3  -9    5.67   32.61
   1   3  10   26.94   28.83
  -1  -3 -10   64.75   22.21
   1   3  11  -19.85   46.79
  -1  -3 -11   12.76   31.66
   1   3  12   11.82   44.43
  -1  -3 -12    0.95   25.52
   1   4 -16  -35.45   63.80
  -1  -4  16    1.89   54.35
   1   4 -15   -0.47   28.36
  -1  -4  15    8.03   27.88
   1   4 -14   37.34   40.17
  -1  -4  14   57.19   26.47
   1   4 -13   34.50   29.30
  -1  -4  13   51.04   21.27
   1   4 -12   11.82   20.32
  -1  -4  12   19.85   20.32
   1   4 -11   30.25   22.21
  -1  -4  11   25.99   18.43
   1   4 -10  297.27   26.47
  -1  -4  10  340.28   31.66
   1   4  -9 1038.80   65.22
  -1  -4   9 1388.05  129.50
   1   4  -8 1346.46   88.85
  -1  -4   8 1227.37   87.91
   1   4  -7 1163.09   64.27
  -1  -4   7 1257.61   72.78
   1   4  -6  448.03   39.70
  -1  -4   6  391.32   21.74
   1   4  -5   37.34    8.98
  -1  -4   5   25.05    8.03
   1   4  -4   -0.95    4.73
  -1  -4   4    0.00    3.78
   1   4  -3  140.84   20.32
  -1  -4   3  131.86   19.85
   1   4  -2  124.77   24.58
  -1  -4   2  107.75   26.47
   1   4  -1   16.54   12.29
  -1  -4   1   12.29    6.14
   1   4   0  126.66   14.18
  -1  -4   0  117.68   11.82
   1   4   1   69.95   12.76
  -1  -4  -1   52.46    9.45
   1   4   2   57.66    9.92
  -1  -4  -2   51.99   15.12
   1   4   3   70.89   12.29
  -1  -4  -3   57.66   10.87
   1   4   4   49.62   19.38
   1   4   5  322.79   49.15
  -1  -4  -5  320.43   38.28
   1   4   6  627.63   65.22
  -1  -4  -6  598.80   53.40
   1   4   7  440.00   46.32
  -1  -4  -7  640.86   53.88
   1   4   8  300.11   53.88
  -1  -4  -8  454.18   60.02
   1   4   9  221.65   44.90
  -1  -4  -9  278.84   47.73
   1   4  10  -11.34   36.86
  -1  -4 -10    9.92   34.97
   1   4  11   12.76   50.57
  -1  -4 -11    1.42   53.88
   1   4  12  -95.94  170.61
   1   5 -15   10.40   19.85
  -1  -5  15   20.32   34.50
   1   5 -14   23.63   24.58
  -1  -5  14   17.01   34.97
   1   5 -13   -6.14   29.30
  -1  -5  13   -3.78   20.79
   1   5 -12  -23.63   37.81
  -1  -5  12   14.65   21.74
   1   5 -11   20.79   36.39
  -1  -5  11  -12.76   18.43
   1   5 -10   18.43   25.52
  -1  -5  10   13.71   17.49
   1   5  -9   97.83   17.49
  -1  -5   9  104.92   15.60
   1   5  -8  164.47   19.38
  -1  -5   8  159.27   15.60
   1   5  -7  172.98   17.96
  -1  -5   7  197.08   18.43
   1   5  -6   75.14   11.34
  -1  -5   6   87.91   15.12
   1   5  -5    0.95    4.25
  -1  -5   5   -1.42   20.79
   1   5  -4  317.59   29.30
  -1  -5   4  321.37   30.25
   1   5  -3 1038.32   64.27
  -1  -5   3  992.48   64.27
   1   5  -2 1692.41   83.65
  -1  -5   2 1823.80  128.08
   1   5  -1 1730.22   72.78
  -1  -5   1 1623.89   85.07
   1   5   0  829.43   56.24
  -1  -5   0  821.87   60.49
   1   5   1  295.38   23.16
  -1  -5  -1  289.24   19.85
   1   5   2   37.81   11.34
  -1  -5  -2   45.37   11.34
   1   5   3   37.34   12.29
  -1  -5  -3   31.66    9.92
   1   5   4   17.49   21.27
  -1  -5  -4   15.60   18.43
   1   5   5  -10.87   26.94
  -1  -5  -5    2.36   27.88
   1   5   6    0.95   55.77
  -1  -5  -6   24.10   32.61
   1   5   7   48.21   35.92
  -1  -5  -7   43.48   25.52
   1   5   8   77.04   29.77
  -1  -5  -8  116.73   26.94
   1   5   9   19.38   38.75
  -1  -5  -9  -32.14   43.01
   1   5  10   -0.95   41.12
  -1  -5 -10  -15.60   46.32
   1   5  11  -22.21  131.86
  -1  -5 -11    2.84   30.72
   1   6 -16   28.36   61.91
   1   6 -15    8.98   22.21
   1   6 -14    1.42   17.49
  -1  -6  14   15.12   23.63
   1   6 -13    6.62   23.16
  -1  -6  13   17.49   26.94
   1   6 -12   55.30   18.90
  -1  -6  12   83.18   25.05
   1   6 -11  521.76   52.93
  -1  -6  11  448.51   40.17
   1   6 -10  624.79   58.60
  -1  -6  10  472.61   42.06
   1   6  -9  595.49   67.11
  -1  -6   9  469.77   34.97
   1   6  -8  189.99   18.90
  -1  -6   8  232.52   43.48
   1   6  -7   13.71    9.45
  -1  -6   7   30.25   26.94
   1   6  -6   24.10   29.30
  -1  -6   6   -7.56   40.17
   1   6  -5    8.51   26.94
  -1  -6   5    1.89   40.64
   1   6  -4   -6.62   22.69
   1   6  -3   57.19   24.58
  -1  -6   3   32.14   32.14
   1   6  -2  306.25   37.81
  -1  -6   2  367.22   34.97
   1   6  -1  413.06   34.97
  -1  -6   1  408.33   39.23
   1   6   0  172.98   27.88
  -1  -6   0  187.15   16.54
   1   6   1   52.93   12.29
  -1  -6  -1   54.82   13.71
   1   6   2    5.20   13.23
  -1  -6  -2   26.94   13.71
   1   6   3   92.63   21.74
  -1  -6  -3  120.99   13.23
   1   6   4  224.02   86.01
  -1  -6  -4  264.66   38.75
   1   6   5  469.77  102.08
   1   6   6  175.81   44.43
  -1  -6  -6  297.74   41.59
   1   6   7  101.61   28.83
  -1  -6  -7  126.19   29.77
   1   6   8   27.88   40.64
  -1  -6  -8    9.92   29.77
   1   6   9   -5.67   30.25
  -1  -6  -9  -13.23   48.68
   1   6  10  -13.23   37.81
  -1  -6 -10    7.56   31.66
   1   7 -16    3.78   20.79
  -1  -7  16   -0.95   50.57
   1   7 -15   12.76   48.21
   1   7 -14   25.99   48.68
  -1  -7  14  -19.85   42.06
   1   7 -13   11.34   24.58
  -1  -7  13   34.97   23.63
   1   7 -12    8.03   21.27
  -1  -7  12    8.03   24.10
   1   7 -11   71.36   20.79
  -1  -7  11   81.29   19.85
   1   7 -10   90.27   21.27
  -1  -7  10  187.15   41.59
   1   7  -9  290.18   45.84
  -1  -7   9  345.95   52.46
   1   7  -8   69.00   11.82
  -1  -7   8  199.44   34.50
   1   7  -7    2.36   28.36
  -1  -7   7   34.03   31.66
   1   7  -6  135.64   36.39
  -1  -7   6  137.06   37.81
   1   7  -5  475.45   42.06
  -1  -7   5  490.57   57.66
   1   7  -4  662.60   53.40
  -1  -7   4  662.60   58.13
   1   7  -3  671.58   50.10
  -1  -7   3  616.28   59.08
   1   7  -2  265.61   31.66
  -1  -7   2  225.43   34.50
   1   7  -1  102.56   22.69
  -1  -7   1   74.20    8.98
   1   7   0   22.69   15.12
  -1  -7   0   20.32   28.83
   1   7   1   21.27   20.79
  -1  -7  -1    9.45   22.69
   1   7   2    5.67   12.76
  -1  -7  -2  -11.34   22.21
   1   7   3    1.42   15.60
  -1  -7  -3    9.45   12.76
   1   7   4   22.69   25.52
  -1  -7  -4   50.10   21.74
   1   7   5   56.24   22.21
  -1  -7  -5   68.06   24.10
   1   7   6   49.62   33.56
  -1  -7  -6  100.19   37.34
   1   7   7   12.29   38.75
  -1  -7  -7   37.34   27.88
   1   7   8   -8.98   25.99
  -1  -7  -8   16.54   24.10
   1   8 -15    4.25   60.49
   1   8 -14    1.89   19.38
  -1  -8  14    5.67   14.65
   1   8 -13   15.60   16.54
  -1  -8  13   40.64   50.57
   1   8 -12   60.49   21.74
  -1  -8  12   20.32   16.54
   1   8 -11   40.17   14.18
  -1  -8  11   51.04   39.70
   1   8 -10    8.03    8.51
  -1  -8  10   79.87   43.95
   1   8  -9    5.67   30.72
  -1  -8   9   31.19   55.30
   1   8  -8   15.60   31.66
  -1  -8   8    9.45   41.12
   1   8  -7  -15.60   32.14
  -1  -8   7  -17.96   37.81
   1   8  -6   60.02   30.72
  -1  -8   6   57.19   39.23
   1   8  -5  182.43   48.21
  -1  -8   5   98.30   43.48
   1   8  -4  449.45   51.04
  -1  -8   4  426.29   51.51
   1   8  -3  455.60   49.62
  -1  -8   3  440.47   46.32
   1   8  -2  256.63   40.64
  -1  -8   2  321.85   51.04
   1   8  -1   62.38   52.46
  -1  -8   1   31.66    6.62
   1   8   0   21.27   30.25
  -1  -8   0    7.56    9.45
   1   8   1   28.36   16.07
  -1  -8  -1   24.58   12.76
   1   8   2   83.18   17.01
  -1  -8  -2   69.00   15.60
   1   8   3   20.32   13.23
  -1  -8  -3   12.76   26.94
   1   8   4   36.39   86.01
   1   8   5  -55.77  104.45
   1   8   6    1.89   95.94
  -1  -8  -6   -0.47   19.38
   1   8   7   26.47  138.00
   1   9 -13  146.51   47.26
  -1  -9  13  114.84   43.95
   1   9 -12   74.20   51.04
  -1  -9  12   55.77   52.46
   1   9 -11  193.77   91.69
  -1  -9  11  120.52   45.37
   1   9 -10  113.43   48.68
  -1  -9  10   78.45   50.57
   1   9  -9   17.49   37.34
  -1  -9   9   11.34   39.70
   1   9  -8   30.25   35.45
  -1  -9   8   -5.67   43.48
   1   9  -7  107.28   36.39
  -1  -9   7  108.23   43.48
   1   9  -6  107.28   47.26
  -1  -9   6   89.80   44.43
   1   9  -5  178.65   47.26
  -1  -9   5  167.78   47.26
   1   9  -4   26.94   42.53
  -1  -9   4   38.28   44.43
   1   9  -3   17.01   36.39
  -1  -9   3    8.98   40.17
   1   9  -2  -38.28   37.81
  -1  -9   2   -4.73   35.45
   1   9  -1   -5.67   37.34
  -1  -9   1  -22.69   37.81
   1   9   0   -3.31   14.65
  -1  -9   0    1.89    8.03
   1   9   1   23.63   38.28
  -1  -9  -1    5.20   16.54
   1   9   2   34.03   19.85
  -1  -9  -2   20.79   11.34
  -1  -9  -3   30.72   17.49
  -1  -9  -5    3.31   14.65
   1  10 -12  -10.40   72.31
   1  10 -11    8.03   43.95
  -1 -10  11   17.01   75.14
   1  10 -10   21.27   40.17
  -1 -10  10   26.94   46.32
   1  10  -9   24.58   43.95
  -1 -10   9  -10.87   42.53
   1  10  -8    5.67   49.15
  -1 -10   8   17.96   43.95
   1  10  -7   82.23   49.15
  -1 -10   7   73.73   43.95
   1  10  -6  258.99   50.57
  -1 -10   6  290.65   47.73
   1  10  -5  275.53   55.30
  -1 -10   5  105.39   52.46
   1  10  -4   41.12   59.55
  -1 -10   4  141.78   47.73
   1  10  -3   92.16   51.51
  -1 -10   3   82.23   35.92
   1  10  -2  -14.18   34.03
  -1 -10   2    7.56   34.03
   1  10  -1   -4.25   43.95
   1  10   1    5.20   35.45
  -1 -10  -2    6.62   17.01
   1  11 -10    0.47   48.68
   1  11  -9   30.25   52.93
  -1 -11   9    0.47   52.46
   1  11  -8  -15.60   49.15
  -1 -11   8    1.89   48.21
   1  11  -7   -1.89   44.43
  -1 -11   7    1.42   48.68
   1  11  -6   -0.47   44.90
  -1 -11   6   14.18   44.90
   1  11  -5   -5.20   44.90
  -1 -11   5    7.56   56.71
   1  11  -4   -9.92   27.88
  -1 -11   4    0.95   34.50
   1  11  -3   -6.62   30.72
  -1 -11   3   -0.95   31.66
   1  12  -7  122.88   77.51
  -1 -12   7  -25.05   58.13
   1  12  -6    0.47   48.68
  -1 -12   6  150.76  105.39
  -2  14  -4  -10.40   71.36
  -2  13  -3   13.23   32.61
   2 -13   4    0.95   51.99
  -2  13  -4   -7.56   42.53
   2 -13   5    7.09   38.75
  -2  13  -5    7.09   52.93
   2 -13   6   -8.98   42.06
  -2  13  -6  -13.71   60.49
   2 -13   7    4.25   54.82
  -2  13  -7   59.08   64.27
  -2  13  -8   18.43   52.46
   2 -12   1  109.17   43.48
  -2  12  -1   11.82   39.70
   2 -12   2   68.53   33.56
  -2  12  -2   52.46   53.40
  -2  12  -3  117.21   64.75
   2 -12   4    2.36   71.84
  -2  12  -4  -41.59   66.17
   2 -12   5  -15.12   33.56
  -2  12  -5   -9.45   41.59
   2 -12   6    9.92   60.49
  -2  12  -6   18.90   34.50
   2 -12   7   -3.31   39.23
  -2  12  -7   34.03   40.64
   2 -12   8    5.67   47.73
  -2  12  -8   50.57   40.64
   2 -12   9    3.78   50.57
  -2  12  -9  -17.49   47.73
   2 -12  10   16.54   39.23
  -2  12 -10   22.21   39.70
   2 -12  11  -10.87   58.60
  -2  12 -11   -5.20   34.03
   2 -11  -4   18.90   17.49
   2 -11  -3    6.14   30.72
   2 -11  -2    3.78   13.23
   2 -11  -1    6.62   19.38
  -2  11   1    8.03   32.14
   2 -11   0   -4.25   17.49
  -2  11   0    5.20   29.30
   2 -11   1    8.98    9.45
  -2  11  -1   15.60   31.19
   2 -11   2   21.74   41.12
  -2  11  -2   28.83   48.68
   2 -11   3    6.14   42.53
  -2  11  -3   -8.03   38.28
   2 -11   4    8.98   42.53
  -2  11  -4  -27.41   39.23
   2 -11   5   67.11   41.59
  -2  11  -5   97.36   43.01
   2 -11   6  236.78   49.15
  -2  11  -6  265.13   44.43
   2 -11   7  350.68   51.04
  -2  11  -7  181.01   57.19
   2 -11   8  292.07   59.55
  -2  11  -8  307.67   43.95
   2 -11   9  143.67   43.48
  -2  11  -9  162.58   45.84
   2 -11  10   95.94   38.75
  -2  11 -10   57.19   34.97
   2 -11  11   22.21   43.95
  -2  11 -11  -24.58   62.38
   2 -11  12   -2.36   31.19
  -2  11 -12   -8.51   28.36
   2 -11  13   17.01   45.37
  -2  11 -13   -6.62   60.97
   2 -10  -6   18.90   36.86
  -2  10   6  -12.76   27.88
   2 -10  -5    8.51   25.52
  -2  10   5   -2.36   26.94
   2 -10  -4   12.29   28.36
  -2  10   4   10.87   27.88
   2 -10  -3  133.75   33.08
  -2  10   3   77.98   21.27
   2 -10  -2   52.93   27.88
  -2  10   2  129.02   20.79
   2 -10  -1  256.15   26.47
  -2  10   1   65.69   27.41
   2 -10   0  232.52   25.05
  -2  10   0   66.17   25.52
   2 -10   1   76.09   15.60
  -2  10  -1   72.31   21.74
   2 -10   2   11.34   40.17
  -2  10  -2   31.19   37.34
   2 -10   3  -24.58   42.06
  -2  10  -3  -30.25   40.17
   2 -10   4    2.84   39.23
  -2  10  -4   10.40   29.77
   2 -10   5   26.94   57.19
  -2  10  -5    9.92   43.48
   2 -10   6    9.45   40.17
  -2  10  -6  -10.87   41.12
   2 -10   7   46.79   47.73
  -2  10  -7   49.15   42.53
   2 -10   8   25.05   47.73
  -2  10  -8   25.52   33.56
   2 -10   9   45.84   48.68
  -2  10  -9   84.60   43.95
   2 -10  10   -0.47   46.79
  -2  10 -10    4.25   13.23
   2 -10  11   -3.78   48.21
  -2  10 -11    8.98   17.01
   2 -10  12    7.56   47.26
  -2  10 -12   11.82   19.38
   2 -10  13  107.28   43.48
  -2  10 -13   19.85   22.21
   2 -10  14   67.11   39.70
  -2  10 -14   67.58   63.33
   2  -9  -8   27.88   22.21
   2  -9  -7   -7.56   23.16
  -2   9   7  -13.71   56.24
   2  -9  -6    3.78   33.08
  -2   9   6   18.90   28.83
   2  -9  -5   25.05   26.94
  -2   9   5   -0.47   25.52
   2  -9  -4   12.29   24.58
  -2   9   4   -4.73   12.76
   2  -9  -3    5.67   19.38
  -2   9   3    8.51   17.49
   2  -9  -2   85.54   25.05
  -2   9   2   79.40   18.43
   2  -9  -1  175.81   25.52
  -2   9   1  138.00   23.63
   2  -9   0  132.33   21.74
  -2   9   0  114.84   33.08
   2  -9   1   65.22   16.07
  -2   9  -1   53.40   34.50
   2  -9   2    7.56   11.34
  -2   9  -2  -20.32   27.41
   2  -9   3  146.51   39.70
  -2   9  -3  194.24   42.53
   2  -9   4  507.58   49.15
  -2   9  -4  487.73   56.24
   2  -9   5  793.51   48.68
  -2   9  -5  882.36   59.55
   2  -9   6  612.03   67.11
  -2   9  -6  698.99   61.91
   2  -9   7  453.23   56.24
  -2   9  -7  416.84   55.77
   2  -9   8  164.47   45.84
  -2   9  -8   40.17   13.71
   2  -9   9   -0.47   64.27
  -2   9  -9   -1.42   21.27
   2  -9  10   17.49   36.86
  -2   9 -10    3.78   18.90
   2  -9  11   -1.89   17.49
  -2   9 -11   18.43   20.32
   2  -9  12    1.89   16.07
  -2   9 -12    5.67   24.10
   2  -9  13    5.20   39.23
  -2   9 -13    6.62   20.79
   2  -9  14   12.76   34.03
  -2   9 -14   37.81   33.56
   2  -9  15   29.30   50.10
  -2   9 -15  -26.94   41.12
   2  -8  -9   85.54   31.19
  -2   8   9    1.89   36.39
   2  -8  -8   17.01   44.90
  -2   8   8   30.25   31.66
   2  -8  -7   -8.98   36.86
  -2   8   7   -5.67   31.19
   2  -8  -6  -14.65   26.47
  -2   8   6   -0.95   51.04
   2  -8  -5  123.82   27.88
  -2   8   5  123.35   28.36
   2  -8  -4  161.63   24.58
  -2   8   4  166.83   25.05
   2  -8  -3  233.94   38.75
  -2   8   3  287.82   26.47
   2  -8  -2  167.30   18.43
  -2   8   2  151.71   23.63
   2  -8  -1  106.81   16.07
  -2   8   1   94.99   17.96
   2  -8   0   38.28   16.07
  -2   8   0   60.97   17.01
   2  -8   1    4.73   30.25
  -2   8  -1   10.87   15.12
   2  -8   2   -1.42   12.76
  -2   8  -2    9.92   27.41
   2  -8   3   26.47   26.47
  -2   8  -3   -8.03   18.43
   2  -8   4  135.17   35.92
  -2   8  -4  195.66   31.66
   2  -8   5  271.28   46.79
  -2   8  -5  232.52   18.90
   2  -8   6  327.05   48.21
  -2   8  -6  299.16   21.74
   2  -8   7  315.23   89.80
  -2   8  -7  279.78   26.47
   2  -8   8   34.50   18.90
  -2   8  -8   24.10   17.49
   2  -8   9   14.65   20.79
  -2   8  -9    8.51   19.85
   2  -8  10   39.23   21.27
  -2   8 -10  109.65   39.23
   2  -8  11  284.51   42.06
  -2   8 -11  150.29   28.83
   2  -8  12  310.03   42.53
  -2   8 -12  193.30   27.88
   2  -8  13   20.32   21.27
  -2   8 -13   93.10   25.05
   2  -8  14   11.34   17.96
  -2   8 -14    4.73   19.85
  -2   8 -15   24.58   34.97
   2  -7 -10   44.43   54.35
  -2   7  10   -5.20   31.19
   2  -7  -9   10.40   45.37
  -2   7   9    9.92   34.03
   2  -7  -8   25.05   29.77
  -2   7   8   14.18   29.30
   2  -7  -7    6.14   27.41
  -2   7   7   -4.73   26.47
   2  -7  -6   24.10   32.61
  -2   7   6   14.18   25.05
   2  -7  -5   33.08   14.65
  -2   7   5   30.25   13.71
  -2   7   3  496.71   30.72
   2  -7  -2  509.47   43.95
  -2   7   2  637.08   39.23
   2  -7  -1  280.26   23.63
  -2   7   1  304.83   31.19
   2  -7   0   34.03   14.65
  -2   7   0   22.21   11.82
   2  -7   1  199.91   17.01
  -2   7  -1  202.75   17.01
   2  -7   2  698.04   44.90
  -2   7  -2  724.04   78.45
   2  -7   3  968.85   45.37
  -2   7  -3 1259.03   82.23
   2  -7   4  932.46   65.22
  -2   7  -4  983.50   69.95
   2  -7   5  528.85   50.10
  -2   7  -5  551.06   46.32
   2  -7   6   50.57   14.18
  -2   7  -6   42.53   10.40
   2  -7   7   -9.92   13.23
  -2   7  -7    3.31   16.54
   2  -7   8    7.09   26.94
  -2   7  -8   20.79   44.90
   2  -7   9   -5.20   20.32
  -2   7  -9    3.31   21.27
   2  -7  10   13.23   21.27
  -2   7 -10   16.54   18.43
   2  -7  11   45.37   25.05
  -2   7 -11   94.05   24.58
   2  -7  12  109.17   25.05
  -2   7 -12  127.13   18.43
   2  -7  13   73.25   24.58
  -2   7 -13  100.19   28.36
   2  -7  14    3.78   25.05
  -2   7 -14    9.45   25.52
  -2   7 -15    4.73   20.32
  -2   7 -16   15.60   23.16
   2  -6 -11  129.50   35.92
  -2   6  11  227.33   54.35
   2  -6 -10  137.06   35.92
  -2   6  10  112.48   34.50
   2  -6  -9   20.79   46.79
  -2   6   9   -1.42   34.03
   2  -6  -8   -1.42   34.97
  -2   6   8   14.18   31.19
   2  -6  -7  143.67   29.77
  -2   6   7  140.37   34.50
   2  -6  -6  443.31   53.40
  -2   6   6  560.04   85.07
   2  -6  -5  260.41   42.53
  -2   6   5  680.56   80.82
   2  -6  -4  122.41   17.96
  -2   6   4  200.86   19.38
   2  -6  -3   57.19   14.65
  -2   6   3   63.80   13.23
   2  -6  -2   32.61   11.34
  -2   6   2   37.34   11.82
   2  -6  -1   -5.20    9.92
   2  -6   0   12.29    8.03
  -2   6   0    1.42   12.29
   2  -6   1   85.54    8.98
  -2   6  -1   73.25   25.99
   2  -6   2  692.37   35.92
  -2   6  -2  803.91   34.03
   2  -6   3 1428.23   78.45
  -2   6  -3 1401.29   74.67
   2  -6   4 1513.77   84.60
  -2   6  -4 1546.85   79.87
   2  -6   5 1182.00   86.49
  -2   6  -5 1190.50   80.34
   2  -6   6  186.21   34.97
  -2   6  -6  149.34   15.12
   2  -6   7    5.20   23.16
  -2   6  -7   -6.62   12.76
   2  -6   8  102.08   30.25
  -2   6  -8   72.78   21.27
   2  -6   9  357.77   42.53
  -2   6  -9  251.90   28.83
   2  -6  10  445.67   48.68
  -2   6 -10  411.64   37.34
   2  -6  11  203.22   28.36
  -2   6 -11  214.56   33.08
   2  -6  12   77.51   27.41
  -2   6 -12   82.23   27.41
   2  -6  13   37.34   28.36
  -2   6 -13    3.78   37.34
   2  -6  14   11.82   34.50
  -2   6 -14   -2.84   26.47
   2  -6  15   -0.95   24.58
  -2   6 -15   -6.62   29.77
   2  -6  16   30.25   54.82
  -2   6 -16   15.12   27.88
   2  -5 -12   -4.25   50.57
  -2   5  12   23.63   35.45
   2  -5 -11  -32.14   32.61
  -2   5  11    4.73   30.72
   2  -5 -10   -3.78   25.52
  -2   5  10   -0.47   28.36
   2  -5  -9   16.07   35.92
  -2   5   9    2.36   33.08
   2  -5  -8   42.06   31.19
  -2   5   8   51.51   32.14
   2  -5  -7   94.52   34.97
  -2   5   7   79.87   43.01
   2  -5  -5  991.06   88.85
  -2   5   5  701.83   49.15
  -2   5   4 1284.08   71.84
   2  -5  -3  862.51   78.93
  -2   5   3  911.66   54.82
   2  -5  -2  114.37   13.23
  -2   5   2   93.10   13.71
   2  -5  -1  263.24   21.74
  -2   5   1  271.75   18.43
   2  -5   0  455.60   27.41
  -2   5   0  476.86   20.79
   2  -5   1  677.25   33.08
  -2   5  -1  713.64   39.23
   2  -5   2  831.79   54.35
  -2   5  -2  982.08   54.82
   2  -5   3  819.50   45.84
  -2   5  -3  724.98   36.39
   2  -5   4  105.39   18.90
  -2   5  -4  193.30   25.05
   2  -5   5   16.54   12.76
  -2   5  -5    2.84    8.03
   2  -5   6    6.14   13.71
  -2   5  -6   17.96   13.23
   2  -5   7   29.77   15.60
  -2   5  -7   13.23   12.29
   2  -5   8  123.35   21.74
  -2   5  -8  148.87   17.01
   2  -5   9  436.22   47.26
  -2   5  -9  434.80   54.82
   2  -5  10  847.39   68.53
  -2   5 -10  595.49   47.73
   2  -5  11  529.80   47.26
  -2   5 -11  465.99   39.70
   2  -5  12   92.63   27.41
  -2   5 -12  118.15   22.69
   2  -5  13   25.99   28.83
  -2   5 -13   35.92   21.74
   2  -5  14    0.00   34.50
  -2   5 -14    0.00   29.30
   2  -5  15  -14.18   26.47
  -2   5 -15    5.67   28.36
   2  -5  16   34.97  103.03
  -2   5 -16   15.12   36.39
   2  -4 -12  197.08   33.56
  -2   4  12  199.44   40.64
   2  -4 -11   55.30   39.70
  -2   4  11   50.57   30.72
   2  -4 -10    0.95   23.63
  -2   4  10    5.67   31.66
   2  -4  -9   26.94   26.47
  -2   4   9   63.80   25.05
  -2   4   8   84.12   35.92
   2  -4  -7   77.04   14.18
  -2   4   7   77.98   14.18
   2  -4  -6   37.81   11.82
  -2   4   6   33.08   11.34
   2  -4  -5    6.62   11.82
  -2   4   5    5.67    9.92
   2  -4  -4   67.58   10.40
  -2   4   4   61.44   10.87
   2  -4  -3   25.99    8.51
  -2   4   3   24.58    9.92
   2  -4  -2   60.97    8.98
  -2   4   2   70.89    9.45
   2  -4  -1  353.04   19.85
  -2   4   1  357.77   19.38
   2  -4   0 2258.13   80.34
  -2   4   0 2326.66  114.37
   2  -4   1 4115.01  174.39
  -2   4  -1 4072.95  160.69
   2  -4   2 4290.35  164.94
  -2   4  -2 4434.50  163.52
   2  -4   3 2930.65  204.17
  -2   4  -3 3080.00  220.24
   2  -4   4  792.09   43.95
  -2   4  -4  923.01   57.66
   2  -4   5   46.79   14.18
  -2   4  -5   44.43    8.98
   2  -4   6   50.57   13.23
  -2   4  -6   50.57    9.45
   2  -4   7  327.52   32.61
  -2   4  -7  323.74   24.10
   2  -4   8  449.45   64.27
  -2   4  -8  379.03   31.66
   2  -4   9  168.25   22.69
  -2   4  -9  187.15   20.32
   2  -4  10   22.21   29.77
  -2   4 -10    3.31   16.54
   2  -4  11  -13.71   25.52
  -2   4 -11    3.31   27.41
   2  -4  12  -16.54   26.94
  -2   4 -12    3.31   22.21
   2  -4  13    9.92   26.94
  -2   4 -13   17.49   31.19
   2  -4  14   15.60   31.66
  -2   4 -14   25.99   29.30
   2  -4  15  -18.43   31.19
  -2   4 -15   -1.89   50.10
  -2   4 -16    1.89   43.48
   2  -3 -13   -8.03   35.45
  -2   3  13    2.84   37.34
   2  -3 -12   34.50   32.61
  -2   3  12   17.96   37.81
   2  -3 -11   -2.84   25.05
  -2   3  11    9.45   27.88
   2  -3 -10   26.94   15.12
  -2   3  10   13.71   11.82
   2  -3  -9  269.39   34.50
  -2   3   9  153.13   22.21
   2  -3  -8  530.27   46.79
  -2   3   8  437.64   37.34
   2  -3  -7  807.22   49.62
  -2   3   7 1100.24  119.10
   2  -3  -6 1688.16  127.60
  -2   3   6 1779.38  144.15
   2  -3  -5 1235.87   67.58
  -2   3   5 1438.15   59.55
   2  -3  -4  503.80   27.88
  -2   3   4  515.62   28.36
   2  -3  -3   26.94    8.51
  -2   3   3    8.98    7.56
   2  -3  -2   13.71    7.09
  -2   3   2   21.27    9.92
   2  -3  -1  150.29   12.29
  -2   3   1  159.74   12.29
   2  -3   0  402.19   34.03
  -2   3   0  431.97   36.86
   2  -3   1  491.04   35.45
  -2   3  -1  487.26   37.34
   2  -3   2    3.31   18.90
  -2   3  -2   -9.45   18.90
   2  -3   3  345.95   27.41
  -2   3  -3  395.57   28.36
   2  -3   4  207.48   16.07
  -2   3  -4  227.80   16.54
   2  -3   5   17.49   11.82
  -2   3  -5    2.36   10.40
   2  -3   6  802.49   55.77
  -2   3  -6  788.79   51.99
   2  -3   7 1125.28   72.31
  -2   3  -7 1105.43   62.38
   2  -3   8 1274.16  138.95
  -2   3  -8 1180.58   51.04
   2  -3   9 1160.73   68.06
  -2   3  -9 1100.24   55.77
   2  -3  10  408.81   33.56
  -2   3 -10  429.60   40.17
   2  -3  11  134.22   25.99
  -2   3 -11  105.39   34.03
   2  -3  12   -4.73   32.14
  -2   3 -12   11.82   23.63
   2  -3  13    1.89   27.41
  -2   3 -13    7.09   28.83
   2  -3  14   25.05   30.72
  -2   3 -14   35.45   31.19
   2  -3  15   -1.89   26.94
  -2   3 -15    3.78   35.92
   2  -2 -14   43.48   60.97
  -2   2  14   30.72   42.53
   2  -2 -13   82.71   53.40
  -2   2  13   37.34   53.88
   2  -2 -12   -0.47   29.77
  -2   2  12    2.36   25.52
   2  -2 -11    1.89   21.74
  -2   2  11   -2.84   15.60
   2  -2 -10    4.73   20.32
  -2   2  10    0.95   25.05
   2  -2  -9   -6.62   13.23
  -2   2   9    7.56   13.71
   2  -2  -8   13.71   11.82
  -2   2   8    1.42   11.82
   2  -2  -7   73.73   12.29
  -2   2   7   71.84   12.29
   2  -2  -6  363.91   27.41
  -2   2   6  305.31   24.58
   2  -2  -5  414.01   37.34
  -2   2   5  336.03   27.41
   2  -2  -4   -6.14    7.56
  -2   2   4    2.36    8.98
   2  -2  -3  202.75   18.90
  -2   2   3  219.29   18.43
   2  -2  -2 3173.10  103.50
  -2   2   2 3242.10  140.37
   2  -2  -1 6267.28  258.04
  -2   2   1 7103.79  207.00
   2  -2   0 6749.81  256.15
  -2   2   0 6543.75  263.72
   2  -2   1 2915.53  185.26
  -2   2  -1 2920.25  172.50
   2  -2   2 1031.71   53.40
  -2   2  -2  956.09   70.89
   2  -2   3  115.32   12.29
  -2   2  -3   94.05   13.71
   2  -2   4   57.19   12.76
  -2   2  -4   52.93    9.45
   2  -2   5  247.65   17.49
  -2   2  -5  257.10   18.90
   2  -2   6   86.49   12.76
  -2   2  -6  104.92   14.18
   2  -2   7   -0.95   13.23
  -2   2  -7    1.42   14.18
   2  -2   8   32.14   14.65
  -2   2  -8   25.99   14.18
   2  -2   9   61.91   18.43
  -2   2  -9   41.59   17.49
   2  -2  10   59.55   21.27
  -2   2 -10   45.37   19.38
   2  -2  11  -11.82   28.36
  -2   2 -11   19.85   31.66
   2  -2  12   34.50   23.63
  -2   2 -12   37.34   27.88
   2  -2  13   40.64   24.58
  -2   2 -13   43.48   25.99
   2  -2  14   95.94   45.37
   2  -2  15    6.62   48.68
  -2   2 -15   34.50   59.08
   2  -1 -14    8.03   34.97
  -2   1  14   12.29   31.19
   2  -1 -13    2.84   29.30
  -2   1  13    3.31   26.47
   2  -1 -12   17.49   22.69
  -2   1  12    2.36   18.43
   2  -1 -11   31.19   20.32
  -2   1  11  146.98   21.74
   2  -1 -10  547.75   38.28
  -2   1  10  601.63   35.45
   2  -1  -9  681.98   60.49
  -2   1   9  979.72   85.07
   2  -1  -8  906.47   48.21
  -2   1   8 1133.32   53.40
   2  -1  -7  637.08   57.19
  -2   1   7  694.74   49.62
   2  -1  -6  281.68   18.90
  -2   1   6  281.68   17.01
   2  -1  -5    2.36    6.62
  -2   1   5   -8.51    9.92
   2  -1  -4   68.53    8.51
  -2   1   4   66.64    9.45
   2  -1  -3  345.00   20.32
  -2   1   3  315.70   21.74
   2  -1  -2   88.85   20.32
  -2   1   2   85.54   13.23
   2  -1  -1  313.81   19.38
  -2   1   1  292.55   19.85
   2  -1   0  505.22   58.13
  -2   1   0  494.82   53.40
   2  -1   1 1054.86   60.97
  -2   1  -1 1074.24   60.49
   2  -1   2  981.61   53.88
  -2   1  -2  998.62   59.55
   2  -1   3   21.27    8.98
  -2   1  -3   20.32   10.40
   2  -1   4 1570.48   67.58
  -2   1  -4 1790.24   69.00
   2  -1   5 1430.12   59.55
  -2   1  -5 1582.30   58.60
   2  -1   6 1389.47   60.02
  -2   1  -6 1348.83   54.35
   2  -1   7 1774.18   87.43
  -2   1  -7 1403.18  110.59
   2  -1   8  997.21   52.46
  -2   1  -8  951.84   56.24
   2  -1   9  263.72   22.21
  -2   1  -9  253.32   25.52
   2  -1  10   -8.51   20.32
  -2   1 -10   36.39   19.38
   2  -1  11    6.14   25.52
  -2   1 -11    0.00   19.38
   2  -1  12   10.87   22.69
  -2   1 -12   19.38   35.92
  -2   1 -13   14.65   63.80
   2  -1  14   24.58   35.45
  -2   1 -14    3.78   46.79
   2   0 -15  -10.87   46.32
  -2   0  15   17.96   22.21
   2   0 -14    3.78   46.79
  -2   0  14   -0.47   29.77
   2   0 -13   10.87   21.74
  -2   0  13    1.89   16.07
   2   0 -12    0.95   25.05
  -2   0  12   -8.98   21.74
   2   0 -11    0.47   22.21
  -2   0  11   16.07   18.43
   2   0 -10   53.88   14.18
  -2   0  10   49.62   15.60
   2   0  -9  181.48   20.79
  -2   0   9  169.19   20.79
   2   0  -8  447.09   34.50
  -2   0   8  526.01   36.86
   2   0  -7  366.27   24.10
  -2   0   7  419.20   26.94
   2   0  -6   20.79   14.18
  -2   0   6   18.90   10.40
   2   0  -5  131.39   10.87
  -2   0   5  125.71   13.71
   2   0  -4 2055.85   82.23
  -2   0   4 2080.43   97.36
   2   0  -3 5328.20  147.93
  -2   0   3 5008.24  138.00
   2   0  -2 4538.47  200.86
  -2   0   2 4532.80  195.66
   2   0  -1 2247.26  112.48
  -2   0   1 2207.56  102.56
   2   0   0 1907.45   87.91
  -2   0   0 1857.83   95.94
   2   0   1  857.31   39.70
  -2   0  -1  790.68   49.15
   2   0   2    5.20    8.03
  -2   0  -2   -1.89    7.09
   2   0   3   92.63   11.34
  -2   0  -3  120.52   13.71
   2   0   4   15.60   11.34
  -2   0  -4   40.64   11.34
   2   0   5   61.91   10.87
  -2   0  -5   52.93   10.40
   2   0   6  142.73   21.74
  -2   0  -6  170.61   13.71
   2   0   7  258.04   18.90
  -2   0  -7  326.57   23.16
   2   0   8  195.66   23.16
  -2   0  -8  240.56   21.74
   2   0   9    3.31   19.85
  -2   0  -9   11.34   14.18
   2   0  10   25.52   19.85
  -2   0 -10   23.16   16.07
   2   0  11   77.51   47.26
  -2   0 -11  142.73   43.48
   2   0  12  258.04   65.22
   2   0  13  108.23   61.91
   2   0  14   34.50   43.95
  -2   0 -14  193.77   69.95
   2   1 -15    8.03   25.52
   2   1 -14   -3.78   21.74
  -2  -1  14    5.67   21.74
   2   1 -13   40.64   22.69
  -2  -1  13   47.73   22.69
   2   1 -12  179.59   30.72
  -2  -1  12  260.88   25.52
   2   1 -11  373.83   46.79
  -2  -1  11  388.96   43.95
   2   1 -10  434.80   51.99
  -2  -1  10  480.64   38.75
   2   1  -9  220.24   25.52
  -2  -1   9  183.37   18.43
   2   1  -8   61.91   16.54
  -2  -1   8   59.08   13.71
   2   1  -7   11.34   12.29
  -2  -1   7    4.73   10.87
   2   1  -6   20.32    8.98
  -2  -1   6   15.12    9.45
   2   1  -5   -2.84    5.67
  -2  -1   5    9.92    6.14
   2   1  -4  419.68   32.61
  -2  -1   4  441.89   33.08
   2   1  -3 2134.30  112.01
  -2  -1   3 2447.17   90.27
   2   1  -2 1673.51   67.11
  -2  -1   2 1831.36   80.82
   2   1  -1  822.34   52.93
  -2  -1   1  874.33   58.60
   2   1   0  890.40   51.04
  -2  -1   0  817.61   51.04
   2   1   1  196.61   17.96
  -2  -1  -1  178.65   13.23
   2   1   2 1388.05   68.53
  -2  -1  -2 1513.77   60.02
   2   1   3 1716.99   74.67
  -2  -1  -3 1771.81   77.04
   2   1   4 1865.39   64.27
  -2  -1  -4 1795.44   74.67
   2   1   5 2077.59  115.79
  -2  -1  -5 1733.53   71.36
   2   1   6  874.80   76.09
  -2  -1  -6 1017.06   83.65
   2   1   7  223.07   32.61
  -2  -1  -7  262.30   48.21
   2   1   8    5.67   33.56
  -2  -1  -8   41.59   41.12
   2   1   9  -20.32   31.66
  -2  -1  -9   13.23   20.79
   2   1  10   17.49   43.95
  -2  -1 -10    1.42   29.77
   2   1  11   -8.03   48.21
  -2  -1 -11    7.56   55.30
   2   1  12   -7.56   46.79
  -2  -1 -12   26.94   27.41
   2   1  13   -3.78   60.49
  -2  -1 -13   34.50   35.92
  -2  -2  16    0.00   12.76
   2   2 -15   17.96   23.63
  -2  -2  15   -6.14   21.27
   2   2 -14   18.43   22.69
  -2  -2  14   -0.95   22.69
   2   2 -13   19.85   23.16
  -2  -2  13   30.72   22.69
   2   2 -12  122.41   21.27
  -2  -2  12  166.36   24.10
   2   2 -11  336.03   42.53
  -2  -2  11  418.73   34.50
   2   2 -10  454.18   56.24
  -2  -2  10  422.04   62.38
   2   2  -9  395.10   37.81
  -2  -2   9  380.45   38.75
   2   2  -8   78.93   15.12
  -2  -2   8   86.49   16.07
   2   2  -7   -1.89    7.56
  -2  -2   7   12.76   11.82
   2   2  -6  552.48   32.14
  -2  -2   6  490.10   26.94
   2   2  -5 1614.91   81.76
  -2  -2   5 1717.94  121.46
   2   2  -4 2514.28   78.45
  -2  -2   4 2280.34  111.06
   2   2  -3 1260.45   74.20
  -2  -2   3 1383.33   82.23
   2   2  -2 1416.41   99.72
  -2  -2   2 1409.79   70.42
   2   2  -1  479.70   35.92
  -2  -2   1  459.85   36.39
   2   2   0   -2.36   16.07
  -2  -2   0   -2.36    7.56
   2   2   1   29.30   10.40
  -2  -2  -1   18.90    6.62
   2   2   2   71.84   14.18
  -2  -2  -2   83.18   11.34
   2   2   3  360.13   34.97
  -2  -2  -3  396.52   24.10
   2   2   4  835.57   82.23
   2   2   5  948.05   91.69
  -2  -2  -5  885.20   77.51
   2   2   6  515.62   64.27
  -2  -2  -6  614.87   64.75
   2   2   7   97.36   42.53
  -2  -2  -7   91.69   21.27
   2   2   8   28.36   64.27
  -2  -2  -8   15.12   41.12
   2   2   9   68.06   43.48
  -2  -2  -9   70.42   38.28
   2   2  10  288.29   59.55
  -2  -2 -10  356.35   69.95
   2   2  11  319.48   56.24
  -2  -2 -11  250.96   32.61
   2   2  12   32.14   65.22
  -2  -2 -12   63.33   34.50
   2   3 -17  -14.65   53.88
   2   3 -16   13.71   40.17
   2   3 -15   -6.62   21.27
  -2  -3  15   -2.84   20.32
   2   3 -14    9.45   22.21
  -2  -3  14    9.45   22.69
   2   3 -13   86.01   27.41
  -2  -3  13   62.86   25.05
   2   3 -12  146.98   28.83
  -2  -3  12  128.08   29.77
   2   3 -11   31.66   20.32
  -2  -3  11   26.47   17.01
   2   3 -10  -12.29   18.43
  -2  -3  10    6.14   17.01
   2   3  -9   -1.89   11.82
  -2  -3   9    8.98   14.18
   2   3  -8   34.50   11.82
  -2  -3   8   43.01   13.71
   2   3  -7   41.12   13.71
  -2  -3   7   31.19   13.71
   2   3  -6  422.51   35.45
  -2  -3   6  335.55   23.16
   2   3  -5 1746.77  131.39
  -2  -3   5 1727.39  127.13
   2   3  -4 1922.10   98.30
  -2  -3   4 2146.12  157.85
   2   3  -3 1393.25   71.84
  -2  -3   3 1485.41   72.31
   2   3  -2  888.03   51.04
  -2  -3   2  783.59   40.17
   2   3  -1  301.05   20.79
  -2  -3   1  268.91   21.27
   2   3   0  246.70   22.69
  -2  -3   0  274.59   20.32
   2   3   1  577.53   34.97
  -2  -3  -1  602.58   44.43
   2   3   2  877.64   60.49
  -2  -3  -2  776.50   41.12
   2   3   3  592.65   34.03
  -2  -3  -3  622.43   41.59
   2   3   4  184.32   31.66
   2   3   5   39.70   25.05
  -2  -3  -5   35.45   31.19
   2   3   6    8.51   59.08
  -2  -3  -6   11.34   27.41
   2   3   7    2.36   34.97
  -2  -3  -7   14.65   33.56
   2   3   8   17.01   30.25
  -2  -3  -8   19.85   23.16
   2   3   9  117.68   44.90
  -2  -3  -9   77.51   22.69
   2   3  10  147.45   50.57
  -2  -3 -10  162.58   58.60
   2   3  11  161.63   57.66
  -2  -3 -11  150.76   36.39
   2   3  12   -6.62   55.77
  -2  -3 -12  117.21   28.36
   2   4 -15    3.31   16.07
  -2  -4  15   22.69   34.03
   2   4 -14   60.97   23.63
  -2  -4  14   94.05   24.10
   2   4 -13  221.18   38.75
  -2  -4  13  164.94   28.36
   2   4 -12  319.96   56.24
  -2  -4  12  344.06   43.48
   2   4 -11  335.08   53.88
  -2  -4  11  224.96   28.83
   2   4 -10  124.30   34.97
  -2  -4  10   75.62   19.85
   2   4  -9   34.50   17.96
  -2  -4   9   34.97   18.43
   2   4  -8   94.05   15.60
  -2  -4   8  127.60   27.41
   2   4  -7  453.23   42.06
  -2  -4   7  336.97   24.10
   2   4  -6  538.30   45.37
  -2  -4   6  471.66   29.30
   2   4  -5  223.07   13.71
  -2  -4   5  181.48   31.66
   2   4  -4   98.78    8.03
  -2  -4   4  113.43   17.96
   2   4  -3    0.47   15.12
  -2  -4   3   14.18   14.18
   2   4  -2   76.56   19.85
  -2  -4   2   74.20    7.56
   2   4  -1    5.20   14.18
  -2  -4   1    2.84    7.09
   2   4   0  181.95   20.79
  -2  -4   0  129.50   14.65
   2   4   1  479.70   42.06
  -2  -4  -1  522.71   43.01
   2   4   2  819.98   60.97
   2   4   3  949.95   73.73
   2   4   4  500.97   74.67
   2   4   5  114.37   66.17
  -2  -4  -5  114.84   25.05
   2   4   6   37.34   35.92
  -2  -4  -6   15.60   38.75
   2   4   7    8.98   38.28
  -2  -4  -7  -16.07   41.59
   2   4   8   86.96   48.21
  -2  -4  -8  184.79   53.88
   2   4   9  223.07   55.30
  -2  -4  -9  207.00   45.84
   2   4  10   50.57   39.70
  -2  -4 -10   80.82   28.83
   2   4  11   33.08   51.04
  -2  -4 -11   25.99   53.88
   2   5 -16   18.90   25.05
   2   5 -15    2.36   21.74
  -2  -5  15   15.12   38.28
   2   5 -14    7.56   23.16
  -2  -5  14    1.89   24.10
   2   5 -13    7.09   26.94
  -2  -5  13    0.47   24.10
   2   5 -12    8.51   17.96
  -2  -5  12    1.89   27.88
   2   5 -11   11.82   17.49
  -2  -5  11   25.52   16.54
   2   5 -10    0.47   18.90
  -2  -5  10   -1.42   21.74
   2   5  -9   19.85   16.54
  -2  -5   9   17.96   12.76
   2   5  -8  206.06   26.47
  -2  -5   8  133.75   16.07
   2   5  -7  726.87   86.01
  -2  -5   7  764.68   73.73
   2   5  -6 1060.54   68.53
  -2  -5   6  975.94   77.51
   2   5  -5 1076.13   72.31
  -2  -5   5  924.42   70.89
   2   5  -4  564.30   69.00
  -2  -5   4  589.34   51.99
   2   5  -3   89.80   25.05
  -2  -5   3  154.07   27.41
   2   5  -2   54.82   20.79
  -2  -5   2   59.55   21.27
   2   5  -1   96.88   19.85
  -2  -5   1   66.64    9.92
   2   5   0  182.43   17.96
  -2  -5   0  234.89   31.66
   2   5   1  239.61   28.36
  -2  -5  -1  144.62   29.77
   2   5   2   72.78   17.96
  -2  -5  -2   25.05   11.82
   2   5   3   -0.95   12.29
  -2  -5  -3   11.34   14.65
   2   5   4    0.00   26.47
  -2  -5  -4    4.73   27.88
   2   5   5   -7.09   33.08
  -2  -5  -5  -18.43   37.34
   2   5   6  -12.76   31.19
  -2  -5  -6    9.45   44.43
   2   5   7   30.25   34.97
   2   5   8  126.66  137.06
  -2  -5  -8  146.98   48.68
   2   5   9   84.12   52.93
  -2  -5  -9  114.84   36.86
   2   5  10  116.73   53.88
   2   6 -16   -9.45   24.58
   2   6 -15   34.03   19.38
  -2  -6  15   -2.84   17.01
   2   6 -14  102.56   26.47
  -2  -6  14   69.00   21.27
   2   6 -13  114.37   28.36
  -2  -6  13  127.13   23.63
   2   6 -12   23.63   23.63
  -2  -6  12   82.71   27.88
   2   6 -11    3.31   23.16
  -2  -6  11    2.36   23.63
   2   6 -10   22.69   18.90
  -2  -6  10   42.06   18.90
   2   6  -9   57.66   18.43
  -2  -6   9   65.22   17.49
   2   6  -8   34.97   13.71
  -2  -6   8   27.88   17.49
   2   6  -7    2.84    8.98
  -2  -6   7    4.25   27.41
   2   6  -6  -23.16   30.25
  -2  -6   6  -25.99   48.68
   2   6  -5   30.25   31.19
  -2  -6   5   22.21   47.26
   2   6  -4   39.23   25.05
  -2  -6   4   36.86   25.99
   2   6  -3   17.96   24.10
  -2  -6   3   -8.98   37.81
   2   6  -2   86.96   28.83
  -2  -6   2  113.90   11.34
   2   6  -1  352.09   36.39
  -2  -6   1  264.19   25.05
   2   6   0  517.98   44.43
  -2  -6   0  432.91   26.47
   2   6   1  642.28   51.99
  -2  -6  -1  585.09   34.03
   2   6   2  519.40   41.12
  -2  -6  -2  394.63   30.25
   2   6   3   85.07   22.21
  -2  -6  -3   89.80   17.96
   2   6   4   25.05   28.83
  -2  -6  -4   23.63   31.19
   2   6   5   19.85   30.25
  -2  -6  -5    2.84   34.97
   2   6   6   63.33   34.50
   2   6   7  -32.14  138.47
  -2  -6  -7   48.68   46.79
   2   6   8    9.45   50.10
  -2  -6  -8   37.34   45.37
   2   6   9   -7.09   31.19
  -2  -6  -9   -4.25   24.58
   2   7 -15   27.88   34.03
  -2  -7  15  -20.79   55.77
   2   7 -14    0.95   19.38
  -2  -7  14   -1.42   17.96
   2   7 -13   11.34   19.38
  -2  -7  13  -13.23   45.84
   2   7 -12    0.00   22.69
  -2  -7  12   -4.73   24.58
   2   7 -11    9.45   20.32
  -2  -7  11    2.36   42.53
   2   7 -10   95.47   19.38
  -2  -7  10  153.60   28.83
   2   7  -9  140.84   16.07
  -2  -7   9  349.26   62.86
   2   7  -8  495.77   79.87
  -2  -7   8  561.46   83.65
   2   7  -7  712.70   83.18
  -2  -7   7  622.43   77.98
   2   7  -6  430.07   61.91
  -2  -7   6  452.29   62.86
   2   7  -5  119.10   39.23
  -2  -7   5   69.95   40.64
   2   7  -4    8.51   35.92
  -2  -7   4   -8.03   26.47
   2   7  -3    9.45   31.19
  -2  -7   3    7.09   30.72
   2   7  -2   49.62   44.43
  -2  -7   2   26.94   31.66
   2   7  -1    6.62   29.30
  -2  -7   1   18.90   11.34
   2   7   0   -0.95   25.52
  -2  -7   0   -7.09    9.45
   2   7   1    8.51   13.71
  -2  -7  -1   16.07   10.87
   2   7   2    2.84   13.71
  -2  -7  -2   15.60   13.71
   2   7   3    8.51   24.58
  -2  -7  -3    6.62   17.96
   2   7   4   -8.51   30.72
  -2  -7  -4    3.31   16.54
   2   7   5   53.88   29.30
  -2  -7  -5   12.76   25.05
   2   7   6   49.62   36.86
  -2  -7  -6   93.10   37.34
   2   7   7  101.61   42.53
  -2  -7  -7   63.80   38.28
   2   7   8   69.00   41.59
  -2  -7  -8   77.04   20.79
   2   7   9   16.54   36.86
  -2  -7  -9    4.73   28.83
   2   8 -14  -27.88   54.82
   2   8 -13   -1.42   18.90
  -2  -8  13    5.67   43.48
   2   8 -12   -1.89   10.87
  -2  -8  12   -9.45   38.28
   2   8 -11   -5.67   11.34
  -2  -8  11   23.16   64.27
   2   8 -10   40.64   34.97
  -2  -8  10  -23.16   38.75
   2   8  -9   16.07   47.26
  -2  -8   9   45.37   35.45
   2   8  -8   60.02   46.79
  -2  -8   8   46.79   45.84
   2   8  -7   47.26   44.43
  -2  -8   7   93.58   46.79
   2   8  -6   73.73   39.70
  -2  -8   6   74.67   43.95
   2   8  -5   15.12   33.56
  -2  -8   5   -4.73   30.72
   2   8  -4    0.00   37.34
  -2  -8   4   -5.67   38.28
   2   8  -3  277.89   46.32
  -2  -8   3  190.46   37.81
   2   8  -2  422.04   50.10
  -2  -8   2  255.21   44.90
   2   8  -1  353.51   54.82
  -2  -8   1  159.74   15.60
   2   8   0  293.96   34.50
  -2  -8   0   70.42   13.23
   2   8   1   45.37   29.30
  -2  -8  -1   60.97   14.18
   2   8   2    8.03   20.79
  -2  -8  -2    3.78   17.49
   2   8   3  -15.60   25.05
  -2  -8  -3   13.23   18.43
   2   8   4   -0.95   29.77
  -2  -8  -4    0.95   17.96
  -2  -8  -5    5.20   16.54
  -2  -8  -6   -1.89   15.60
   2   9 -13   -0.47   37.34
  -2  -9  13   -6.14   46.32
   2   9 -12   34.03   72.78
  -2  -9  12  -37.34   62.38
   2   9 -11  173.92   50.57
  -2  -9  11  201.80   56.24
   2   9 -10  131.86   43.95
  -2  -9  10  184.79   47.26
   2   9  -9  273.64   45.84
  -2  -9   9  155.49   47.73
   2   9  -8  168.72   42.53
  -2  -9   8  177.70   49.62
   2   9  -7   40.64   37.34
  -2  -9   7   18.43   39.70
   2   9  -6  -30.72   42.53
  -2  -9   6    8.03   41.12
   2   9  -5   11.82   41.12
  -2  -9   5   -0.47   41.59
   2   9  -4  -29.77   37.81
  -2  -9   4   33.08   40.64
   2   9  -3  -12.29   45.37
  -2  -9   3   27.41   37.81
   2   9  -2   33.08   42.06
  -2  -9   2   48.21   37.81
   2   9  -1   26.47   33.08
  -2  -9   1   -3.31   33.08
   2   9   0   17.01   27.88
  -2  -9   0    8.51   12.76
   2   9   1  -24.10   26.47
  -2  -9  -1   -0.47   10.40
  -2  -9  -4    0.95   14.18
  -2  -9  -5    5.67   14.65
   2  10 -11   14.65   49.62
   2  10 -10  125.71   46.79
  -2 -10  10   66.17   44.90
   2  10  -9  164.94   48.21
  -2 -10   9   85.54   38.28
   2  10  -8   68.53   50.57
  -2 -10   8    6.14   41.12
   2  10  -7   -1.42   46.32
  -2 -10   7   22.21   37.81
   2  10  -6   -5.20   38.28
  -2 -10   6  -27.88   41.59
   2  10  -5    6.62   26.94
  -2 -10   5   27.41   34.03
   2  10  -4   90.74   65.22
  -2 -10   4  151.71   46.32
   2  10  -3  190.46   50.57
  -2 -10   3  105.39   31.19
   2  10  -2   15.12   33.08
  -2 -10   2    0.00   39.23
   2  11  -9   57.19   64.75
  -2 -11   9  -13.23   51.51
   2  11  -8    6.14   54.35
  -2 -11   8   14.18   43.48
   2  11  -7    0.00   44.43
   2  11  -6   30.25   44.90
  -2 -11   6   -8.98   38.28
   2  11  -5   29.77   58.13
  -2 -11   5   20.32   39.23
   2  11  -4    3.78   36.39
  -2 -11   4   30.25   43.95
  -2 -12   6   25.99   66.17
  -3  14  -5   33.08   71.84
  -3  13  -1   51.51   54.35
   3 -13   2  -25.05   79.87
  -3  13  -2    8.03   63.33
   3 -13   3  -55.30   75.14
  -3  13  -3   36.86   63.80
   3 -13   4   -6.62   53.88
   3 -13   5  159.74   81.76
  -3  13  -5   25.99   26.47
   3 -13   6  -40.64   84.60
  -3  13  -6   26.47   23.63
  -3  13  -7    5.20   24.58
  -3  13  -8    6.62   34.97
  -3  13  -9    1.42   23.63
   3 -12  -2   16.54   25.52
  -3  12   2   37.81   39.23
   3 -12  -1    4.73   20.79
  -3  12   1  -13.71   45.84
   3 -12   1    0.00    9.92
   3 -12   2  145.09   76.56
  -3  12  -2  -31.19   55.30
   3 -12   3  153.60   42.06
  -3  12  -3   31.66   27.88
   3 -12   4   51.99   45.37
  -3  12  -4   47.73   35.45
   3 -12   5   26.47   47.26
  -3  12  -5   25.52   47.26
   3 -12   6   -3.31   50.57
  -3  12  -6   17.96   43.01
   3 -12   7  -10.40   44.43
  -3  12  -7  -16.07   59.55
   3 -12   8   21.27   49.62
  -3  12  -8    3.78   33.08
   3 -12   9   28.83   50.57
  -3  12  -9   16.54   35.92
   3 -12  10  -14.65   25.52
  -3  12 -10   56.71   21.74
   3 -12  11    2.84   25.52
  -3  12 -11    9.45   30.25
   3 -11  -4   18.90   33.08
  -3  11   4   35.92   35.92
   3 -11  -3    4.25   38.28
   3 -11  -2   -5.20   22.21
  -3  11   2   -9.45   24.10
   3 -11  -1    1.42   20.79
  -3  11   1   14.18   44.90
   3 -11   0    9.45   14.65
  -3  11   0   -3.31   17.01
   3 -11   1   20.32   18.43
  -3  11  -1   20.79   17.49
   3 -11   2  102.56   15.12
  -3  11  -2   19.85   12.29
   3 -11   3  250.01   46.32
  -3  11  -3  305.31   48.68
   3 -11   4  214.56   51.04
  -3  11  -4  278.37   68.53
   3 -11   5   88.38   79.87
  -3  11  -5  192.35   42.06
   3 -11   6    8.51   46.32
  -3  11  -6   54.35   45.37
   3 -11   7  -25.05   48.21
  -3  11  -7   15.12   54.82
   3 -11   8  151.71   44.43
  -3  11  -8  107.28   38.75
   3 -11   9  112.01   55.77
  -3  11  -9   69.95   51.99
   3 -11  10  177.23   52.46
  -3  11 -10   81.76   40.64
   3 -11  11    6.62   70.89
  -3  11 -11    3.78   46.79
   3 -11  12  -11.82   42.53
  -3  11 -12    7.09   37.81
   3 -11  13  -25.99   43.95
  -3  11 -13   25.99   73.73
   3 -10  -7   -8.98   41.59
  -3  10   7    5.67   30.25
   3 -10  -6  126.66   62.86
  -3  10   6  102.08   28.83
   3 -10  -5   67.58   36.39
  -3  10   5   26.47   25.05
   3 -10  -4   46.32   16.54
  -3  10   4   46.32   20.79
   3 -10  -3   88.38   25.05
  -3  10   3   18.43   16.54
   3 -10  -2   -7.56   22.21
  -3  10   2    3.31   21.27
   3 -10  -1   15.60   17.49
  -3  10   1   35.92   20.79
   3 -10   0  112.48   22.21
  -3  10   0   96.41   48.21
   3 -10   1  104.45   21.74
  -3  10  -1   93.58   22.21
   3 -10   2   70.89   16.07
  -3  10  -2  143.67   44.90
   3 -10   3   39.23   43.01
  -3  10  -3    9.92   15.60
   3 -10   4   34.50   42.06
  -3  10  -4   -6.14   39.70
   3 -10   5  -14.18   43.01
  -3  10  -5   40.64   42.06
   3 -10   6   25.05   30.25
  -3  10  -6    8.98   28.83
   3 -10   7   17.01   15.12
  -3  10  -7   18.43   13.23
   3 -10   8   50.10   15.12
  -3  10  -8   68.53   17.96
   3 -10   9   68.06   18.43
  -3  10  -9  175.81   26.94
   3 -10  10  326.57   51.04
  -3  10 -10  164.47   24.58
   3 -10  11  149.82   41.59
  -3  10 -11  140.84   25.99
   3 -10  12   78.45   31.66
  -3  10 -12   25.52   21.74
   3 -10  13    8.03   38.28
  -3  10 -13    5.20   22.69
   3 -10  14  -15.60   70.42
  -3  10 -14  -25.99   67.11
   3  -9  -8   18.90   29.30
  -3   9   8    2.36   23.63
   3  -9  -7   -8.51   39.23
  -3   9   7   -0.95   31.19
   3  -9  -6   21.27   29.77
  -3   9   6   -6.62   31.66
   3  -9  -5    4.25   15.60
  -3   9   5   -6.14   17.96
   3  -9  -4   19.85   22.69
  -3   9   4   10.40   17.49
   3  -9  -3   -4.73   21.27
  -3   9   3    0.95   20.79
   3  -9  -2   18.43   17.49
  -3   9   2   17.49   18.43
   3  -9  -1  221.65   22.69
  -3   9   1  243.87   32.61
   3  -9   0  437.16   34.03
  -3   9   0  327.52   34.97
   3  -9   1  553.90   35.92
  -3   9  -1  629.04   63.80
   3  -9   2  626.68   39.70
  -3   9  -2  826.12   52.93
   3  -9   3  458.90   30.25
  -3   9  -3  257.10   23.16
   3  -9   4   47.26   15.12
  -3   9  -4   94.52   31.66
   3  -9   5  -15.60   36.86
  -3   9  -5    6.62   14.18
   3  -9   6   33.56   21.27
  -3   9  -6   30.72   11.82
   3  -9   7  137.06   47.73
  -3   9  -7   61.44   13.23
   3  -9   8   64.27   30.72
  -3   9  -8   43.48   22.21
   3  -9   9   12.76   37.81
  -3   9  -9   16.07   25.05
   3  -9  10   -4.25   44.43
  -3   9 -10    2.84   19.85
   3  -9  11   26.94   58.13
  -3   9 -11   18.43   25.99
   3  -9  12    8.03   49.15
  -3   9 -12   15.12   26.94
   3  -9  13    6.62   49.62
  -3   9 -13    5.67   23.63
   3  -9  14   34.97   67.58
  -3   9 -14   -6.14   24.58
   3  -8  -9  141.31   32.14
  -3   8   9   -2.36   68.06
   3  -8  -8  200.39   36.39
  -3   8   8  219.76   79.87
   3  -8  -7  416.84   63.33
  -3   8   7  311.92   72.31
   3  -8  -6  373.83   61.91
   3  -8  -5  149.82   23.63
  -3   8   5    4.25   21.74
   3  -8  -4   11.34   19.38
  -3   8   4   -5.20   19.38
   3  -8  -3   24.10   19.85
  -3   8   3   24.10   17.01
   3  -8  -2   36.86   14.65
  -3   8   2   33.56   19.85
   3  -8  -1   28.83   13.71
  -3   8   1   32.61   18.90
   3  -8   0   17.96   15.12
  -3   8   0    9.45   54.35
   3  -8   1   15.12   15.60
  -3   8  -1   -3.78   26.47
   3  -8   2  196.61   16.54
  -3   8  -2  278.37   42.06
   3  -8   3   55.30   12.29
  -3   8  -3   43.01   13.71
   3  -8   4    4.73   12.76
  -3   8  -4   -6.14   10.40
   3  -8   5  122.41   33.56
  -3   8  -5  102.08   15.60
   3  -8   6  312.39   47.73
  -3   8  -6  293.96   26.47
   3  -8   7  771.77   69.00
   3  -8   8  991.53   64.75
  -3   8  -8 1068.10   94.05
   3  -8   9  583.67   66.64
  -3   8  -9  474.03   37.81
   3  -8  10  196.61   54.35
  -3   8 -10  147.93   22.69
   3  -8  11   13.23   26.47
  -3   8 -11   19.85   20.79
   3  -8  12   20.79   22.21
  -3   8 -12    4.73   24.10
   3  -8  13    3.31   21.27
  -3   8 -13   34.03   44.43
   3  -8  14   21.27   77.04
  -3   8 -14    4.25   22.69
   3  -8  15   -9.92   35.92
  -3   8 -15   30.25   46.32
   3  -7 -10   24.10   36.86
  -3   7  10   30.25   29.77
   3  -7  -9   -9.45   32.61
  -3   7   9  -31.19   70.89
   3  -7  -8   58.13   27.88
  -3   7   8   90.27   63.80
   3  -7  -7   94.05   30.25
  -3   7   7   97.83   24.10
   3  -7  -6   43.01   15.12
  -3   7   6   39.70   17.96
   3  -7  -5   17.01   20.32
  -3   7   5   17.49   17.49
   3  -7  -4   22.69   16.07
  -3   7   4   26.47   16.07
   3  -7  -3  318.54   28.36
  -3   7   3  287.82   26.47
   3  -7  -2  501.91   37.81
  -3   7   2  592.65   41.12
   3  -7  -1  929.15   51.51
  -3   7   1 1113.00   77.98
   3  -7   0 1099.29   54.35
  -3   7   0 1146.55   55.30
   3  -7   1  878.11   43.01
  -3   7  -1  983.97   69.47
   3  -7   2  205.59   16.54
  -3   7  -2  249.07   18.90
   3  -7   3   19.38   13.23
  -3   7  -3   15.60   12.29
   3  -7   4   41.12   11.82
  -3   7  -4   16.54   11.34
   3  -7   5   29.30   31.19
  -3   7  -5   56.71   13.23
   3  -7   6    0.47   47.73
  -3   7  -6   -5.67   10.40
   3  -7   7   31.66   29.77
  -3   7  -7  -22.21   21.74
   3  -7   8   86.96   34.03
  -3   7  -8   52.93   21.27
   3  -7   9   11.82   21.27
  -3   7  -9   30.72   20.32
   3  -7  10   41.59   39.23
  -3   7 -10   29.30   26.94
   3  -7  11    8.51   25.05
  -3   7 -11    0.00   18.43
   3  -7  12   73.73   45.84
  -3   7 -12   87.43   29.30
   3  -7  13   64.75   27.88
  -3   7 -13   84.12   22.21
   3  -7  14   39.70   25.52
  -3   7 -14   98.30   21.74
   3  -7  15   25.99   33.56
  -3   7 -15   63.33   20.32
  -3   7 -16   10.40   19.38
   3  -6 -11  146.98   33.56
  -3   6  11   88.38   35.45
   3  -6 -10  276.00   32.61
  -3   6  10  250.01   40.17
   3  -6  -9  234.89   28.36
  -3   6   9  298.69   35.45
   3  -6  -8  300.58   31.19
  -3   6   8  292.55   34.97
   3  -6  -7   76.56   20.32
  -3   6   7   68.06   21.74
   3  -6  -6   10.87   16.07
  -3   6   6    7.56   14.65
   3  -6  -5   19.85   14.65
  -3   6   5    1.42   14.65
   3  -6  -4   10.40   14.65
  -3   6   4    3.31   15.12
   3  -6  -3   13.23   10.87
  -3   6   3    8.98   11.34
   3  -6  -2   56.71   12.76
  -3   6   2   56.24   12.76
   3  -6  -1  262.77   21.27
  -3   6   1  253.79   21.74
   3  -6   0  818.56   42.53
  -3   6   0 1017.53   66.17
   3  -6   1  434.33   23.63
  -3   6  -1  457.49   28.83
   3  -6   2   46.79   11.82
  -3   6  -2   35.92   11.82
   3  -6   3  212.20   17.49
  -3   6  -3  217.40   17.49
   3  -6   4  689.06   57.19
  -3   6  -4  760.43   57.66
   3  -6   5 1727.39  114.37
  -3   6  -5 1815.29   95.94
   3  -6   6 1962.28  101.14
  -3   6  -6 2265.69  128.08
   3  -6   7 1351.66   71.36
  -3   6  -7 1590.80   91.21
   3  -6   8  258.52   24.10
  -3   6  -8  313.34   26.47
   3  -6   9   11.82   21.74
  -3   6  -9   25.52   17.96
   3  -6  10   10.40   35.45
  -3   6 -10   34.97   39.23
   3  -6  11    5.20   32.14
  -3   6 -11   -3.31   17.96
   3  -6  12  -18.43   30.25
  -3   6 -12    8.03   20.79
   3  -6  13   16.07   33.56
  -3   6 -13  -20.32   45.37
   3  -6  14   -0.47   28.36
  -3   6 -14   -8.03   44.90
   3  -6  15   -3.78   33.08
  -3   6 -15   -2.36   23.16
  -3   6 -16   16.54   25.05
   3  -5 -12  -22.21   34.50
  -3   5  12   -8.03   30.25
   3  -5 -11   44.90   29.77
  -3   5  11   34.03   32.14
   3  -5 -10  116.73   31.19
  -3   5  10   52.46   34.50
   3  -5  -9  263.72   32.14
  -3   5   9  315.70   41.12
   3  -5  -8  110.12   21.74
  -3   5   8  221.18   54.35
   3  -5  -7   62.38   20.32
  -3   5   7  100.67   20.79
   3  -5  -6   17.96   15.60
  -3   5   6   -4.25   16.54
   3  -5  -5  283.57   40.64
  -3   5   5  271.75   29.30
   3  -5  -4  765.15   92.63
  -3   5   4 1064.32   52.93
   3  -5  -3 1596.95   94.05
  -3   5   3 1869.64  159.27
   3  -5  -2 1945.26   81.29
  -3   5   2 2139.03  114.37
   3  -5  -1 1440.51   83.18
  -3   5   1 1478.32   85.07
   3  -5   0  298.22   20.79
  -3   5   0  340.28   22.21
   3  -5   1    0.47    6.62
  -3   5  -1    7.56    9.45
   3  -5   2   26.47    8.51
  -3   5  -2   33.08   10.40
   3  -5   3    4.25    8.51
  -3   5  -3    7.56    7.56
   3  -5   4  205.59   17.96
  -3   5  -4  213.62   16.07
   3  -5   5  388.01   27.88
  -3   5  -5  383.76   31.19
   3  -5   6  457.01   37.34
  -3   5  -6  502.86   44.90
   3  -5   7  213.15   22.69
  -3   5  -7  207.48   17.01
   3  -5   8  192.82   24.10
  -3   5  -8  155.02   19.85
   3  -5   9   20.79   25.05
  -3   5  -9   17.01   24.10
   3  -5  10   74.67   27.88
  -3   5 -10   86.49   22.69
   3  -5  11  278.84   44.43
  -3   5 -11  220.24   26.47
   3  -5  12  267.02   34.03
  -3   5 -12  328.94   38.75
   3  -5  13  149.34   34.97
  -3   5 -13  136.11   34.03
   3  -5  14   59.55   32.61
  -3   5 -14   93.10   52.46
   3  -5  15    0.95   34.03
  -3   5 -15    0.47   28.83
  -3   5 -16    3.31   22.69
   3  -4 -13   93.10   39.70
  -3   4  13  100.19   71.84
   3  -4 -12  174.39   36.86
  -3   4  12  103.03   42.06
   3  -4 -11  248.59   40.17
  -3   4  11  189.52   38.28
   3  -4 -10   45.37   17.01
  -3   4  10  120.04   51.04
   3  -4  -9   67.11   13.71
  -3   4   9   47.73   14.18
   3  -4  -8   16.07   27.41
  -3   4   8    8.51   14.65
   3  -4  -7   -6.62   12.29
  -3   4   7    4.73   13.23
   3  -4  -6   10.87   12.29
  -3   4   6   11.34   12.29
   3  -4  -5  242.92   20.32
  -3   4   5  165.41   18.43
   3  -4  -4  712.70   39.23
  -3   4   4  754.76   41.12
   3  -4  -3 1107.80   70.89
  -3   4   3 1051.56   62.38
   3  -4  -2 1663.11   93.58
  -3   4   2 1517.55   88.85
   3  -4  -1 1153.17   75.62
  -3   4   1 1346.94   86.01
   3  -4   0  348.79   19.85
  -3   4   0  360.60   20.32
   3  -4   1  357.29   24.10
  -3   4  -1  352.09   21.74
   3  -4   2 1134.74   74.67
  -3   4  -2 1236.82   79.87
   3  -4   3 2185.35  118.62
  -3   4  -3 2272.31  103.97
   3  -4   4 2310.12  106.81
  -3   4  -4 2520.90  160.69
   3  -4   5 1827.58   99.25
  -3   4  -5 1923.99  104.45
   3  -4   6  658.82   39.23
  -3   4  -6  631.88   42.53
   3  -4   7   30.25   13.23
  -3   4  -7   48.68   13.71
   3  -4   8    7.09   21.74
  -3   4  -8    5.20   13.23
   3  -4   9   14.18   22.69
  -3   4  -9    7.56   22.21
   3  -4  10   11.34   20.32
  -3   4 -10   24.58   17.01
   3  -4  11   52.93   26.47
  -3   4 -11   61.44   29.30
   3  -4  12   43.48   30.72
  -3   4 -12  131.86   32.61
   3  -4  13   43.48   30.25
  -3   4 -13   65.69   26.47
   3  -4  14   15.12   30.72
  -3   4 -14   38.75   24.10
   3  -4  15   -8.03   38.28
  -3   4 -15   36.39   28.36
   3  -3 -13   25.52   48.21
  -3   3  13   75.62   41.12
   3  -3 -12  232.52   35.45
  -3   3  12   34.97   27.88
   3  -3 -11  122.41   20.32
  -3   3  11  227.33   23.63
   3  -3 -10  252.37   25.99
  -3   3  10  112.01   25.99
   3  -3  -9  157.38   26.47
  -3   3   9   51.51   18.43
   3  -3  -8   22.21   20.32
  -3   3   8   17.49   13.71
   3  -3  -7  231.58   24.10
  -3   3   7  254.26   22.69
  -3   3   6  821.40   53.88
   3  -3  -5 1552.05   98.78
  -3   3   5 2122.49   89.80
   3  -3  -4 1182.00   49.15
  -3   3   4 1243.91   74.67
   3  -3  -3  556.73   36.39
  -3   3   3  591.23   36.86
   3  -3  -2  168.72   13.71
  -3   3   2  216.46   17.49
   3  -3  -1    1.89    6.14
  -3   3   1    5.20    6.62
   3  -3   0   -1.89    6.62
  -3   3   0    0.95    7.56
   3  -3   1  149.82   14.18
  -3   3  -1  140.37   12.29
   3  -3   2 1188.61   70.42
  -3   3  -2 1310.55   80.34
   3  -3   3 1879.10   95.94
  -3   3  -3 1792.14   94.52
   3  -3   4 2216.07   91.21
  -3   3  -4 2274.67   92.16
   3  -3   5 1536.93   66.17
  -3   3  -5 1556.30   80.34
   3  -3   6 1085.11   61.44
  -3   3  -6 1169.24   55.30
   3  -3   7  119.10   20.32
  -3   3  -7  103.97   16.54
   3  -3   8   37.81   19.38
  -3   3  -8   54.35   20.79
   3  -3   9  332.24   30.25
  -3   3  -9  384.70   25.05
   3  -3  10  462.21   31.19
  -3   3 -10  385.65   27.41
   3  -3  11  265.13   32.14
  -3   3 -11  266.55   29.30
   3  -3  12  135.64   32.61
  -3   3 -12   82.71   39.70
   3  -3  13   34.50   32.61
  -3   3 -13   31.66   22.69
   3  -3  14   -2.84   26.47
  -3   3 -14   12.29   30.25
   3  -3  15   25.05   41.12
  -3   3 -15   14.18   25.05
   3  -2 -14   57.66   48.68
  -3   2  14   14.18   32.61
   3  -2 -13   94.05   34.50
  -3   2  13   71.36   28.83
   3  -2 -12   14.65   18.43
  -3   2  12    9.92   18.43
   3  -2 -11    8.03   25.05
  -3   2  11   -2.36   18.90
   3  -2 -10   -4.73   20.79
  -3   2  10   -7.56   17.96
   3  -2  -9    2.36   16.54
  -3   2   9  -12.29   19.38
   3  -2  -8   24.58   17.96
  -3   2   8   11.82   16.54
   3  -2  -7  256.63   24.58
  -3   2   7  260.41   26.47
   3  -2  -6 1114.41   80.82
  -3   2   6 1226.89   79.40
   3  -2  -5 2099.33   96.88
  -3   2   5 2199.05  112.95
   3  -2  -4 2057.74   87.91
  -3   2   4 1967.00   81.76
   3  -2  -3 1919.27   83.18
  -3   2   3 1973.62   99.25
   3  -2  -2 1621.52   89.32
  -3   2   2 1640.90   92.63
   3  -2  -1   17.01    8.03
  -3   2   1   29.30    8.51
   3  -2   0  334.13   25.05
  -3   2   0  334.13   23.16
   3  -2   1 1455.64   85.07
  -3   2  -1 1490.61   89.32
   3  -2   2 1385.69   85.54
  -3   2  -2 1453.75   75.14
   3  -2   3 1319.05   77.51
  -3   2  -3 1294.48   81.29
   3  -2   4  438.11   32.61
  -3   2  -4  486.79   69.95
   3  -2   5   34.50   14.18
  -3   2  -5   12.29   11.34
   3  -2   6   -9.45   12.76
  -3   2  -6    5.20   11.34
   3  -2   7    6.14   14.65
  -3   2  -7   -3.31   14.65
   3  -2   8   59.55   21.74
  -3   2  -8   60.97   19.85
   3  -2   9  190.93   27.88
  -3   2  -9  231.11   32.14
   3  -2  10  391.79   28.83
  -3   2 -10  314.29   38.28
   3  -2  11  341.70   45.84
  -3   2 -11  340.28   38.28
   3  -2  12  263.72   55.30
  -3   2 -12  236.30   32.14
   3  -2  13   68.53   48.21
  -3   2 -13   28.36   32.61
   3  -2  14  -52.46   96.88
  -3   2 -14   11.34   34.97
   3  -1 -14   93.10   34.97
  -3   1  14  120.52   32.61
   3  -1 -13  139.42   30.25
  -3   1  13  245.76   40.64
   3  -1 -12  164.47   35.92
   3  -1 -11  108.23   21.74
  -3   1  11   92.63   23.63
   3  -1 -10   27.41   17.01
  -3   1  10   31.66   18.90
   3  -1  -9   25.99   14.65
  -3   1   9   37.81   17.01
   3  -1  -8  218.35   24.10
  -3   1   8  215.51   21.74
   3  -1  -7  470.72   25.52
  -3   1   7  416.84   24.10
   3  -1  -6  207.48   17.01
  -3   1   6  177.23   15.60
   3  -1  -5   43.01    9.92
  -3   1   5   32.14    9.92
   3  -1  -4   32.61   10.40
  -3   1   4    9.92    9.45
   3  -1  -3   61.91   13.71
  -3   1   3   66.17   11.82
   3  -1  -2   59.08    8.51
  -3   1   2   71.84    9.92
   3  -1  -1   43.01   12.29
  -3   1   1   35.92    7.56
   3  -1   0 1494.39   88.85
  -3   1   0 1401.29   82.71
   3  -1   1 3421.22  155.96
  -3   1  -1 3717.55  139.89
   3  -1   2 5944.96  231.58
  -3   1  -2 6269.17  217.40
   3  -1   3 3440.13  160.69
  -3   1  -3 3582.85  166.36
   3  -1   4 1584.66   69.00
  -3   1  -4 1719.83   98.30
   3  -1   5  159.27   21.27
  -3   1  -5  149.34   18.43
   3  -1   6   31.19   16.07
  -3   1  -6   40.17   17.01
   3  -1   7  355.88   29.30
  -3   1  -7  418.73   35.92
   3  -1   8  414.95   34.97
  -3   1  -8  472.14   37.34
   3  -1   9  188.57   22.69
  -3   1  -9   96.88   19.85
   3  -1  10   28.36   19.38
  -3   1 -10   10.40   19.38
   3  -1  11   18.90   20.79
  -3   1 -11    3.78   23.63
   3  -1  12    8.98   19.85
  -3   1 -12    6.62   26.94
   3  -1  13    7.56   35.92
  -3   1 -13   -9.92   25.99
   3  -1  14    8.51   27.88
  -3   1 -14  -15.12   30.72
  -3   0  15   53.88   67.58
   3   0 -14   -0.47   19.85
  -3   0  14   -6.62   19.38
   3   0 -13   25.05   24.58
  -3   0  13    7.09   22.69
   3   0 -12   23.16   28.36
  -3   0  12   18.90   24.58
   3   0 -11   -2.36   19.85
  -3   0  11   -3.31   23.63
   3   0 -10    4.73   15.60
  -3   0  10    5.67   18.90
   3   0  -9  109.65   19.38
  -3   0   9   99.72   18.90
   3   0  -8  769.88   60.49
  -3   0   8  841.25   45.37
   3   0  -7 1699.50  115.79
  -3   0   7 1919.27  154.07
   3   0  -6 2001.03  107.75
  -3   0   6 2113.98   87.43
   3   0  -5 1720.30   77.04
  -3   0   5 1683.44   64.27
   3   0  -4 1004.30   68.53
  -3   0   4  987.28   67.11
   3   0  -3   37.81   10.40
  -3   0   3   29.30    7.56
   3   0  -2  143.67   12.29
  -3   0   2  145.56   12.76
   3   0  -1 1067.15   49.62
  -3   0   1 1130.01   72.78
   3   0   0  769.41   48.68
  -3   0   0  788.31   52.93
   3   0   1  373.83   28.83
  -3   0  -1  314.29   20.79
   3   0   2   34.50   15.12
  -3   0  -2   35.92   11.82
   3   0   3   34.97   20.32
  -3   0  -3   25.52   11.82
   3   0   4   25.52   16.07
  -3   0  -4   28.36    9.92
   3   0   5    1.89   13.23
  -3   0  -5   -6.62   13.71
   3   0   6  137.06   19.85
  -3   0  -6   86.96   17.01
   3   0   7  422.51   47.26
  -3   0  -7  272.22   25.52
   3   0   8  424.40   28.83
  -3   0  -8  560.04   43.48
   3   0   9  512.78   68.53
  -3   0  -9  333.19   35.92
   3   0  10  511.84   63.80
   3   0  11  124.30   62.38
  -3   0 -11   74.67   35.45
   3   0  12   68.53   58.13
   3   0  13   13.71   61.44
  -3   0 -13   -1.42   25.99
   3   1 -15   65.22   42.06
  -3  -1  15   10.40   20.79
   3   1 -14   85.54   29.30
  -3  -1  14  112.48   34.50
   3   1 -13   62.38   24.58
  -3  -1  13   89.32   23.63
   3   1 -12   34.97   20.79
  -3  -1  12   25.05   23.63
   3   1 -11    0.47   16.07
  -3  -1  11   14.65   22.69
   3   1 -10   30.25   12.76
  -3  -1  10   34.97   17.96
   3   1  -9   81.29   17.49
  -3  -1   9   95.94   18.90
   3   1  -8    7.09   10.87
  -3  -1   8   10.87   11.34
   3   1  -7    0.00   11.82
  -3  -1   7    7.09   14.65
   3   1  -6   83.18   11.34
  -3  -1   6   95.94   12.76
   3   1  -5  275.53   16.54
  -3  -1   5  284.98   27.88
   3   1  -4   88.85   10.40
  -3  -1   4   69.47    9.45
   3   1  -3  140.37   11.82
  -3  -1   3  148.87   15.60
   3   1  -2 1453.75   55.77
  -3  -1   2 1555.36   82.23
   3   1  -1 2813.92  127.60
  -3  -1   1 2796.90  131.86
   3   1   0 4561.15  191.41
  -3  -1   0 4628.27  187.63
   3   1   1 3043.61  178.65
  -3  -1  -1 3302.60  148.87
   3   1   2 1493.92   64.27
  -3  -1  -2 1466.03   77.04
   3   1   3  230.16   28.83
  -3  -1  -3  141.31   13.71
   3   1   4    9.92   11.82
  -3  -1  -4    7.09   13.23
   3   1   5   73.73   13.71
  -3  -1  -5   57.66   11.82
   3   1   6  140.37   26.47
  -3  -1  -6   94.99   12.29
   3   1   7   72.31   25.99
  -3  -1  -7   77.51   25.52
   3   1   8   21.27   33.08
  -3  -1  -8   -4.73   28.36
   3   1   9   13.71   37.81
  -3  -1  -9   25.05   28.36
   3   1  10   19.38   48.68
  -3  -1 -10   22.69   33.08
   3   1  11    9.45   58.13
  -3  -1 -11  -12.76   60.02
   3   1  12  -13.23   60.02
  -3  -1 -12   -5.67   24.58
  -3  -1 -13    9.92   35.45
   3   2 -16   -5.20   62.38
   3   2 -15    8.03   27.41
  -3  -2  15   28.36   23.63
   3   2 -14   15.12   28.83
  -3  -2  14   -1.89   25.05
   3   2 -13    6.62   29.30
  -3  -2  13   33.08   24.58
   3   2 -12  -16.54   32.14
  -3  -2  12  -15.60   22.69
   3   2 -11   77.51   22.21
  -3  -2  11   60.49   24.58
   3   2 -10  442.36   56.24
  -3  -2  10  533.10   45.37
   3   2  -9 1212.24   71.36
  -3  -2   9 1298.26   77.51
   3   2  -8 1364.90   90.27
  -3  -2   8 1533.15   86.01
   3   2  -7  979.25   44.90
  -3  -2   7  976.41   44.90
   3   2  -6  335.08   18.43
  -3  -2   6  340.75   21.74
   3   2  -5   12.29    7.09
  -3  -2   5   20.79   12.76
   3   2  -4    9.45    8.03
  -3  -2   4    4.25    7.09
   3   2  -3  120.04   11.34
  -3  -2   3  139.42   12.76
   3   2  -2   86.96   16.54
  -3  -2   2   77.04   13.23
   3   2  -1   14.18    7.56
  -3  -2   1   11.82    9.45
   3   2   0  209.37   17.49
  -3  -2   0  181.48   17.01
   3   2   1  327.99   28.83
  -3  -2  -1  354.46   29.30
   3   2   2  138.47   15.60
  -3  -2  -2  142.73   13.23
   3   2   3   16.07   12.76
  -3  -2  -3    9.92   11.82
   3   2   4   61.44   17.96
  -3  -2  -4  157.38   22.69
   3   2   5  406.44   76.09
  -3  -2  -5  201.33   20.79
   3   2   6  911.19  110.12
  -3  -2  -6  809.11   84.60
   3   2   7  808.16   90.74
  -3  -2  -7  892.29  102.56
   3   2   8  728.76   66.17
  -3  -2  -8  818.56  150.76
   3   2   9   98.30   66.64
  -3  -2  -9  258.04   69.47
   3   2  10   26.47   52.46
  -3  -2 -10   16.54   25.52
   3   2  11    8.51   43.95
  -3  -2 -11    3.78   25.52
   3   2  12   22.69   57.19
  -3  -2 -12  -13.23   34.03
  -3  -3  17   18.90   32.14
   3   3 -16   96.88   49.62
  -3  -3  16   93.10   51.99
   3   3 -15   31.19   25.52
  -3  -3  15    8.98   26.47
   3   3 -14   25.99   26.47
  -3  -3  14    8.51   23.16
   3   3 -13    0.00   23.63
  -3  -3  13   11.82   24.10
   3   3 -12   14.18   21.74
  -3  -3  12   13.71   25.52
   3   3 -11    3.78   17.01
  -3  -3  11    7.56   18.43
   3   3 -10   39.70   21.74
  -3  -3  10   51.51   23.63
   3   3  -9   97.83   18.43
  -3  -3   9   97.36   17.96
   3   3  -8  268.44   22.21
  -3  -3   8  230.16   24.58
   3   3  -7  409.28   25.05
  -3  -3   7  375.25   23.16
   3   3  -6  131.39   14.18
  -3  -3   6  134.22   14.65
   3   3  -5   18.90   10.87
  -3  -3   5    8.98   15.60
   3   3  -4  580.36   45.84
  -3  -3   4  683.87   45.84
   3   3  -3 1177.27   61.91
  -3  -3   3 1151.28   61.91
   3   3  -2 1711.79   86.49
  -3  -3   2 1723.13   75.62
   3   3  -1 1877.21   96.88
  -3  -3   1 1700.92   89.80
   3   3   0 1485.41   70.42
  -3  -3   0 1468.87   88.38
   3   3   1  406.44   34.03
  -3  -3  -1  383.76   28.36
   3   3   2   11.34   12.76
  -3  -3  -2   14.18    9.92
   3   3   3    7.56   17.01
  -3  -3  -3    7.56   11.82
   3   3   4   -8.51   10.40
  -3  -3  -4   11.34   20.79
   3   3   5    2.84   51.04
  -3  -3  -5   -5.20   45.84
   3   3   6   16.54   78.93
  -3  -3  -6   11.34   26.94
   3   3   7  163.05   90.27
   3   3   8   46.32   83.18
  -3  -3  -8   99.25   43.01
   3   3   9   64.27   53.88
  -3  -3  -9   17.96   41.59
   3   3  10  -34.50   56.24
  -3  -3 -10   -1.89   39.23
   3   3  11   27.41   55.30
  -3  -3 -11  128.08   66.64
  -3  -4  17  112.48   70.89
   3   4 -16   30.72   32.14
  -3  -4  16    6.14   39.70
   3   4 -15   27.88   25.52
  -3  -4  15    6.62   25.99
   3   4 -14   23.63   30.72
  -3  -4  14   12.29   25.52
   3   4 -13   44.43   27.88
  -3  -4  13   11.82   27.41
   3   4 -12  215.98   30.25
  -3  -4  12  186.68   26.94
   3   4 -11  441.89   55.30
  -3  -4  11  308.61   35.45
   3   4 -10  598.80   51.99
  -3  -4  10  604.94   51.51
   3   4  -9  302.47   24.58
  -3  -4   9  485.37   51.51
   3   4  -8  118.15   21.27
  -3  -4   8  156.91   40.17
   3   4  -7   22.21   13.23
  -3  -4   7   34.97   30.25
   3   4  -6    8.98   10.87
  -3  -4   6   27.88   28.36
   3   4  -5   -3.31    8.51
  -3  -4   5    1.42   10.87
   3   4  -4   31.19   13.71
  -3  -4   4   32.61   21.27
   3   4  -3  190.46   20.32
  -3  -4   3  208.89   15.12
   3   4  -2  623.84   46.32
  -3  -4   2  560.51   51.04
   3   4  -1  807.22   59.55
  -3  -4   1  627.15   57.66
   3   4   0  393.21   34.03
  -3  -4   0  451.81   46.32
   3   4   1   44.90   15.60
  -3  -4  -1   42.06   12.29
   3   4   2   70.89   19.38
  -3  -4  -2   58.13   16.54
   3   4   3  155.02   19.85
  -3  -4  -3  149.82   17.49
   3   4   4  311.45   43.48
  -3  -4  -4  457.49   58.60
   3   4   5  360.60   45.84
  -3  -4  -5  482.53   82.23
   3   4   6  211.73   50.10
  -3  -4  -6  390.38   36.39
   3   4   7  -10.87   42.06
  -3  -4  -7   94.52   25.05
   3   4   8  -10.87   51.04
  -3  -4  -8   25.52   64.27
   3   4   9    2.84   51.51
  -3  -4  -9    0.95   28.83
   3   4  10  -19.38   45.84
  -3  -4 -10    2.84   26.47
   3   5 -16    9.92   22.69
   3   5 -15   33.08   32.61
  -3  -5  15   -0.95   25.99
   3   5 -14   -2.84   26.94
  -3  -5  14   -7.56   19.85
   3   5 -13   15.60   21.74
  -3  -5  13  -12.76   35.92
   3   5 -12   42.53   22.21
  -3  -5  12   29.77   22.21
   3   5 -11  119.57   21.27
  -3  -5  11  105.39   20.79
   3   5 -10  222.13   28.36
  -3  -5  10  218.82   23.63
   3   5  -9  270.81   21.27
  -3  -5   9  224.96   25.52
   3   5  -8  210.31   57.66
  -3  -5   8  215.98   56.24
   3   5  -7    4.73   14.65
  -3  -5   7   26.47   33.08
   3   5  -6  188.10   15.60
  -3  -5   6  220.71   31.19
   3   5  -5  481.12   45.37
  -3  -5   5  430.55   45.37
   3   5  -4  652.67   60.97
  -3  -5   4  623.37   54.35
   3   5  -3  620.54   49.15
  -3  -5   3  507.11   27.41
   3   5  -2  629.04   63.80
  -3  -5   2  409.28   21.27
   3   5  -1  105.86   20.79
  -3  -5   1   89.32   13.23
   3   5   0    0.47   13.71
  -3  -5   0    6.14   10.40
   3   5   1    3.31   26.47
  -3  -5  -1   24.58   25.05
   3   5   2   -4.73   20.32
  -3  -5  -2    1.42   22.21
   3   5   3   25.05   16.07
  -3  -5  -3   11.82   15.60
   3   5   4   79.87   31.19
  -3  -5  -4   49.15   20.79
   3   5   5  270.81  122.41
  -3  -5  -5  200.86   53.40
   3   5   6   43.95   43.01
  -3  -5  -6  126.19   27.41
   3   5   7   35.92   54.82
  -3  -5  -7   59.08   25.99
   3   5   8   11.34   48.21
  -3  -5  -8   -3.31   27.88
   3   5   9   -8.98   46.79
  -3  -5  -9   16.07   26.47
   3   5  10   23.16   50.10
  -3  -5 -10   40.64   32.61
   3   6 -15    4.73   29.30
  -3  -6  15   10.40   67.11
   3   6 -14    1.89   26.47
  -3  -6  14   11.82   20.79
   3   6 -13   57.66   25.05
  -3  -6  13   36.86   27.88
   3   6 -12  151.71   37.81
  -3  -6  12   85.54   24.10
   3   6 -11   52.46   23.16
  -3  -6  11   52.46   18.90
   3   6 -10    9.92   21.27
  -3  -6  10   51.04   56.71
   3   6  -9    0.00   20.32
  -3  -6   9    0.95   14.65
   3   6  -8   14.65   14.65
  -3  -6   8    5.20   10.87
   3   6  -7   -0.95   10.40
  -3  -6   7   11.34   26.94
   3   6  -6   46.79   36.39
  -3  -6   6   34.50   35.92
   3   6  -5  289.24   45.37
  -3  -6   5  191.41   43.01
   3   6  -4  445.67   65.22
  -3  -6   4  438.11   51.04
   3   6  -3  449.92   46.32
  -3  -6   3  475.45   71.84
   3   6  -2  260.88   40.64
  -3  -6   2  224.49   20.32
   3   6  -1   32.61   28.83
  -3  -6   1   30.72   10.40
   3   6   0    8.03   14.65
  -3  -6   0    9.45    9.45
   3   6   1   58.60   25.52
  -3  -6  -1   71.36   30.72
   3   6   2   77.98   18.90
  -3  -6  -2  104.92   22.69
   3   6   3  183.37   25.99
  -3  -6  -3  102.08   17.49
   3   6   4   58.60   36.39
  -3  -6  -4  131.86   21.74
   3   6   5   23.63   35.45
  -3  -6  -5   19.38   45.37
   3   6   6    3.78   35.45
  -3  -6  -6   22.21   24.58
  -3  -6  -7   10.87   22.69
   3   6   8   -4.25   43.48
  -3  -6  -8  -14.65   23.16
  -3  -6  -9   -0.47   18.43
   3   7 -14   34.03   19.85
  -3  -7  14   40.17   56.24
   3   7 -13   42.06   17.01
  -3  -7  13   75.14   51.99
   3   7 -12  400.30   59.08
  -3  -7  12  309.09   56.24
   3   7 -11   77.51   22.69
  -3  -7  11  229.22   54.35
   3   7 -10   40.64   16.54
  -3  -7  10  186.68   44.43
   3   7  -9   -1.89    9.45
  -3  -7   9    7.09   31.66
   3   7  -8   48.21   40.64
  -3  -7   8   64.27   43.01
   3   7  -7  181.01   48.68
  -3  -7   7  172.98   41.59
   3   7  -6  284.51   65.69
  -3  -7   6  267.50   45.37
   3   7  -5  124.30   40.64
  -3  -7   5   93.58   41.59
   3   7  -4   66.17   36.86
  -3  -7   4   86.96   35.45
   3   7  -3    4.73   35.92
  -3  -7   3   23.63   53.88
   3   7  -2   23.16   33.56
  -3  -7   2    8.51    6.62
   3   7  -1    3.31   33.08
  -3  -7   1    2.36   10.87
   3   7   0    3.31   14.18
  -3  -7   0   10.87   15.12
   3   7   1   55.77   17.96
  -3  -7  -1   44.90   13.71
   3   7   2   52.93   18.90
  -3  -7  -2   70.89   16.54
   3   7   3  120.04  115.32
   3   7   4   23.63   31.66
  -3  -7  -5   33.08   23.63
  -3  -7  -6    5.20   24.58
  -3  -7  -7    6.62   33.56
   3   7   8   -8.51   36.39
   3   8 -13    3.78   51.04
  -3  -8  13   15.60   81.29
   3   8 -12   25.05   51.99
  -3  -8  12  -64.75   64.75
   3   8 -11   21.27   48.21
  -3  -8  11   29.77   46.79
   3   8 -10   13.23   40.17
  -3  -8  10   17.49   37.81
   3   8  -9   15.60   45.84
  -3  -8   9    9.92   48.21
   3   8  -8   64.27   47.73
  -3  -8   8   51.99   50.57
   3   8  -7  156.91   53.40
  -3  -8   7  251.43   52.46
   3   8  -6  198.02   60.97
  -3  -8   6  359.66   56.71
   3   8  -5  343.59   51.99
  -3  -8   5  436.22   49.62
   3   8  -4  236.30   51.99
  -3  -8   4  115.32   46.32
   3   8  -3  137.53   40.17
  -3  -8   3   78.45   35.45
   3   8  -2   -9.92   33.56
  -3  -8   2    6.14   37.34
   3   8  -1   23.63   34.97
  -3  -8   1    4.73    7.09
   3   8   0   -0.47   34.50
  -3  -8   0   17.96   17.01
   3   8   1   73.25   23.63
  -3  -8  -1   39.70   15.12
  -3  -8  -2    7.09   14.65
  -3  -8  -3   -0.95   11.82
  -3  -8  -4   -0.95   20.79
   3   9 -12   54.82   48.68
  -3  -9  12   29.30   38.28
   3   9 -11   13.23   50.57
  -3  -9  11   77.04   53.40
   3   9 -10   18.43   47.73
  -3  -9  10  -11.34   50.10
   3   9  -9  -10.87   41.12
  -3  -9   9   28.36   43.48
   3   9  -8   25.52   37.81
  -3  -9   8   88.38   40.17
   3   9  -7    7.09   36.86
  -3  -9   7  -29.77   46.32
   3   9  -6   -8.51   41.12
  -3  -9   6  -21.27   37.34
   3   9  -5    2.36   40.64
  -3  -9   5  -10.87   44.43
   3   9  -4  -18.43   42.06
  -3  -9   4   31.19   41.12
   3   9  -3   15.60   44.43
  -3  -9   3    2.84   60.02
   3   9  -2    7.56   41.59
  -3  -9   2   15.60   58.13
   3   9  -1   13.71   35.92
  -3  -9   1   32.61   57.19
   3   9   0    9.45   23.16
  -3  -9  -1   36.86   17.01
   3  10 -10  -36.39   75.14
  -3 -10  10   29.77   56.71
   3  10  -9  175.34   70.89
  -3 -10   9   15.12   41.12
   3  10  -8  253.79   86.01
  -3 -10   8   60.97   51.99
   3  10  -7  163.05   86.96
  -3 -10   7  107.28   49.62
   3  10  -6  196.13   42.06
  -3 -10   6  149.82   51.04
   3  10  -5   12.29   44.90
  -3 -10   5   34.50   48.68
   3  10  -4    7.56   67.11
  -3 -10   4   14.65   57.19
   3  10  -3   -6.14   69.00
  -3 -10   3   17.96   55.30
   3  10  -2   -4.25   43.48
  -3 -10   2    4.73   45.37
   3  10  -1    0.47   42.53
   3  11  -3  -10.40   42.06
  -4  13  -1    4.25   36.86
   4 -13   2   16.07   53.88
  -4  13  -2    1.42   26.47
   4 -13   3   33.08   34.50
  -4  13  -3    9.45   35.45
   4 -13   4   13.23   41.12
  -4  13  -4   -9.45   72.31
   4 -13   5   35.92   42.53
  -4  13  -5   25.99   63.33
   4 -13   6  180.06   43.01
   4 -13   7  189.04   38.28
  -4  13  -7  185.26   35.92
   4 -13   8   61.44   53.88
  -4  13  -8   85.54   49.62
   4 -13   9   38.28   90.74
  -4  13  -9   38.28   65.69
   4 -12  -3   69.00   27.88
   4 -12  -2   80.34   22.21
   4 -12  -1   54.35   20.32
   4 -12   0   71.36   40.17
  -4  12   0   69.00   36.86
   4 -12   1   19.38   48.68
  -4  12  -1   -4.73   40.64
   4 -12   2   10.40   16.07
  -4  12  -2    9.92   38.28
   4 -12   3  -34.03   53.88
  -4  12  -3  -20.79   43.01
   4 -12   4   15.12   51.04
  -4  12  -4  -16.54   46.79
   4 -12   5  -22.21   57.19
  -4  12  -5    8.03   47.73
   4 -12   6   -8.51   41.59
  -4  12  -6  -26.47   41.12
   4 -12   7  -47.73   85.54
  -4  12  -7   47.26   50.57
   4 -12   8   76.09   50.10
  -4  12  -8   52.46   42.06
   4 -12   9   40.64   49.15
  -4  12  -9    8.03   43.48
   4 -12  10  -23.16   48.21
  -4  12 -10    8.03   37.34
   4 -12  11   -6.14   76.56
   4 -11  -6    0.00   43.48
  -4  11   6   -9.45   40.17
   4 -11  -5   19.85   50.10
  -4  11   5  -18.43   40.17
   4 -11  -4   16.54   33.08
  -4  11   4  -11.34   31.66
   4 -11  -3    3.31   19.85
  -4  11   3    4.25   25.52
   4 -11  -2   21.27   25.05
  -4  11   2   14.18   23.63
   4 -11  -1   63.80   21.74
  -4  11   1   40.17   26.47
   4 -11   0   51.99   20.32
  -4  11   0   91.69   32.14
   4 -11   1   18.90   20.79
  -4  11  -1   17.01   40.64
   4 -11   2   -2.36   16.07
  -4  11  -2  -20.32   43.95
   4 -11   3  122.41   43.95
  -4  11  -3  129.02   47.73
   4 -11   4   39.70   21.27
  -4  11  -4  325.63   60.97
   4 -11   5  366.27   57.66
  -4  11  -5  421.57   51.51
   4 -11   6  327.52   64.75
  -4  11  -6  362.49   57.19
   4 -11   7   36.39   18.90
  -4  11  -7   21.27   12.76
   4 -11   8   43.95   77.04
  -4  11  -8   17.96   17.96
   4 -11   9   23.16   59.55
  -4  11  -9    9.92   19.85
   4 -11  10   -5.20   20.79
  -4  11 -10   -4.25   23.16
   4 -11  11   -4.73   20.79
  -4  11 -11    8.51   22.21
   4 -11  12  -16.07   42.06
  -4  11 -12    9.92   20.32
   4 -11  13   32.61   45.37
  -4  11 -13  -23.16   57.66
   4 -10  -7   -6.14   32.61
  -4  10   7    8.03   28.36
   4 -10  -6   32.61   24.58
  -4  10   6    6.14   27.88
   4 -10  -5  173.92   37.81
  -4  10   5   84.12   48.21
   4 -10  -4  224.49   35.45
  -4  10   4  299.16   68.06
   4 -10  -3  116.73   24.58
  -4  10   3   77.51   25.05
   4 -10  -2   94.05   24.10
  -4  10   2   94.52   32.14
   4 -10  -1   47.73   26.94
  -4  10   1   49.62   27.41
   4 -10   0   22.69   18.90
  -4  10   0   -0.47   35.45
   4 -10   1    3.78   15.12
  -4  10  -1    3.31   21.27
   4 -10   2    9.45   16.07
  -4  10  -2   -2.36   17.96
   4 -10   3    5.20   20.79
  -4  10  -3   -7.09   36.39
   4 -10   4   48.68   20.79
  -4  10  -4   53.40   32.61
   4 -10   5   92.16   23.16
  -4  10  -5  112.95   22.69
   4 -10   6  426.29   56.71
  -4  10  -6  147.93   20.79
   4 -10   7  166.83   56.24
  -4  10  -7  112.48   19.85
   4 -10   8   36.86   41.12
  -4  10  -8   32.14   22.21
   4 -10   9   39.70   55.30
  -4  10  -9    2.36   23.16
   4 -10  10  105.39   76.56
  -4  10 -10   57.66   20.32
   4 -10  11  205.59   52.93
  -4  10 -11  120.04   25.52
   4 -10  12  112.48   50.10
  -4  10 -12  108.70   22.21
   4 -10  13   74.67   66.17
  -4  10 -13   23.16   20.79
  -4   9   8   17.01   40.17
   4  -9  -7    6.14   41.12
  -4   9   7  -12.29   41.59
   4  -9  -6   50.10   43.48
  -4   9   6    5.67   24.58
   4  -9  -5   21.74   17.49
  -4   9   5   57.19   36.86
   4  -9  -4  115.32   24.58
  -4   9   4  203.22   32.61
   4  -9  -3  261.35   34.97
  -4   9   3   99.25   38.75
   4  -9  -2  240.56   31.19
  -4   9   2  223.07   38.75
   4  -9  -1  123.35   21.74
  -4   9   1  102.56   25.52
   4  -9   0   13.71   14.18
  -4   9   0   -2.84   60.49
   4  -9   1  106.34   17.01
  -4   9  -1  134.22   20.32
   4  -9   2  294.44   24.10
  -4   9  -2  290.18   26.47
   4  -9   3  507.11   28.36
  -4   9  -3  510.42   33.08
   4  -9   4  690.01   64.75
  -4   9  -4  396.52   34.97
   4  -9   5  327.05   48.21
  -4   9  -5  238.67   28.36
   4  -9   6   16.54   39.70
  -4   9  -6   44.43   19.85
   4  -9   7   29.30   44.90
  -4   9  -7   12.76   17.01
   4  -9   8   10.87   19.38
  -4   9  -8   13.23   19.38
   4  -9   9    3.31   23.63
  -4   9  -9    5.20   16.07
   4  -9  10   68.06   51.04
  -4   9 -10   22.69   23.16
   4  -9  11   75.62   27.88
  -4   9 -11  164.47   45.84
   4  -9  12  203.69   46.79
  -4   9 -12  143.67   40.64
   4  -9  13   65.69   47.26
  -4   9 -13   16.07   17.49
  -4   9 -14   21.27   20.79
  -4   9 -15    1.42   14.18
   4  -8  -9   25.52   37.81
  -4   8   9   16.54   30.72
   4  -8  -8   30.72   34.03
  -4   8   8   -6.62   34.97
   4  -8  -7  136.11   38.28
  -4   8   7   -6.62   17.49
  -4   8   6   50.10   25.05
   4  -8  -5   65.22   24.58
  -4   8   5   55.30   22.21
   4  -8  -4   82.23   25.99
  -4   8   4   78.45   25.05
   4  -8  -3   39.70   19.38
  -4   8   3   44.90   19.38
   4  -8  -2   -9.45   17.49
  -4   8   2    3.31   18.90
   4  -8  -1    8.03   15.60
  -4   8   1   -5.20   28.83
   4  -8   0    9.45   15.12
  -4   8   0    6.14   15.12
   4  -8   1  190.93   22.21
  -4   8  -1  175.81   30.72
   4  -8   2  555.32   31.19
  -4   8  -2  600.69   44.43
   4  -8   3 1038.32   64.27
  -4   8  -3  949.47   58.60
   4  -8   4 1057.23   57.66
  -4   8  -4 1353.55   78.93
   4  -8   5  877.16   85.07
   4  -8   6   97.83   19.85
  -4   8  -6   73.73   18.43
   4  -8   7   13.71   32.61
  -4   8  -7   12.76   15.12
   4  -8   8   73.73   24.10
  -4   8  -8   87.91   19.85
   4  -8   9  229.22   29.77
  -4   8  -9  221.18   31.66
   4  -8  10  119.57   28.83
  -4   8 -10  215.51   26.47
   4  -8  11   87.43   29.30
  -4   8 -11   49.15   35.45
   4  -8  12   60.97   52.46
  -4   8 -12   30.25   25.52
   4  -8  13   21.27   27.41
  -4   8 -13    4.25   21.74
  -4   8 -14    6.14   24.58
  -4   8 -15    9.92   23.63
   4  -7 -10   32.14   48.21
  -4   7  10    5.67   34.03
   4  -7  -9    3.31   44.43
  -4   7   9  -39.70   43.48
   4  -7  -8   45.84   27.88
  -4   7   8   13.23   16.54
   4  -7  -7   67.58   25.05
  -4   7   7   87.91   30.72
  -4   7   6  114.37   27.88
   4  -7  -5  572.33   47.73
  -4   7   5  442.84   78.45
   4  -7  -4  590.76   36.39
  -4   7   4  589.34   51.51
   4  -7  -3  419.20   29.30
  -4   7   3  417.31   35.92
   4  -7  -2   21.27   18.43
  -4   7   2   26.47   15.60
   4  -7  -1   91.21   13.71
  -4   7   1   87.43   15.12
   4  -7   0  216.93   19.38
  -4   7   0  238.20   20.79
   4  -7   1  371.00   22.69
  -4   7  -1  386.12   26.94
   4  -7   2  535.94   30.72
  -4   7  -2  570.44   32.61
   4  -7   3  251.90   20.32
  -4   7  -3  296.80   21.74
   4  -7   4   -5.67   16.54
  -4   7  -4    3.31   11.34
   4  -7   5   -5.67   21.74
  -4   7  -5    0.00   17.96
   4  -7   6   -0.95   19.85
  -4   7  -6    1.89   12.76
   4  -7   7   10.87   33.08
  -4   7  -7    7.56   19.38
   4  -7   8  138.47   41.59
  -4   7  -8   97.36   21.74
   4  -7   9  473.55   55.30
  -4   7  -9  326.57   25.05
   4  -7  10  551.54   50.10
  -4   7 -10  337.44   25.52
   4  -7  11  489.15   56.24
  -4   7 -11  238.67   29.30
   4  -7  12   86.01   45.84
  -4   7 -12  159.27   39.23
   4  -7  13   14.65   31.19
  -4   7 -13   14.18   24.58
   4  -7  14   -5.67   21.74
  -4   7 -14    1.89   26.94
  -4   7 -15    4.73   18.90
   4  -6 -11   38.75   49.15
  -4   6  11   41.12   37.34
   4  -6 -10   29.77   41.59
  -4   6  10   22.21   35.92
   4  -6  -9   56.24   17.96
  -4   6   9   36.39   20.32
   4  -6  -8   45.84   15.60
  -4   6   8   53.88   27.41
   4  -6  -7   70.42   18.43
  -4   6   7  105.39   20.79
   4  -6  -6  -12.29   19.85
  -4   6   6   10.87   19.38
   4  -6  -5   -5.67   18.43
  -4   6   5    1.89   16.54
   4  -6  -4   30.72   16.54
  -4   6   4   33.56   14.65
   4  -6  -3   43.01   14.18
  -4   6   3   43.48   12.76
   4  -6  -2   17.49   13.23
  -4   6   2   16.07   17.01
   4  -6  -1  434.80   23.63
  -4   6   1  410.70   25.05
   4  -6   0 1189.56   93.10
  -4   6   0 1327.09  144.62
   4  -6   1 1870.12  106.81
  -4   6  -1 2031.75  110.12
   4  -6   2 1880.04   96.88
  -4   6  -2 2093.66  104.92
   4  -6   3 1233.98   75.62
  -4   6  -3 1281.72   73.73
   4  -6   4  292.55   56.24
  -4   6  -4  273.17   25.99
   4  -6   5   61.44   17.96
  -4   6  -5   38.75   14.65
   4  -6   6   65.22   18.43
  -4   6  -6   34.03   27.41
   4  -6   7  374.31   38.75
  -4   6  -7  409.28   42.53
   4  -6   8  254.26   34.97
  -4   6  -8  176.76   22.69
   4  -6   9   77.04   35.45
  -4   6  -9   60.97   19.38
   4  -6  10   38.75   38.28
  -4   6 -10   -2.36   26.94
   4  -6  11   -9.45   36.39
  -4   6 -11   -0.95   34.97
   4  -6  12   -8.98   34.50
  -4   6 -12   28.83   31.19
   4  -6  13   14.65   37.81
  -4   6 -13    4.25   23.63
   4  -6  14    4.25   27.88
  -4   6 -14   30.25   25.05
   4  -6  15  -10.87   23.63
  -4   6 -15   10.87   20.32
   4  -5 -12   20.32   34.50
  -4   5  12   62.38   79.40
   4  -5 -11   13.71   25.99
  -4   5  11   14.65   64.75
   4  -5 -10   15.12   19.38
  -4   5  10   19.38   22.69
   4  -5  -9   81.76   28.83
  -4   5   9   97.36   20.32
  -4   5   8  255.21   45.84
   4  -5  -7  605.41   53.88
  -4   5   7  568.08   57.66
   4  -5  -6  817.61   51.99
  -4   5   6  538.77   45.37
   4  -5  -5  604.47   32.14
  -4   5   5  591.23   38.28
   4  -5  -4  121.93   17.49
  -4   5   4   98.78   14.65
   4  -5  -3   26.47   10.87
  -4   5   3   30.25   10.40
   4  -5  -2  153.60   16.54
  -4   5   2  138.00   14.65
   4  -5  -1  280.26   17.96
  -4   5   1  268.91   18.43
   4  -5   0  327.99   21.27
  -4   5   0  333.66   21.27
   4  -5   1  103.03   13.71
  -4   5  -1  118.15   19.38
   4  -5   2  215.04   19.85
  -4   5  -2  245.76   17.96
   4  -5   3  194.24   22.69
  -4   5  -3  144.15   17.01
   4  -5   4   48.68   12.29
  -4   5  -4   50.10   13.23
   4  -5   5    1.89   18.90
  -4   5  -5   15.60   15.60
   4  -5   6  433.38   33.56
  -4   5  -6  337.92   26.47
   4  -5   7 1200.43   72.78
  -4   5  -7 1222.64   63.80
   4  -5   8 1161.20   68.06
  -4   5  -8 1409.79   73.73
   4  -5   9  838.88   58.13
  -4   5  -9  776.02   50.10
   4  -5  10  289.71   34.03
  -4   5 -10  288.76   25.05
   4  -5  11   73.25   30.25
  -4   5 -11   76.56   25.05
   4  -5  12    3.31   29.77
  -4   5 -12    2.84   21.74
   4  -5  13   25.52   40.17
  -4   5 -13   28.83   24.58
   4  -5  14    6.62   27.41
  -4   5 -14    9.92   21.27
  -4   5 -15  -22.69   31.19
   4  -4 -13   19.38   23.63
   4  -4 -12  -23.16   26.47
  -4   4  12   31.19   69.95
   4  -4 -11    8.51   16.07
  -4   4  11    1.89   15.60
   4  -4 -10   15.60   22.21
  -4   4  10   -2.36   15.60
   4  -4  -9   16.07   20.79
  -4   4   9    0.95   18.90
   4  -4  -8   41.12   17.96
  -4   4   8   34.97   15.12
   4  -4  -7  135.64   21.27
  -4   4   7  119.57   16.54
   4  -4  -6  151.24   17.96
  -4   4   6  182.90   17.96
   4  -4  -5   98.78   16.54
  -4   4   5  114.37   14.65
   4  -4  -4   12.76   10.87
  -4   4   4    6.62   10.40
   4  -4  -3  349.26   22.69
  -4   4   3  334.13   22.69
   4  -4  -2 1836.56  105.39
  -4   4   2 1977.87  115.79
   4  -4  -1 3147.58  172.03
  -4   4   1 3445.32  180.06
   4  -4   0 3757.25  279.78
  -4   4   0 3902.34  190.93
   4  -4   1 2612.59  153.60
  -4   4  -1 2487.82  143.67
   4  -4   2  535.47   47.26
  -4   4  -2  627.63   39.23
   4  -4   3  296.33   21.27
  -4   4  -3  284.04   20.32
   4  -4   4   30.25   21.27
  -4   4  -4   13.23   14.65
   4  -4   5  357.29   33.56
  -4   4  -5  343.11   23.63
   4  -4   6   89.80   15.12
  -4   4  -6   86.01   16.54
   4  -4   7   14.65   21.27
  -4   4  -7    3.78   14.65
   4  -4   8   32.61   23.63
  -4   4  -8   29.77   16.07
   4  -4   9  -11.82   29.77
  -4   4  -9   15.12   17.01
   4  -4  10   27.41   22.69
  -4   4 -10   24.10   23.63
   4  -4  11   17.01   23.63
  -4   4 -11   26.47   30.72
   4  -4  12   35.45   40.17
  -4   4 -12   22.21   30.72
   4  -4  13   99.25   42.53
  -4   4 -13   72.78   27.41
   4  -4  14   87.43   49.62
  -4   4 -14  129.97   49.62
  -4   4 -15   79.87   29.77
   4  -3 -13   11.82   43.01
   4  -3 -12   20.32   24.58
  -4   3  12   -1.89   18.90
   4  -3 -11   50.57   24.58
  -4   3  11    8.98   19.85
   4  -3 -10  362.02   50.57
  -4   3  10  457.49   63.80
   4  -3  -9  628.57  125.24
  -4   3   9  489.15   54.82
   4  -3  -8  497.66   61.91
  -4   3   8  546.34   50.10
   4  -3  -7  525.07   40.64
  -4   3   7  523.18   37.81
   4  -3  -6  176.76   17.49
  -4   3   6  163.05   16.07
   4  -3  -5   -2.84    9.45
  -4   3   5    3.78   10.40
   4  -3  -4   31.19   11.34
  -4   3   4   24.10    9.92
   4  -3  -3   34.97   11.34
  -4   3   3   27.88   10.87
   4  -3  -2   -1.89    8.98
  -4   3   2   11.82    8.51
   4  -3  -1  592.18   48.68
  -4   3   1  592.18   47.26
   4  -3   0 1360.17   87.43
  -4   3   0 1353.08   92.16
   4  -3   1  525.07   26.94
  -4   3  -1  534.05   28.36
   4  -3   2  117.68   13.23
  -4   3  -2  113.90   14.65
   4  -3   3   63.80   16.54
  -4   3  -3   68.06   13.71
   4  -3   4  832.74   53.40
  -4   3  -4  829.90   64.27
   4  -3   5 1939.59   91.21
  -4   3  -5 2016.15  114.37
   4  -3   6 2227.88  103.03
  -4   3  -6 2379.59  110.12
   4  -3   7 1606.40   94.05
  -4   3  -7 1462.73   85.54
   4  -3   8  606.36   54.82
  -4   3  -8  597.85   33.56
   4  -3   9  219.76   26.94
  -4   3  -9  162.58   27.41
   4  -3  10    0.95   20.32
  -4   3 -10   10.40   17.01
   4  -3  11   19.38   31.66
  -4   3 -11   14.18   20.79
   4  -3  12    6.62   26.94
  -4   3 -12   -0.95   23.63
   4  -3  13   18.90   43.95
  -4   3 -13   -8.51   28.36
  -4   3 -14    1.89   27.41
   4  -2 -14   21.74   35.45
   4  -2 -13   -8.03   20.79
  -4   2  13    3.31   14.18
   4  -2 -12    5.20   21.74
  -4   2  12   -3.78   17.49
   4  -2 -11   16.54   23.63
  -4   2  11   18.90   24.10
   4  -2 -10   70.42   27.41
  -4   2  10  114.37   22.21
   4  -2  -9  475.45   41.59
  -4   2   9  145.09   40.17
   4  -2  -8  240.09   46.79
  -4   2   8  372.89   51.04
   4  -2  -7  359.18   26.47
  -4   2   7  420.62   34.97
   4  -2  -6   18.90   12.76
  -4   2   6    6.62   16.07
   4  -2  -5  172.50   17.01
  -4   2   5  146.98   14.65
   4  -2  -4 1561.03  102.56
  -4   2   4 1541.18   89.80
   4  -2  -3 2735.46  150.29
  -4   2   3 2919.78  135.17
   4  -2  -2 4411.34  201.33
  -4   2   2 4532.80  202.28
   4  -2  -1 3326.70  158.80
  -4   2   1 3335.68  112.48
   4  -2   0  602.10   29.77
  -4   2   0  564.30   35.45
   4  -2   1  188.10   16.07
  -4   2  -1  231.11   24.58
   4  -2   2   29.30   15.60
  -4   2  -2   22.21   17.96
   4  -2   3   -1.42   13.23
  -4   2  -3   18.43   17.96
   4  -2   4   -0.47   14.18
  -4   2  -4    5.20   13.71
   4  -2   5  188.10   18.90
  -4   2  -5  181.95   17.96
   4  -2   6  403.14   37.81
  -4   2  -6  466.47   38.75
   4  -2   7  277.89   23.16
  -4   2  -7  235.36   20.79
   4  -2   8  237.72   30.25
  -4   2  -8  186.68   20.32
   4  -2   9   17.96   20.79
  -4   2  -9   29.30   19.85
   4  -2  10    6.62   26.47
  -4   2 -10   40.64   37.34
   4  -2  11  117.68   24.10
  -4   2 -11  106.34   28.36
   4  -2  12  137.06   49.15
  -4   2 -12   77.04   22.69
   4  -2  13  244.81   66.17
  -4   2 -13  171.56   33.56
   4  -2  14   81.29  116.73
  -4   2 -14   78.45   27.88
   4  -1 -14    8.03   28.36
  -4   1  14   -0.47   46.32
   4  -1 -13    6.62   24.58
  -4   1  13   18.90   24.10
   4  -1 -12  169.19   28.36
  -4   1  12  184.32   31.66
   4  -1 -11  439.53   49.15
  -4   1  11  408.33   44.43
   4  -1 -10  414.01   42.06
  -4   1  10  316.65   44.43
   4  -1  -9  260.88   22.69
  -4   1   9  233.47   23.16
   4  -1  -8   56.24   16.54
  -4   1   8   46.79   15.12
   4  -1  -7   17.49   15.12
  -4   1   7    4.73   17.01
   4  -1  -6   24.10   12.76
  -4   1   6   -3.31   14.18
   4  -1  -5   89.80   11.34
  -4   1   5   83.65   12.76
   4  -1  -4  567.60   28.83
  -4   1   4  538.30   25.52
   4  -1  -3 1520.39   79.87
  -4   1   3 1624.36   65.69
   4  -1  -2 1797.81  104.45
  -4   1   2 1838.45  128.55
   4  -1  -1  928.21   61.44
  -4   1   1  981.14   49.62
   4  -1   0  651.26   37.81
  -4   1   0  662.60   32.61
   4  -1   1   12.76   11.82
  -4   1  -1   19.38    9.92
   4  -1   2  368.16   39.23
  -4   1  -2  365.80   26.94
   4  -1   3 1129.06   68.06
  -4   1  -3 1242.02   86.96
   4  -1   4 1748.18   84.60
  -4   1  -4 1955.19  111.54
   4  -1   5 1484.47   69.95
  -4   1  -5 1590.80   95.94
   4  -1   6  656.45   35.92
  -4   1  -6  616.28   34.50
   4  -1   7  200.86   26.47
  -4   1  -7  153.13   18.43
   4  -1   8   13.23   22.69
  -4   1  -8   14.18   21.74
   4  -1   9    9.45   23.16
  -4   1  -9    9.92   18.43
   4  -1  10   10.87   20.32
  -4   1 -10   -6.62   17.96
   4  -1  11   -0.47   30.72
  -4   1 -11  -11.82   24.10
   4  -1  12   86.49   54.82
  -4   1 -12   59.55   61.91
   4  -1  13   48.68   45.37
  -4   1 -13  108.70   56.71
   4   0 -15   48.21   64.27
  -4   0  15    0.95   68.53
   4   0 -14    4.25   26.94
  -4   0  14    6.14   22.21
   4   0 -13   35.92   21.74
  -4   0  13   34.97   27.88
   4   0 -12  215.04   31.66
  -4   0  12  154.07   30.72
   4   0 -11  454.65   43.95
  -4   0  11  514.67   35.45
   4   0 -10  238.67   62.38
  -4   0  10  358.71   57.66
   4   0  -9  500.97   37.81
  -4   0   9  499.08   39.70
   4   0  -8   72.78   21.27
  -4   0   8   79.87   17.96
   4   0  -7   29.30   10.87
  -4   0   7   29.30   13.71
   4   0  -6  719.78   53.88
  -4   0   6  719.31   49.62
   4   0  -5 1095.51   54.82
  -4   0   5 1077.55   52.93
   4   0  -4 1523.22   91.21
  -4   0   4 1540.71   90.27
   4   0  -3 1446.19  128.08
  -4   0   3 1688.16  131.86
   4   0  -2  249.54   18.43
  -4   0   2  224.02   17.96
   4   0  -1    4.25   10.87
  -4   0   1   -4.73    8.51
   4   0   0   42.53   11.34
  -4   0   0   30.72    9.92
   4   0   1   19.85   13.71
  -4   0  -1   19.38   11.82
   4   0   2  124.30   21.27
  -4   0  -2  108.70   15.60
   4   0   3  436.22   32.61
  -4   0  -3  382.81   27.88
   4   0   4 1127.17   66.64
  -4   0  -4 1061.48   56.24
   4   0   5  959.87   53.40
  -4   0  -5 1076.60   58.13
   4   0   6  563.82   37.81
  -4   0  -6  568.08   30.25
   4   0   7   43.48   18.90
  -4   0  -7   44.43   14.65
   4   0   8    4.73   20.79
  -4   0  -8    0.95   13.71
   4   0   9   22.69   15.60
  -4   0  -9   80.82   22.21
   4   0  10  294.44   67.11
  -4   0 -10  187.63   38.75
   4   0  11  294.91   72.31
  -4   0 -11  245.76   40.17
  -4   0 -12   64.27   33.56
   4   0  13   27.88   51.04
  -4   0 -13   22.21   28.36
   4   1 -15   -4.73   24.58
  -4  -1  15  -15.12   28.83
   4   1 -14   58.13   27.88
  -4  -1  14   20.32   26.94
   4   1 -13  148.87   28.36
  -4  -1  13  148.87   27.41
   4   1 -12   90.27   37.81
  -4  -1  12   84.12   25.52
   4   1 -11   24.10   20.79
  -4  -1  11   28.83   22.21
   4   1 -10    9.45   15.60
  -4  -1  10    0.47   32.14
   4   1  -9   -0.95   17.49
  -4  -1   9    0.95   16.07
   4   1  -8   10.40   18.43
  -4  -1   8   -3.31   15.60
   4   1  -7   61.44   16.07
  -4  -1   7   63.80   14.65
   4   1  -6  473.08   23.63
  -4  -1   6  468.36   38.75
   4   1  -5 1011.86   59.08
  -4  -1   5 1111.11   64.75
   4   1  -4 1445.24  124.30
  -4  -1   4 1566.23  138.00
   4   1  -3 1404.60   82.71
  -4  -1   3 1578.99   93.10
   4   1  -2 1070.46   72.78
  -4  -1   2 1193.34   70.42
   4   1  -1   48.68   11.82
  -4  -1   1   60.49   12.29
   4   1   0  274.59   25.05
  -4  -1   0  312.87   23.16
   4   1   1  615.34   42.06
  -4  -1  -1  616.76   46.79
   4   1   2 1145.61   63.80
  -4  -1  -2 1062.90   65.22
   4   1   3  854.48   50.57
  -4  -1  -3  877.16   51.51
   4   1   4  250.48   28.83
  -4  -1  -4  250.96   19.85
   4   1   5  109.17   25.05
  -4  -1  -5   76.09   14.18
   4   1   6    2.84   18.90
  -4  -1  -6    1.42   17.96
   4   1   7  -10.87   18.43
  -4  -1  -7   15.60   18.43
   4   1   8   16.54   38.28
  -4  -1  -8   12.76   22.69
   4   1   9   69.47   49.15
  -4  -1  -9    8.98   81.76
   4   1  10  209.84   55.77
  -4  -1 -10  215.04   87.91
   4   1  11  198.50  171.08
  -4  -1 -11  129.97   33.56
   4   1  12   16.07   57.19
  -4  -1 -12  125.24   33.08
   4   2 -15   47.73   21.27
  -4  -2  15   23.16   76.09
   4   2 -14  103.50   25.05
  -4  -2  14  139.42   25.05
   4   2 -13  233.00   28.36
  -4  -2  13   17.96   42.06
   4   2 -12  374.31   30.25
  -4  -2  12  269.86   36.86
   4   2 -11  286.87   34.03
  -4  -2  11  233.94   27.88
   4   2 -10  143.20   17.96
  -4  -2  10  175.81   22.21
   4   2  -9   -9.45   17.96
  -4  -2   9    0.00   17.01
   4   2  -8  278.84   25.52
  -4  -2   8  291.13   22.69
   4   2  -7  305.78   22.21
  -4  -2   7  310.50   22.69
   4   2  -6  309.09   21.74
  -4  -2   6  338.86   32.14
   4   2  -5  372.89   24.58
  -4  -2   5  314.29   26.94
   4   2  -4   86.49   11.34
  -4  -2   4   75.14   11.82
   4   2  -3   15.60    8.98
  -4  -2   3   24.10   10.87
   4   2  -2   40.17   13.71
  -4  -2   2   69.95   12.76
   4   2  -1   70.89   12.76
  -4  -2   1   75.14   15.60
   4   2   0  410.23   36.39
  -4  -2   0  375.25   25.52
   4   2   1  678.67   49.62
  -4  -2  -1  724.98   55.77
   4   2   2 1223.59   74.20
  -4  -2  -2 1252.42   78.93
   4   2   3 1379.55  115.32
  -4  -2  -3 1262.34   92.16
   4   2   4  633.77   58.60
  -4  -2  -4  840.77   47.73
   4   2   5  100.19   23.63
  -4  -2  -5   53.88   18.90
   4   2   6  -12.29   26.94
  -4  -2  -6    8.98   17.49
   4   2   7   96.88   47.73
  -4  -2  -7  116.73   26.47
   4   2   8  161.16   48.68
  -4  -2  -8  162.58   32.61
   4   2   9  459.85  131.86
  -4  -2  -9  147.93   28.83
   4   2  10    0.47  150.29
  -4  -2 -10   54.35   27.41
   4   2  11   -4.25   62.86
  -4  -2 -11    6.62   24.58
   4   3 -16    2.36   20.79
  -4  -3  16   11.82   26.94
   4   3 -15   15.60   26.94
  -4  -3  15   40.17   23.63
   4   3 -14    0.95   25.52
  -4  -3  14   13.23   26.94
   4   3 -13    7.09   24.10
  -4  -3  13    6.14   22.21
   4   3 -12   12.29   24.10
  -4  -3  12    7.09   33.56
   4   3 -11   14.65   21.74
  -4  -3  11   17.01   26.47
   4   3 -10   -8.98   21.74
  -4  -3  10   12.29   19.85
   4   3  -9   44.43   19.38
  -4  -3   9   49.62   24.58
   4   3  -8  375.72   26.94
  -4  -3   8  544.45   48.68
   4   3  -7 1036.91   66.17
  -4  -3   7 1149.86   70.42
   4   3  -6 1256.67   55.30
  -4  -3   6 1527.47   97.83
   4   3  -5 1434.84   64.75
  -4  -3   5 1451.86   57.19
   4   3  -4  850.70   55.30
  -4  -3   4  968.38   49.62
   4   3  -3   51.04   15.12
  -4  -3   3   61.44   24.10
   4   3  -2   77.04   25.05
  -4  -3   2  102.56   14.18
   4   3  -1  164.00   21.74
  -4  -3   1  116.73   13.71
   4   3   0  316.65   42.06
  -4  -3   0  292.55   30.72
   4   3   1  157.85   39.70
  -4  -3  -1  138.47   17.96
   4   3   2   18.90   18.90
  -4  -3  -2   37.34   19.38
   4   3   3   -8.03   17.01
  -4  -3  -3   -3.78   16.07
   4   3   4   -4.25   22.69
  -4  -3  -4   -5.20   16.07
   4   3   5   -2.36   38.28
  -4  -3  -5   -3.31   27.41
   4   3   6    1.42   89.32
  -4  -3  -6   13.71   20.32
  -4  -3  -7   99.25   24.10
   4   3   8  161.16   61.44
  -4  -3  -8  170.61   36.86
   4   3   9  199.91   63.33
  -4  -3  -9  217.87   37.81
   4   3  10  203.69   66.17
  -4  -3 -10  200.39   33.56
   4   4 -16   19.38   33.08
  -4  -4  16    5.20   33.56
   4   4 -15  104.45   23.63
  -4  -4  15   87.43   30.25
   4   4 -14  199.91   26.94
  -4  -4  14   96.41   34.50
   4   4 -13   55.30   25.05
  -4  -4  13  126.66   29.30
   4   4 -12   97.83   25.05
  -4  -4  12   85.54   26.47
   4   4 -11   17.01   19.38
  -4  -4  11    2.36   29.30
   4   4 -10   85.54   23.16
  -4  -4  10   67.11   21.27
   4   4  -9   22.21   19.38
  -4  -4   9   52.93   33.08
   4   4  -8    8.98   15.12
  -4  -4   8   17.96   19.38
   4   4  -7    7.56   11.82
  -4  -4   7   11.82   34.50
   4   4  -6    8.98    9.92
  -4  -4   6    9.92   12.29
   4   4  -5   32.14   11.34
  -4  -4   5   59.08   23.16
   4   4  -4   52.46   17.49
  -4  -4   4   42.53   14.18
   4   4  -3   17.96   15.12
  -4  -4   3   22.21   11.82
   4   4  -2  154.07   27.88
  -4  -4   2  156.43   18.43
   4   4  -1  453.23   51.51
  -4  -4   1  426.77   26.94
   4   4   0  716.00   69.47
  -4  -4   0  698.52   60.49
   4   4   1  705.13   60.97
  -4  -4  -1  759.01   51.04
   4   4   2  510.42   60.97
  -4  -4  -2  735.85   59.55
   4   4   3  154.54   22.69
  -4  -4  -3  118.62   18.90
   4   4   4    9.92   12.76
  -4  -4  -4   14.18   16.54
   4   4   5   20.32   39.70
  -4  -4  -5  -13.71   19.38
   4   4   6   14.65   45.37
  -4  -4  -6   29.30   22.69
   4   4   7   30.25   42.53
  -4  -4  -7   13.71   68.06
   4   4   8  -14.18   51.99
  -4  -4  -8    0.95   26.47
   4   4   9   29.77   50.10
  -4  -4  -9   -0.95   27.88
   4   4  10  -48.68   59.08
  -4  -4 -10    6.62   27.41
   4   5 -15   33.56   34.97
  -4  -5  15   19.85   36.86
   4   5 -14   23.16   28.36
  -4  -5  14   19.38   30.25
   4   5 -13   30.25   26.94
  -4  -5  13   13.71   23.63
   4   5 -12  -23.63   43.95
  -4  -5  12    0.47   30.72
   4   5 -11   10.40   19.85
  -4  -5  11   -6.14   26.94
   4   5 -10   94.05   19.85
  -4  -5  10  120.04   32.61
   4   5  -9  378.56   36.86
  -4  -5   9  729.71   91.69
   4   5  -8  537.36   37.34
  -4  -5   8  779.33   51.99
   4   5  -7  613.45   40.17
  -4  -5   7  710.33   60.02
   4   5  -6  344.06   27.88
  -4  -5   6  439.05   57.19
   4   5  -5   40.17   11.82
  -4  -5   5   34.03   29.77
   4   5  -4    5.67   29.77
  -4  -5   4    8.98   12.29
   4   5  -3    1.89   28.36
  -4  -5   3   -0.95   12.76
   4   5  -2   49.15   30.72
  -4  -5   2   36.86   11.82
   4   5  -1   -5.67   22.21
  -4  -5   1   -0.47   13.71
   4   5   0   22.69   44.90
  -4  -5   0   34.50   19.85
   4   5   1   56.24   19.38
  -4  -5  -1   45.84   16.07
   4   5   2   16.07   19.85
  -4  -5  -2    9.45   17.49
   4   5   3   14.18   14.65
  -4  -5  -3    1.89   19.85
   4   5   4   17.01   35.92
  -4  -5  -4   -4.25   27.88
   4   5   5   54.35   43.48
  -4  -5  -5   94.05   25.99
   4   5   6    2.84   33.56
  -4  -5  -6  151.24   36.86
   4   5   7  357.77  120.52
  -4  -5  -7  215.98   34.03
   4   5   8  128.08  129.50
  -4  -5  -8  146.98   32.61
   4   5   9   31.66   54.82
  -4  -5  -9   63.80   25.99
   4   6 -14   12.29   26.47
  -4  -6  14  -11.82   35.45
   4   6 -13   -9.45   26.94
  -4  -6  13    8.98   45.84
   4   6 -12    9.45   23.16
  -4  -6  12    2.36   20.32
   4   6 -11   18.90   23.16
  -4  -6  11    9.45   17.96
   4   6 -10  -19.38   36.39
  -4  -6  10   16.07   21.27
   4   6  -9   11.82   17.49
  -4  -6   9   11.34   17.49
   4   6  -8   46.32   16.07
  -4  -6   8   55.77   28.36
   4   6  -7  112.01   41.12
  -4  -6   7  161.16   43.48
   4   6  -6   21.74   12.76
  -4  -6   6  131.39   39.70
   4   6  -5    8.98   33.08
  -4  -6   5   17.96   17.01
   4   6  -4    8.51   12.76
  -4  -6   4    6.14   33.08
   4   6  -3  172.98   21.74
  -4  -6   3  151.24   19.85
   4   6  -2  521.76   55.30
  -4  -6   2  290.18   24.10
   4   6  -1  327.99   41.59
  -4  -6   1  322.32   34.97
   4   6   0  329.88   43.48
  -4  -6   0  218.35   28.36
   4   6   1   29.77   16.54
  -4  -6  -1   49.15   15.60
   4   6   2    8.51   17.01
  -4  -6  -2   18.43   14.18
   4   6   3   -8.03   26.94
  -4  -6  -3   11.34   23.16
   4   6   4   -6.62   32.14
  -4  -6  -4   -4.25   28.36
   4   6   5  -15.12   34.03
  -4  -6  -5    9.45   20.79
  -4  -6  -6    3.31   23.63
  -4  -6  -7   17.49   22.69
   4   7 -13   49.62   71.36
  -4  -7  13  -25.99   72.78
   4   7 -12   14.18   18.90
  -4  -7  12   42.06   38.75
   4   7 -11   24.58   14.65
  -4  -7  11   97.36   52.93
   4   7 -10  336.97   43.48
  -4  -7  10  329.88   51.04
   4   7  -9  266.08   44.90
  -4  -7   9  310.50   46.32
   4   7  -8  151.71   46.79
  -4  -7   8  111.06   49.15
   4   7  -7   30.72   43.01
  -4  -7   7   31.19   43.01
   4   7  -6   -4.73   41.12
  -4  -7   6   17.96   39.70
   4   7  -5   25.99   40.17
  -4  -7   5   -2.36   35.92
   4   7  -4    3.31   37.34
  -4  -7   4  -25.52   37.34
   4   7  -3   -8.51   50.57
  -4  -7   3   15.12   37.81
   4   7  -2    7.56   10.87
  -4  -7   2   14.65   12.76
   4   7  -1    4.25   10.87
  -4  -7   1   72.78   19.85
   4   7   0   52.93   32.61
  -4  -7   0   46.79   17.96
   4   7   1   -4.73   16.54
  -4  -7  -1   11.82   16.54
   4   7   2   -1.89   16.54
  -4  -7  -2   -1.89   17.96
   4   7   3   -4.25   28.83
  -4  -7  -4   40.64   14.65
  -4  -7  -5   46.32   32.61
  -4  -7  -6    8.98   17.49
   4   8 -12   24.10   34.03
  -4  -8  12    6.14   38.28
   4   8 -11   19.85   48.68
  -4  -8  11  -33.56   47.73
   4   8 -10  201.33   53.88
  -4  -8  10  149.34   45.37
   4   8  -9  150.29   46.79
  -4  -8   9  165.41   41.12
   4   8  -8  124.30   44.43
  -4  -8   8  194.72   74.20
   4   8  -7   32.14   50.10
  -4  -8   7   25.99   70.42
   4   8  -6   22.69   41.59
  -4  -8   6   -2.84   40.17
   4   8  -5  155.02   45.84
  -4  -8   5   98.30   48.21
   4   8  -4  170.14   48.21
  -4  -8   4  229.69   55.30
   4   8  -3  270.81   46.79
  -4  -8   3  159.27   46.32
   4   8  -2  137.53   37.34
  -4  -8   2   77.98   26.94
   4   8  -1    2.36   31.19
  -4  -8   1    2.36    8.98
   4   8   0    0.95   36.86
  -4  -8   0   19.38   43.01
  -4  -8  -1    1.42   21.27
  -4  -8  -2   -4.73   17.01
   4   9 -10  -34.50   77.51
  -4  -9  10    2.36   73.73
   4   9  -9   26.47   77.51
  -4  -9   9  -13.71   41.59
   4   9  -8  -19.38   71.84
  -4  -9   8  -12.29   43.01
   4   9  -7   17.96   42.06
  -4  -9   7   -5.20   30.25
   4   9  -6   41.12   71.84
  -4  -9   6   14.18   40.64
   4   9  -5   19.38   26.94
  -4  -9   5   12.29   79.40
   4   9  -4   35.92   37.81
  -4  -9   4   15.12   32.61
   4   9  -3  104.92   33.56
  -4  -9   3  120.04   69.47
   4   9  -2   97.83   44.90
   4  10  -5  -11.34   62.86
   4  10  -4   13.23   31.66
  -4 -10   4    5.20   52.93
  -5  14  -3   -4.25   69.00
   5 -14   5   46.79  100.67
   5 -14   6   17.01   94.99
   5 -13   0   -2.84   52.46
  -5  13   0   -1.89   39.70
   5 -13   1    2.36   13.23
  -5  13  -1    5.20   45.37
   5 -13   2   77.98   43.01
  -5  13  -2   77.98   31.19
   5 -13   3   49.62   46.32
  -5  13  -3  202.28   74.67
   5 -13   4   46.32   40.17
  -5  13  -4  -33.56   73.25
   5 -13   5  172.03  100.19
   5 -13   6  -39.23   71.36
   5 -13   7   29.77   81.76
   5 -13   8    3.78   41.59
  -5  13  -8   18.90   60.49
   5 -13   9   -1.89   78.93
  -5  13  -9   22.69   37.81
   5 -12  -3   25.99   38.28
  -5  12   3   -3.31   60.97
   5 -12  -2   -8.03   35.45
  -5  12   2    6.14   62.38
   5 -12  -1   10.40   19.85
  -5  12   1    7.56   24.58
   5 -12   0   10.40   18.90
  -5  12   0   11.82   21.27
   5 -12   1   19.85   20.32
  -5  12  -1    8.03   64.27
   5 -12   2    3.78   21.27
  -5  12  -2  -16.54   48.21
   5 -12   3   25.99   52.46
  -5  12  -3   -0.95   26.94
   5 -12   4   17.01   21.74
  -5  12  -4   -8.98   48.21
   5 -12   5    3.31   51.99
  -5  12  -5   -7.09   20.32
   5 -12   6    8.03   19.85
  -5  12  -6   26.47   51.51
   5 -12   7    1.42   14.65
  -5  12  -7   -7.09   47.73
   5 -12   8    9.92   57.66
  -5  12  -8   11.34   11.34
   5 -12   9  191.88   40.64
  -5  12  -9   10.87   14.65
   5 -12  10  286.87   70.89
  -5  12 -10  211.73   60.02
   5 -12  11   74.20   43.95
  -5  12 -11   49.62   61.44
   5 -11  -7   -1.42   16.54
   5 -11  -5   -8.03   19.85
   5 -11  -4   -9.45   30.72
  -5  11   4   -7.56   17.49
   5 -11  -3    2.84   18.43
  -5  11   3   -7.09   27.41
   5 -11  -2   -6.62   28.36
  -5  11   2   10.87   27.88
   5 -11  -1   75.62   21.27
  -5  11   1   63.80   28.83
   5 -11   0  151.24   24.10
  -5  11   0  144.62   36.39
   5 -11   1  210.31   26.94
  -5  11  -1  224.02   32.14
   5 -11   2  238.67   34.03
  -5  11  -2  279.31   45.37
   5 -11   3  149.82   29.30
  -5  11  -3   35.92   66.64
   5 -11   4   31.19   17.96
  -5  11  -4   22.69   38.28
   5 -11   5   -8.98   26.47
  -5  11  -5   14.18   23.16
   5 -11   6    8.51   25.99
  -5  11  -6   20.79   24.58
   5 -11   7   29.77   31.66
  -5  11  -7    6.62   19.38
   5 -11   8   35.45   58.60
  -5  11  -8   33.08   25.52
   5 -11   9   22.69   38.75
  -5  11  -9    7.56   19.38
   5 -11  10   22.69   46.32
  -5  11 -10  -10.87   33.56
   5 -11  11    9.92   64.75
  -5  11 -11  -11.82   25.52
   5 -11  12    3.78   29.30
  -5  11 -12   -1.89   26.47
  -5  11 -13   33.56   59.55
   5 -10  -8   76.09   46.32
  -5  10   8   -2.36   48.68
   5 -10  -7  148.87   51.51
   5 -10  -6  120.52   49.62
  -5  10   6  200.39   60.49
   5 -10  -5   19.85   19.85
  -5  10   5   32.61   65.69
   5 -10  -4    7.09   25.99
  -5  10   4   29.77   25.52
   5 -10  -3   21.74   25.52
  -5  10   3    6.14   35.92
   5 -10  -2   12.76   22.69
  -5  10   2   45.84   23.63
   5 -10  -1    9.92   18.90
  -5  10   1  -26.47   34.03
   5 -10   0   11.82   19.85
  -5  10   0    8.03   24.10
   5 -10   1   38.75   19.38
  -5  10  -1   25.05   22.69
   5 -10   2  107.28   20.79
  -5  10  -2   87.43   38.28
   5 -10   3    2.36   16.54
  -5  10  -3    2.36   20.32
   5 -10   4    5.67   22.69
  -5  10  -4   -0.95   18.43
   5 -10   5   79.87   21.27
  -5  10  -5   43.48   20.79
   5 -10   6  355.88   25.99
  -5  10  -6  329.41   31.66
   5 -10   7  448.98   90.27
  -5  10  -7  361.07   34.03
   5 -10   8  493.40   98.30
  -5  10  -8  353.51   34.97
   5 -10   9  465.99   51.04
  -5  10  -9  181.01   29.30
   5 -10  10   46.32   29.30
  -5  10 -10   73.73   26.94
   5 -10  11   -4.25   34.03
  -5  10 -11    5.67   20.79
   5 -10  12   27.88   38.75
  -5  10 -12   16.07   19.85
   5 -10  13   63.80   55.30
  -5  10 -13    5.20   20.32
  -5  10 -14    4.73   48.68
   5  -9  -9   12.76   39.23
   5  -9  -8  -11.34   43.95
  -5   9   8   12.29   40.64
   5  -9  -7   13.23   22.21
  -5   9   7   84.12   38.75
   5  -9  -6   76.09   36.39
  -5   9   6   78.45   39.70
   5  -9  -5    6.62   18.43
  -5   9   5    1.89   19.38
   5  -9  -4   43.95   19.85
  -5   9   4   39.23   24.58
   5  -9  -3  120.04   24.58
  -5   9   3   94.52   29.30
   5  -9  -2  386.12   31.19
  -5   9   2  437.16   39.23
   5  -9  -1  489.62   37.81
  -5   9   1  525.07   33.08
   5  -9   0  402.19   38.28
  -5   9   0  534.52   31.19
   5  -9   1  286.40   30.72
  -5   9  -1  453.71   58.13
   5  -9   2   75.62   19.38
  -5   9  -2  104.92   23.63
   5  -9   3    1.42   22.69
  -5   9  -3   -3.78   19.38
   5  -9   4   36.86   20.32
  -5   9  -4   40.17   19.38
   5  -9   5   23.63   17.49
  -5   9  -5   19.85   20.79
   5  -9   6   16.54   30.25
  -5   9  -6   -1.89   22.69
   5  -9   7    4.25   27.88
  -5   9  -7   -3.31   19.38
   5  -9   8   24.10   41.12
  -5   9  -8   10.40   23.63
   5  -9   9   66.64   35.45
  -5   9  -9   27.41   20.79
   5  -9  10   42.06   27.88
  -5   9 -10   24.58   24.58
   5  -9  11   20.32   31.19
  -5   9 -11   14.18   27.41
   5  -9  12   31.19   33.08
  -5   9 -12   60.97   30.25
   5  -9  13    9.92   76.09
  -5   9 -13   31.66   38.75
   5  -9  14  -17.01   35.45
  -5   9 -14   39.70   20.32
  -5   9 -15  -23.63   55.77
   5  -8  -9  300.58   72.31
  -5   8   9   19.85   36.39
   5  -8  -8  186.21   42.06
  -5   8   8  200.86   45.37
   5  -8  -7  167.78   36.39
  -5   8   7   43.95   20.79
   5  -8  -6   -0.47   20.79
  -5   8   6   -5.67   35.92
   5  -8  -5    8.51   21.27
  -5   8   5    5.67   21.27
   5  -8  -4   -0.47   16.54
  -5   8   4   -5.67   18.43
   5  -8  -3    7.56   21.27
  -5   8   3   13.71   21.74
   5  -8  -2   44.43   18.90
  -5   8   2   61.91   23.63
   5  -8  -1  198.02   24.10
  -5   8   1  223.54   25.99
   5  -8   0  322.32   24.58
  -5   8   0  339.33   26.47
   5  -8   1   49.15   17.01
  -5   8  -1   56.71   18.43
   5  -8   2   21.74   22.69
  -5   8  -2    2.84   16.54
   5  -8   3   89.32   18.90
  -5   8  -3   83.65   20.79
   5  -8   4  759.48   61.44
  -5   8  -4  644.17   39.23
   5  -8   5 1181.52   68.53
  -5   8  -5 1545.91  120.04
   5  -8   6 1197.59  101.61
  -5   8  -6 1413.58   88.85
   5  -8   7  490.57   61.91
  -5   8  -7  759.48   62.38
   5  -8   8  106.34   30.25
  -5   8  -8  168.25   27.41
   5  -8   9   19.85   31.19
  -5   8  -9   24.58   26.94
   5  -8  10   -1.42   48.68
  -5   8 -10    6.14   27.41
   5  -8  11   -2.84   23.63
  -5   8 -11    8.51   23.16
   5  -8  12   20.32   33.08
  -5   8 -12   13.23   27.41
   5  -8  13  -35.92   50.57
  -5   8 -13   17.01   21.27
   5  -8  14   21.27   34.50
  -5   8 -14   13.71   19.38
   5  -7 -10  147.45   40.17
  -5   7  10  136.58   39.23
   5  -7  -9  317.59   37.81
  -5   7   9  313.81   48.68
  -5   7   8  372.42   38.75
   5  -7  -7    7.09   22.69
  -5   7   7   24.58   28.36
   5  -7  -6   25.99   20.32
  -5   7   6   13.23   19.38
   5  -7  -5  167.78   24.10
  -5   7   5  120.52   25.99
   5  -7  -4  458.90   34.03
  -5   7   4  507.58   32.14
   5  -7  -3  714.11   45.37
  -5   7   3  767.99   45.37
   5  -7  -2  740.11   35.92
  -5   7   2  706.08   38.75
   5  -7  -1  339.81   22.69
  -5   7   1  349.26   25.05
   5  -7   0  102.08   15.60
  -5   7   0   99.25   16.54
   5  -7   1   18.90   12.29
  -5   7  -1   22.69   18.90
   5  -7   2    6.14   17.01
  -5   7  -2    5.67   11.34
   5  -7   3   -1.89   13.71
  -5   7  -3   -0.95   13.23
   5  -7   4  165.89   18.90
  -5   7  -4  149.82   19.38
   5  -7   5  472.61   47.26
  -5   7  -5  414.95   34.50
   5  -7   6  409.75   37.81
  -5   7  -6  331.30   27.88
   5  -7   7  306.25   39.70
  -5   7  -7  222.60   25.52
   5  -7   8  164.47   27.88
  -5   7  -8  158.32   29.77
   5  -7   9   -1.89   26.94
  -5   7  -9   24.10   27.88
   5  -7  10  142.73   46.79
  -5   7 -10  133.28   29.30
   5  -7  11  163.05   37.34
  -5   7 -11  189.99   35.45
   5  -7  12  138.00   40.64
  -5   7 -12  183.37   26.94
   5  -7  13  131.39   31.19
  -5   7 -13   98.30   31.66
   5  -7  14    3.78   68.53
  -5   7 -14    6.62   30.72
  -5   7 -15   -8.03   24.10
   5  -6 -11  178.17   33.08
  -5   6  11   63.80   32.14
   5  -6 -10  178.65   41.59
  -5   6  10   -5.20   29.30
   5  -6  -9   57.19   24.10
  -5   6   9   34.50   20.32
   5  -6  -8   -9.45   24.10
  -5   6   8  -16.54   29.30
   5  -6  -7   -3.31   17.96
  -5   6   7    8.51   17.49
   5  -6  -6   15.12   22.21
  -5   6   6   17.49   16.54
   5  -6  -5   46.32   19.85
  -5   6   5   36.39   17.49
   5  -6  -4  216.93   25.52
  -5   6   4  211.26   20.32
   5  -6  -3  791.62   36.39
  -5   6   3  755.23   39.23
   5  -6  -2 1290.22   54.35
  -5   6   2 1330.40   54.82
   5  -6  -1  352.09   22.69
  -5   6   1  388.96   31.19
   5  -6   0  203.69   17.96
  -5   6   0  220.24   21.27
   5  -6   1   37.34   14.65
  -5   6  -1   35.45   12.76
   5  -6   2  697.57   39.23
  -5   6  -2  701.83   48.68
   5  -6   3 1247.22  118.62
  -5   6  -3 1362.06   75.62
   5  -6   4 1354.03   80.82
  -5   6  -4 1371.99   87.43
   5  -6   5  632.35   47.26
  -5   6  -5  697.57   60.02
   5  -6   6  211.73   44.90
  -5   6  -6  195.66   25.52
   5  -6   7   12.76   23.16
  -5   6  -7    8.98   18.43
   5  -6   8   22.21   24.10
  -5   6  -8   15.60   23.63
   5  -6   9   -8.51   25.05
  -5   6  -9    3.78   22.69
   5  -6  10    2.36   34.50
  -5   6 -10   -0.95   43.01
   5  -6  11   20.79   26.47
  -5   6 -11   49.15   22.69
   5  -6  12   86.49   34.03
  -5   6 -12  117.21   39.23
   5  -6  13   75.62   33.08
  -5   6 -13   56.71   29.30
   5  -6  14   27.41   32.14
  -5   6 -14   15.12   26.94
  -5   6 -15   -1.89   33.08
   5  -5 -12  197.55   32.14
  -5   5  12  165.89   56.24
   5  -5 -11  533.10   53.40
  -5   5  11  216.46   52.93
   5  -5 -10 1094.09   75.14
  -5   5  10   99.72   25.05
   5  -5  -9   90.74   25.05
  -5   5   9   26.47   30.72
   5  -5  -8    1.89   21.27
  -5   5   8   20.79   20.32
   5  -5  -7   64.75   20.32
  -5   5   7  101.14   25.52
   5  -5  -6  308.61   30.72
  -5   5   6  372.42   30.25
   5  -5  -5  595.49   34.97
  -5   5   5  615.34   32.61
   5  -5  -4  511.84   31.66
  -5   5   4  469.30   26.47
   5  -5  -3  101.14   16.07
  -5   5   3  101.14   15.12
   5  -5  -2    5.20   11.82
  -5   5   2  -13.23   10.87
   5  -5  -1    8.98   14.18
  -5   5   1    0.95   12.76
   5  -5   0    0.95   10.40
  -5   5   0    4.25   12.29
   5  -5   1   92.16   14.18
  -5   5  -1   97.36   13.23
   5  -5   2  545.39   30.25
  -5   5  -2  568.55   32.14
   5  -5   3 1409.79   77.04
  -5   5  -3 1449.97   80.82
   5  -5   4 1359.23   68.53
  -5   5  -4 1395.62   93.58
   5  -5   5  882.36   68.53
  -5   5  -5  830.38   44.90
   5  -5   6  395.10   41.12
  -5   5  -6  341.70   31.19
   5  -5   7    2.36   32.14
  -5   5  -7   24.58   17.96
   5  -5   8   69.47   34.50
  -5   5  -8   72.31   20.79
   5  -5   9  309.56   29.77
  -5   5  -9  281.68   27.88
   5  -5  10  348.31   36.86
  -5   5 -10  302.47   35.45
   5  -5  11  180.54   51.99
  -5   5 -11  175.34   26.94
   5  -5  12   46.79   30.72
  -5   5 -12   60.49   24.10
   5  -5  13    6.62   25.99
  -5   5 -13   10.40   29.77
   5  -5  14   -7.09   31.66
  -5   5 -14   -7.56   32.61
   5  -4 -12    0.47   17.49
  -5   4  12   19.38   43.48
   5  -4 -11    5.67   24.58
  -5   4  11   -5.67   23.63
   5  -4 -10    6.62   22.21
  -5   4  10   10.87   20.79
   5  -4  -9   18.90   26.47
  -5   4   9   11.82   38.28
   5  -4  -8    8.03   17.01
  -5   4   8   19.38   15.60
   5  -4  -7  155.02   20.79
  -5   4   7  147.93   20.32
   5  -4  -6  617.70   46.79
  -5   4   6  537.36   37.34
   5  -4  -5 1429.64   78.45
  -5   4   5 1328.98   61.91
   5  -4  -4 1835.14   89.32
  -5   4   4 2109.26  113.43
   5  -4  -3  653.62   34.03
  -5   4   3  621.01   32.61
   5  -4  -2  410.23   25.99
  -5   4   2  449.45   30.25
   5  -4  -1   -1.42   12.76
  -5   4   1    0.00   10.87
   5  -4   0  486.32   24.58
  -5   4   0  514.20   28.36
   5  -4   1  971.69  127.60
  -5   4  -1  993.43   73.25
   5  -4   2 1353.08   67.58
  -5   4  -2 1496.28   80.34
   5  -4   3  830.85   49.15
  -5   4  -3  893.23   59.55
   5  -4   4  185.74   18.43
  -5   4  -4  180.54   20.32
   5  -4   5    5.67   17.96
  -5   4  -5  -17.49   18.90
   5  -4   6   10.87   25.05
  -5   4  -6    4.73   17.01
   5  -4   7    2.84   16.54
  -5   4  -7  -28.83   27.41
   5  -4   8   47.26   33.08
  -5   4  -8   52.46   17.01
   5  -4   9  263.24   32.14
  -5   4  -9  233.00   23.63
   5  -4  10  371.00   51.99
  -5   4 -10  403.14   58.60
   5  -4  11  335.55   35.45
  -5   4 -11  304.83   33.08
   5  -4  12   80.82   24.58
  -5   4 -12  119.57   21.27
   5  -4  13    8.51   24.10
  -5   4 -13   22.69   19.38
   5  -4  14  -35.45   64.75
  -5   4 -14   -7.09   38.75
   5  -3 -13   -2.84   52.46
  -5   3  13   85.54   36.86
   5  -3 -12  157.85   26.47
  -5   3  12  188.10   27.41
   5  -3 -11   52.93   31.66
  -5   3  11   35.92   25.52
   5  -3 -10   11.34   27.88
  -5   3  10   -6.62   25.05
   5  -3  -9   39.23   19.38
  -5   3   9   23.63   25.52
   5  -3  -8  124.77   25.99
  -5   3   8   94.99   45.84
   5  -3  -7  161.63   17.01
  -5   3   7  156.91   17.01
   5  -3  -6  204.64   17.96
  -5   3   6  186.21   25.52
   5  -3  -5   69.00   12.76
  -5   3   5   54.35   17.01
   5  -3  -4    2.36   18.43
  -5   3   4    3.78   20.32
   5  -3  -3   35.92   16.54
  -5   3   3   43.01   22.21
   5  -3  -2   10.40   12.76
  -5   3   2   12.29    8.98
   5  -3  -1  352.09   24.58
  -5   3   1  363.44   24.58
   5  -3   0 1035.96   59.55
  -5   3   0  976.41   44.90
   5  -3   1 2535.55  141.78
  -5   3  -1 2457.10  130.44
   5  -3   2 3249.66  174.87
  -5   3  -2 3394.75  172.98
   5  -3   3 2035.53  119.57
  -5   3  -3 2173.06  126.19
   5  -3   4  793.98   71.84
  -5   3  -4 1003.35   62.86
   5  -3   5   69.47   25.05
  -5   3  -5   17.01   17.49
   5  -3   6   25.99   17.49
  -5   3  -6   32.14   16.07
   5  -3   7  219.29   24.10
  -5   3  -7  210.31   25.52
   5  -3   8  210.31   32.14
  -5   3  -8  252.37   26.47
   5  -3   9  126.19   29.30
  -5   3  -9   73.73   22.21
   5  -3  10   45.37   22.69
  -5   3 -10   11.34   18.90
   5  -3  11   -0.47   22.21
  -5   3 -11    2.36   26.94
   5  -3  12   -6.62   45.37
  -5   3 -12   -0.95   18.90
   5  -3  13   20.79   25.05
  -5   3 -13   -6.14   30.25
   5  -3  14  119.57  144.15
  -5   3 -14   17.49   33.56
   5  -2 -14  -14.65   64.27
  -5   2  14   -4.25   72.31
   5  -2 -13  -10.87   33.56
  -5   2  13    6.62   23.16
   5  -2 -12   24.58   23.16
  -5   2  12   33.08   23.63
   5  -2 -11   22.21   27.41
  -5   2  11   20.32   23.63
   5  -2 -10   45.37   26.47
  -5   2  10   30.72   25.52
   5  -2  -9  287.35   27.88
  -5   2   9  221.65   23.63
   5  -2  -8  685.28   41.12
  -5   2   8  762.79   70.42
   5  -2  -7 1280.30   65.22
  -5   2   7 1331.34   96.41
   5  -2  -6 1740.62   96.41
  -5   2   6 1913.12  108.23
   5  -2  -5  812.42   38.28
  -5   2   5  705.13   34.03
   5  -2  -4  726.87   38.75
  -5   2   4  697.10   34.97
   5  -2  -3    9.92   11.34
  -5   2   3    7.56   11.34
   5  -2  -2  211.73   18.90
  -5   2   2  176.28   16.54
   5  -2  -1  482.06   32.61
  -5   2   1  486.79   27.88
   5  -2   0  579.42   34.97
  -5   2   0  526.49   31.66
   5  -2   1  182.43   19.38
  -5   2  -1  167.30   19.38
   5  -2   2   11.82   12.76
  -5   2  -2   14.18   12.29
   5  -2   3  167.30   18.43
  -5   2  -3  154.54   19.38
   5  -2   4   44.43   26.47
  -5   2  -4   13.23   17.49
   5  -2   5    8.03   15.12
  -5   2  -5   17.96   16.07
   5  -2   6  187.63   32.14
  -5   2  -6  183.85   20.79
   5  -2   7  559.57   48.68
  -5   2  -7  719.78   50.57
   5  -2   8  648.89   55.77
  -5   2  -8  727.82   48.21
   5  -2   9  553.90   47.73
  -5   2  -9  569.49   46.32
   5  -2  10  212.67   36.86
  -5   2 -10  294.91   38.28
   5  -2  11   65.22   35.45
  -5   2 -11   87.91   25.05
   5  -2  12   11.82   22.21
  -5   2 -12   13.71   22.21
   5  -2  13   16.54   61.91
  -5   2 -13   -5.20   77.51
   5  -1 -14   71.84   32.14
  -5   1  14  129.97   39.70
   5  -1 -13   90.74   25.05
  -5   1  13   -0.47   25.05
   5  -1 -12   57.66   26.47
  -5   1  12   33.56   24.58
   5  -1 -11    5.20   25.05
  -5   1  11    0.95   24.58
   5  -1 -10    2.84   19.38
  -5   1  10   15.60   19.38
   5  -1  -9   16.54   20.79
  -5   1   9    2.84   25.05
   5  -1  -8    8.03   17.01
  -5   1   8    5.20   21.27
   5  -1  -7   22.21   24.10
  -5   1   7  -12.29   19.38
   5  -1  -6  178.65   21.27
  -5   1   6  146.51   25.05
   5  -1  -5  382.34   21.27
  -5   1   5  423.93   26.47
   5  -1  -4   45.84   13.23
  -5   1   4   44.43   11.34
   5  -1  -3  354.93   21.27
  -5   1   3  298.22   20.79
   5  -1  -2 1158.37   77.98
  -5   1   2 1286.44   71.84
   5  -1  -1 2533.19  138.95
  -5   1   1 2405.11  136.11
   5  -1   0 3495.42  163.05
  -5   1   0 3152.31  141.78
   5  -1   1 2579.50  131.86
  -5   1  -1 2439.14  111.54
   5  -1   2 1695.72  103.97
  -5   1  -2 1490.61   85.54
   5  -1   3  166.36   19.38
  -5   1  -3  140.84   18.90
   5  -1   4   -4.73   17.01
  -5   1  -4    1.42   16.54
   5  -1   5   54.35   21.27
  -5   1  -5   66.17   18.90
   5  -1   6   66.17   20.32
  -5   1  -6   66.17   19.85
   5  -1   7   12.29   22.21
  -5   1  -7   12.76   20.32
   5  -1   8   17.01   17.01
  -5   1  -8   11.82   15.12
   5  -1   9   24.58   30.72
  -5   1  -9   21.74   34.50
   5  -1  10   18.90   23.63
  -5   1 -10   14.18   25.99
   5  -1  11   27.41   40.64
  -5   1 -11   -3.78   16.54
   5  -1  12   33.08  159.27
  -5   1 -12   27.41   39.70
   5   0 -15  -25.05   41.12
  -5   0  15    2.84   31.66
   5   0 -14   51.51   27.41
  -5   0  14   24.58   19.38
   5   0 -13   51.99   27.41
  -5   0  13   -5.20   22.69
   5   0 -12    7.56   18.90
  -5   0  12    2.36   18.43
   5   0 -11  123.82   25.05
  -5   0  11   87.43   23.16
   5   0 -10  445.20   39.23
  -5   0  10  480.17   34.03
   5   0  -9  640.39   50.10
  -5   0   9  602.58  114.37
   5   0  -8  957.03   46.32
  -5   0   8 1008.08   43.95
   5   0  -7  420.62   25.52
  -5   0   7  423.46   23.16
   5   0  -6  430.07   23.16
  -5   0   6  380.92   34.97
   5   0  -5   22.21   12.29
  -5   0   5   24.10   11.82
   5   0  -4   18.90   11.82
  -5   0   4   34.03   14.18
   5   0  -3   43.48   12.76
  -5   0   3   44.43   10.87
   5   0  -2    8.51   10.40
  -5   0   2    3.31   12.76
   5   0  -1  162.58   20.32
  -5   0   1  130.44   17.49
   5   0   0  357.77   35.45
  -5   0   0  335.55   25.05
   5   0   1  384.70   34.50
  -5   0  -1  340.28   23.16
   5   0   2   86.01   24.10
  -5   0  -2   71.84   17.96
   5   0   3   -9.92   23.63
  -5   0  -3   11.82   16.54
   5   0   4  140.84   26.94
  -5   0  -4  114.84   17.49
   5   0   5  466.94   38.75
  -5   0  -5  440.47   29.30
   5   0   6  677.25   47.73
  -5   0  -6  747.20   41.12
   5   0   7  509.95   38.28
  -5   0  -7  673.47   41.59
   5   0   8   87.91   27.41
  -5   0  -8  465.99   35.92
   5   0   9   64.75   18.43
  -5   0  -9   60.97   28.83
   5   0  10   83.18  177.70
  -5   0 -10   34.50   39.70
   5   0  11  -13.71   42.53
  -5   0 -11   43.48   35.92
  -5   0 -12    8.03   37.81
   5   1 -15   14.65   30.25
  -5  -1  15  -15.12   50.10
   5   1 -14   24.10   27.41
  -5  -1  14    9.92   21.27
   5   1 -13   10.40   30.25
  -5  -1  13   19.38   25.99
   5   1 -12   22.21   25.52
  -5  -1  12   -5.67   27.41
   5   1 -11  -15.12   27.41
  -5  -1  11   -7.56   23.16
   5   1 -10   59.08   23.63
  -5  -1  10   36.39   22.69
   5   1  -9  163.52   26.47
  -5  -1   9  172.50   25.52
   5   1  -8  285.46   35.45
  -5  -1   8  315.70   26.94
   5   1  -7  371.94   23.63
  -5  -1   7  404.55   29.30
   5   1  -6  110.59   15.60
  -5  -1   6   78.45   34.50
   5   1  -5   86.96   14.18
  -5  -1   5   66.64   17.01
   5   1  -4  576.58   38.28
  -5  -1   4  514.20   39.23
   5   1  -3 1129.06   70.89
  -5  -1   3 1134.26   76.09
   5   1  -2 1578.52   99.72
  -5  -1   2 1650.83  101.14
   5   1  -1 1571.43   89.32
  -5  -1   1 1640.43  102.08
   5   1   0 1121.03   73.73
  -5  -1   0 1105.43   65.22
   5   1   1  122.88   19.38
  -5  -1  -1  129.97   16.07
   5   1   2   -1.42   15.60
  -5  -1  -2    0.47   12.76
   5   1   3   25.05   24.10
  -5  -1  -3   44.90   16.07
   5   1   4   22.21   25.05
  -5  -1  -4   10.87   15.60
   5   1   5    9.92   21.74
  -5  -1  -5    4.25   15.60
   5   1   6   43.01   17.96
  -5  -1  -6   40.17   16.07
   5   1   7   49.15   16.54
  -5  -1  -7   54.82   14.65
   5   1   8   53.88   41.59
  -5  -1  -8   83.18   29.77
   5   1   9   55.77  127.13
  -5  -1  -9   32.61   27.88
  -5  -1 -10  -12.76   23.63
   5   1  11  104.92  172.03
  -5  -1 -11   49.62   30.72
   5   2 -15   15.12   25.52
  -5  -2  15   24.58   43.01
   5   2 -14    2.36   27.88
  -5  -2  14   21.74   42.53
   5   2 -13   55.30   24.58
  -5  -2  13   39.23   28.36
   5   2 -12  232.52   28.83
  -5  -2  12  202.75   26.94
   5   2 -11  277.89   33.08
  -5  -2  11  520.82   57.19
   5   2 -10  331.30   64.75
  -5  -2  10  389.43   40.64
   5   2  -9  220.71   44.43
  -5  -2   9  171.56   28.83
   5   2  -8  168.72   18.43
  -5  -2   8  183.85   22.69
   5   2  -7   12.29   16.07
  -5  -2   7    9.45   16.07
   5   2  -6    6.14   17.49
  -5  -2   6   15.60   27.88
   5   2  -5    5.67   11.82
  -5  -2   5    4.73   14.18
   5   2  -4   36.86   15.12
  -5  -2   4   18.90   14.65
   5   2  -3  296.80   21.74
  -5  -2   3  310.03   23.16
   5   2  -2  539.72   43.95
  -5  -2   2  535.94   41.12
   5   2  -1  497.19   38.28
  -5  -2   1  491.04   46.32
   5   2   0  141.78   26.47
  -5  -2   0  112.48   19.38
   5   2   1   45.37   17.01
  -5  -2  -1   50.10   18.43
   5   2   2   22.69   20.32
  -5  -2  -2   28.36   15.12
   5   2   3  320.90   29.30
  -5  -2  -3  321.37   25.52
   5   2   4  687.65   98.30
  -5  -2  -4  543.97   41.12
   5   2   5  316.18   26.94
  -5  -2  -5   33.56   29.77
   5   2   6  120.99   18.90
  -5  -2  -6  184.32   22.21
   5   2   7  107.75  177.70
  -5  -2  -7   89.80   35.92
   5   2   8  196.13  188.57
  -5  -2  -8   18.90   36.86
   5   2   9 -116.73  153.13
  -5  -2  -9  -16.07   28.83
   5   2  10  -49.62  191.88
  -5  -2 -10    1.89   32.61
   5   3 -14   10.87   33.56
  -5  -3  14   27.41   34.03
   5   3 -13   24.58   26.47
  -5  -3  13   -4.73   28.36
   5   3 -12  154.54   37.34
  -5  -3  12  120.52   46.79
   5   3 -11  237.72   27.41
  -5  -3  11  207.00   29.77
   5   3 -10  284.98   26.47
  -5  -3  10  325.63   37.81
   5   3  -9  198.02   26.47
  -5  -3   9  244.34   29.30
   5   3  -8   56.24   14.65
  -5  -3   8   77.98   20.32
   5   3  -7   -3.78   13.71
  -5  -3   7   19.38   35.45
   5   3  -6  171.08   19.85
  -5  -3   6  172.98   31.19
   5   3  -5  595.02   27.88
  -5  -3   5  552.95   33.56
   5   3  -4  804.85  109.17
  -5  -3   4  615.81   64.75
   5   3  -3  690.96   55.77
  -5  -3   3  570.44   46.79
   5   3  -2  449.92   50.10
  -5  -3   2  392.27   46.79
   5   3  -1   23.16   17.96
  -5  -3   1   16.54   16.54
   5   3   0   -7.09   22.21
  -5  -3   0    8.51   18.90
   5   3   1    5.67   24.58
  -5  -3  -1    9.92   17.49
   5   3   2   -4.73   25.52
  -5  -3  -2    8.51   15.60
   5   3   3   54.82   24.58
  -5  -3  -3   93.10   21.74
   5   3   4  155.96   24.58
  -5  -3  -4  145.09   19.38
   5   3   5   73.73   25.99
  -5  -3  -5  229.69   35.92
   5   3   6  148.87  183.85
  -5  -3  -6   79.87   41.12
   5   3   7    9.92   38.28
  -5  -3  -7   88.38   29.77
   5   3   8  -19.85   43.48
  -5  -3  -8   -1.42   26.94
   5   3   9  152.65  246.70
  -5  -3  -9   25.52   84.60
   5   3  10    6.62   65.22
  -5  -3 -10    9.45   89.80
   5   4 -15  -25.52   32.61
  -5  -4  15   -2.36   36.86
   5   4 -14   59.55   28.36
  -5  -4  14   57.19   39.70
   5   4 -13   66.17   25.99
  -5  -4  13  138.00   53.88
   5   4 -12  118.62   28.36
  -5  -4  12  139.42   55.77
   5   4 -11   48.21   18.90
  -5  -4  11   45.84   34.03
   5   4 -10   42.06   24.10
  -5  -4  10  101.14   37.34
   5   4  -9    0.47   16.54
  -5  -4   9   10.40   24.58
   5   4  -8   15.12   26.94
  -5  -4   8  -12.76   19.85
   5   4  -7   12.29   18.43
  -5  -4   7    7.56   25.52
   5   4  -6   71.36   16.07
  -5  -4   6   85.54   34.03
   5   4  -5  396.52   29.77
  -5  -4   5  370.53   43.95
   5   4  -4  705.13   44.90
  -5  -4   4  648.42   51.04
   5   4  -3  639.91   47.73
  -5  -4   3  469.30   49.15
   5   4  -2  207.48   36.86
  -5  -4   2  180.54   24.10
   5   4  -1   74.67   18.90
  -5  -4   1   40.64   17.49
   5   4   0  -11.82   22.21
  -5  -4   0    0.95   19.85
   5   4   1   93.10   24.58
  -5  -4  -1  100.19   16.07
   5   4   2  270.33   37.34
  -5  -4  -2  275.06   24.10
   5   4   3  169.19   25.05
  -5  -4  -3  294.91   27.41
   5   4   4   49.62   42.53
  -5  -4  -4   40.64   18.90
   5   4   5  123.35  154.54
  -5  -4  -5   16.07   34.50
   5   4   6    0.95   96.41
  -5  -4  -6   15.12   26.94
   5   4   7   13.23   33.56
  -5  -4  -7   19.85   36.39
   5   4   8   29.77   52.46
  -5  -4  -8   -2.36   31.66
  -5  -4  -9   22.69   24.10
   5   5 -14   21.74   24.58
  -5  -5  14   62.86   40.17
   5   5 -13   74.20   23.16
  -5  -5  13  164.00   40.17
   5   5 -12  136.11   25.05
  -5  -5  12  198.97   32.14
   5   5 -11  140.37   30.25
  -5  -5  11  134.69   58.13
   5   5 -10   45.84   24.58
  -5  -5  10   84.12   24.58
   5   5  -9    5.67   18.90
  -5  -5   9   13.23   43.95
   5   5  -8   20.79   16.07
  -5  -5   8   69.47   32.14
   5   5  -7   92.16   17.96
  -5  -5   7  126.66   40.17
   5   5  -6  154.54   18.90
  -5  -5   6  151.24   41.59
   5   5  -5   94.99   21.74
  -5  -5   5   80.82   17.01
   5   5  -4   69.47   22.21
  -5  -5   4   55.30   18.90
   5   5  -3    8.03   21.27
  -5  -5   3    6.62   15.60
   5   5  -2   -6.14   36.86
  -5  -5   2    0.47   17.01
   5   5  -1   13.71   26.94
  -5  -5   1    3.31   17.01
   5   5   0   52.93   28.36
  -5  -5   0   22.21   19.38
   5   5   1   92.63   24.10
  -5  -5  -1   46.79   18.90
   5   5   2  207.00   48.21
  -5  -5  -2  125.71   18.43
   5   5   3   64.27   26.94
  -5  -5  -3  238.20   28.83
   5   5   4   84.60  138.95
  -5  -5  -4  110.12   30.72
   5   5   5   83.65   94.52
  -5  -5  -5   83.18   33.08
   5   5   6  -41.59   76.09
  -5  -5  -6   21.74   25.99
  -5  -5  -7   25.05   34.97
  -5  -5  -8   11.34   21.74
   5   6 -13  -11.82   20.32
   5   6 -12  -15.12   25.99
  -5  -6  12    0.95   49.62
   5   6 -11   -3.78   20.79
  -5  -6  11   16.07   73.25
   5   6 -10   -2.84   17.49
  -5  -6  10    8.03   24.58
   5   6  -9    6.14   17.01
  -5  -6   9   17.96   40.64
   5   6  -8   31.66   17.01
  -5  -6   8   82.71   42.53
   5   6  -7   87.91   14.65
  -5  -6   7  284.04   53.40
   5   6  -6  431.02   58.13
  -5  -6   6  374.78   49.15
   5   6  -5  677.25   70.42
  -5  -6   5  263.72   41.59
   5   6  -4   71.36   18.90
  -5  -6   4  293.49   47.73
   5   6  -3   58.60   40.17
  -5  -6   3   40.64   19.85
   5   6  -2    9.45   34.97
  -5  -6   2   -9.92   17.01
   5   6  -1   14.65   17.49
  -5  -6   1   26.94   16.07
   5   6   0   50.57   20.32
  -5  -6   0   61.44   22.21
   5   6   1   34.50   28.36
  -5  -6  -1   34.03   18.90
   5   6   2   16.07   19.38
  -5  -6  -2   -7.09   17.49
   5   6   3    0.00   24.10
  -5  -6  -3   -2.36   20.32
  -5  -6  -4   -1.42   23.16
  -5  -6  -5    7.56   24.58
  -5  -6  -6   -7.09   16.54
   5   7 -11    0.00   11.82
   5   7 -10   -8.51   39.23
  -5  -7  10    5.20   38.28
   5   7  -9   22.69   34.03
  -5  -7   9   88.38   42.53
   5   7  -8  123.35   68.06
  -5  -7   8   19.38   32.14
   5   7  -7  -15.12   46.32
  -5  -7   7   20.79   45.37
   5   7  -6    0.00   44.43
  -5  -7   6   16.54   43.48
   5   7  -5   27.88   46.32
  -5  -7   5   17.49   43.48
   5   7  -4    7.09   24.58
  -5  -7   4   20.32   30.72
   5   7  -3    4.73   37.34
  -5  -7   3    2.84    6.14
   5   7  -2   24.10   61.44
  -5  -7   2    4.25   10.87
   5   7  -1   25.05   36.39
  -5  -7   1    6.14   17.01
   5   7   0   25.05   35.92
  -5  -7   0   52.93   19.85
   5   7   1  132.33   34.97
  -5  -7  -1   84.12   27.88
  -5  -7  -2    8.98   19.38
  -5  -7  -3   95.47   39.70
   5   8 -10   -8.51   48.68
  -5  -8  10    9.45   31.19
   5   8  -9  102.56   52.93
  -5  -8   9   65.22   44.43
   5   8  -8  172.03   50.57
  -5  -8   8   37.81   44.43
   5   8  -7  209.84   52.93
  -5  -8   7   35.45   43.01
   5   8  -6   96.41   49.62
  -5  -8   6   38.28   42.53
   5   8  -5   36.86   51.99
  -5  -8   5   46.79   45.84
   5   8  -4   17.01   60.02
  -5  -8   4   -8.98   43.01
   5   8  -3  -14.65   41.59
  -5  -8   3  -20.32   60.02
   5   8  -2   45.37   36.86
  -5  -8   2    9.45   43.95
   5   8  -1  -20.32   41.59
   5   9  -8   27.41   66.64
  -5  -9   8   35.92   62.86
   5   9  -7   49.15   72.78
  -5  -9   7  -20.32   66.17
   5   9  -6  -17.01   64.27
  -5  -9   6   60.97   73.25
   5   9  -5  -63.80   48.68
  -5  -9   5   37.34   52.46
   5   9  -4    4.25   27.88
   5   9  -3  -15.60   52.46
  -5 -10   4   16.54   51.51
   6 -14   4  -21.74  106.34
  -6  14  -4   20.79   83.65
  -6  14  -5  -48.68   76.56
  -6  14  -6   -8.51   60.02
  -6  13   1   71.36   68.06
  -6  13   0   48.21   63.80
   6 -13   1    5.20   25.52
   6 -13   2    8.03   17.49
  -6  13  -3   10.87   67.58
   6 -13   4  163.52   50.10
  -6  13  -4  120.04   38.75
   6 -13   5  186.21   47.26
  -6  13  -5  152.65   62.86
   6 -13   6  120.99   56.71
  -6  13  -6   93.58   51.99
   6 -13   7   47.26   54.35
  -6  13  -7    7.56   65.69
   6 -13   8    3.78   34.97
  -6  13  -8  -10.40   40.64
   6 -13   9   10.40   38.28
   6 -12  -4   64.75   23.63
  -6  12   4  113.43   52.93
   6 -12  -3   32.14   32.14
  -6  12   3   43.95   40.17
   6 -12  -2  -15.12   38.28
  -6  12   2   33.56   40.17
   6 -12  -1   11.82   23.63
  -6  12   1    2.84   34.50
   6 -12   0   12.76   26.94
  -6  12   0    6.14   45.37
   6 -12   1   17.96   21.27
  -6  12  -1  -17.01   28.36
   6 -12   2    3.31   17.01
  -6  12  -2  -24.10   48.21
   6 -12   3   26.47   26.47
  -6  12  -3   47.26   50.10
   6 -12   4   55.30   25.99
  -6  12  -4  183.85   95.94
   6 -12   5   -6.14   31.19
  -6  12  -5   57.66   25.52
   6 -12   6  160.69   54.35
  -6  12  -6   22.69   26.94
   6 -12   7   80.34   32.61
  -6  12  -7   65.69   26.47
   6 -12   8   18.43   71.36
  -6  12  -8    1.42   32.61
   6 -12   9   28.83   33.08
  -6  12  -9    3.31   24.58
   6 -12  10   38.75   76.56
  -6  12 -10  -24.10   52.46
   6 -12  11   67.58   86.49
  -6  12 -11   22.69   56.24
   6 -11  -6   13.23   38.75
   6 -11  -5   19.85   23.63
  -6  11   5   34.97   40.17
   6 -11  -4   72.78   33.08
   6 -11  -3  162.58   29.77
  -6  11   3   86.01   34.03
   6 -11  -2  113.43   35.45
  -6  11   2  127.60   50.10
   6 -11  -1   45.84   21.27
  -6  11   1   12.29   29.77
   6 -11   0    9.92   23.16
  -6  11   0   33.56   41.59
   6 -11   1   41.12   23.16
  -6  11  -1   13.23   26.94
   6 -11   2  139.42   24.58
  -6  11  -2  116.73   26.94
   6 -11   3  181.48   27.41
  -6  11  -3  168.72   32.14
   6 -11   4  172.98   25.99
  -6  11  -4  118.62   30.72
   6 -11   5   82.23   22.69
  -6  11  -5   69.95   28.83
   6 -11   6   35.45   21.74
  -6  11  -6   29.77   26.94
   6 -11   7   40.17   43.48
  -6  11  -7   -7.56   27.41
   6 -11   8   19.38   52.46
  -6  11  -8    0.47   21.74
   6 -11   9    6.62   26.47
  -6  11  -9    1.42   26.47
   6 -11  10   69.47   60.49
  -6  11 -10   21.74   25.05
   6 -11  11   62.38   61.44
  -6  11 -11   36.86   32.14
   6 -11  12  147.93   85.07
  -6  11 -12    4.25   29.30
   6 -10  -7   17.96   26.94
  -6  10   7   45.84   40.17
   6 -10  -6   26.47   43.95
  -6  10   6   66.17   47.26
   6 -10  -5   42.06   28.36
  -6  10   5   19.38   59.55
   6 -10  -4   16.54   26.47
  -6  10   4   29.77   40.17
   6 -10  -3   12.76   23.16
  -6  10   3    6.14   26.47
   6 -10  -2   -1.42   25.05
  -6  10   2  -17.01   26.94
   6 -10  -1   -0.47   21.27
  -6  10   1   -4.73   48.21
   6 -10   0   -4.73   21.74
  -6  10   0    5.67   20.79
   6 -10   1  109.17   22.69
  -6  10  -1  103.50   40.64
   6 -10   2  182.90   27.41
  -6  10  -2  134.22   31.19
   6 -10   3  423.46   33.08
  -6  10  -3  368.16   38.75
   6 -10   4  308.14   30.25
  -6  10  -4  253.79   39.70
   6 -10   5  253.79   32.61
  -6  10  -5  241.03   34.50
   6 -10   6   62.38   29.77
  -6  10  -6   49.15   24.58
   6 -10   7   14.18   23.63
  -6  10  -7    1.42   31.19
   6 -10   8   50.10   27.41
  -6  10  -8   81.76   31.66
   6 -10   9  157.38   52.93
  -6  10  -9  113.43   26.94
   6 -10  10   77.51   33.08
  -6  10 -10   43.95   31.66
   6 -10  11  101.14   53.88
  -6  10 -11   39.23   28.83
   6 -10  12   -4.73   73.73
  -6  10 -12   25.52   32.14
  -6  10 -14   -5.20   28.83
   6  -9  -8   22.21   33.56
   6  -9  -7  176.76   35.45
  -6   9   7  106.81   42.06
   6  -9  -6  147.45   34.03
  -6   9   6   52.93   66.17
   6  -9  -5  279.31   40.17
  -6   9   5  316.18   50.10
   6  -9  -4  263.72   32.14
  -6   9   4  211.26   37.81
   6  -9  -3  116.26   23.63
  -6   9   3  156.91   26.94
   6  -9  -2    8.98   19.38
  -6   9   2   -6.14   22.21
   6  -9  -1   38.75   24.58
  -6   9   1   42.06   22.69
   6  -9   0  198.97   29.77
  -6   9   0  202.28   35.92
   6  -9   1  239.61   24.10
  -6   9  -1  267.50   34.03
   6  -9   2  154.07   25.52
  -6   9  -2  131.39   23.63
   6  -9   3   33.08   16.54
  -6   9  -3   20.79   26.94
   6  -9   4   -1.89   29.30
  -6   9  -4   -5.20   25.52
   6  -9   5    2.84   22.21
  -6   9  -5   17.96   21.74
   6  -9   6   10.40   25.52
  -6   9  -6   -4.25   36.86
   6  -9   7   10.87   39.23
  -6   9  -7   44.90   30.25
   6  -9   8  100.19   45.37
  -6   9  -8  102.56   25.52
   6  -9   9  397.94   68.53
  -6   9  -9  311.45   37.34
   6  -9  10  291.13   49.62
  -6   9 -10  278.84   32.61
   6  -9  11  165.89   33.56
  -6   9 -11  134.69   29.77
   6  -9  12  -15.12   68.53
  -6   9 -12   43.48   28.36
  -6   9 -13   -8.98   34.50
  -6   9 -14   -8.98   14.65
   6  -8  -9  -11.34   29.77
  -6   8   9   16.54   32.61
   6  -8  -8   23.16   22.21
  -6   8   8   69.00   73.73
   6  -8  -7   18.90   29.77
  -6   8   7   11.82   22.21
   6  -8  -6    7.09   21.74
  -6   8   6  -13.71   23.63
   6  -8  -5    3.31   19.85
  -6   8   5   -8.98   21.27
   6  -8  -4    8.03   18.43
  -6   8   4   11.82   42.06
   6  -8  -3    0.95   16.07
  -6   8   3   -1.42   18.43
   6  -8  -2   43.01   28.83
  -6   8   2   24.10   22.69
   6  -8  -1  270.33   26.94
  -6   8   1  268.44   25.05
   6  -8   0  371.94   37.81
  -6   8   0  385.18   32.61
   6  -8   1 1053.92   64.27
  -6   8  -1 1411.21  116.26
   6  -8   2 1033.60   51.99
  -6   8  -2 1113.00   69.95
   6  -8   3  511.84   33.56
  -6   8  -3  586.04   99.72
   6  -8   4  243.87   30.72
  -6   8  -4  254.74   32.14
   6  -8   5   16.07   20.32
  -6   8  -5   14.65   20.79
   6  -8   6   34.50   28.36
  -6   8  -6   51.99   22.69
   6  -8   7  187.15   36.39
  -6   8  -7  138.00   26.47
   6  -8   8   95.94   38.28
  -6   8  -8   90.27   31.19
   6  -8   9  104.45   35.92
  -6   8  -9   69.95   24.58
   6  -8  10    3.78   43.01
  -6   8 -10   12.76   23.16
   6  -8  11   19.85   34.50
  -6   8 -11  -17.49   28.36
   6  -8  12   14.18   48.21
  -6   8 -12   -6.14   24.58
   6  -8  13   -0.95   28.36
  -6   8 -13    2.84   19.38
  -6   8 -14    0.47   12.29
   6  -7 -10   45.84   34.50
   6  -7  -9  233.47   51.99
  -6   7   9  162.11   40.64
   6  -7  -8  320.43   49.62
  -6   7   8  306.25   35.45
   6  -7  -7  555.79   37.81
  -6   7   7  396.52   39.23
   6  -7  -6  443.78   34.03
  -6   7   6  284.04   40.64
   6  -7  -5  231.11   25.99
  -6   7   5  252.37   33.08
   6  -7  -4   37.34   18.43
  -6   7   4   24.10   17.49
   6  -7  -3   -3.78   15.60
  -6   7   3   15.60   16.54
   6  -7  -2   84.12   20.32
  -6   7   2   79.87   19.85
   6  -7  -1   97.36   23.63
  -6   7   1   86.01   17.96
   6  -7   0   41.59   21.27
  -6   7   0   46.79   24.58
   6  -7   1   11.34   13.71
  -6   7  -1   15.12   15.12
   6  -7   2  110.59   19.85
  -6   7  -2   77.98   20.79
   6  -7   3   66.17   18.43
  -6   7  -3   53.40   17.01
   6  -7   4   -1.42   18.43
  -6   7  -4   -7.09   22.21
   6  -7   5   71.84   20.79
  -6   7  -5   72.31   25.52
   6  -7   6  309.09   30.72
  -6   7  -6  317.12   35.92
   6  -7   7 1160.26   84.12
  -6   7  -7 1180.11   97.36
   6  -7   8 1017.06   75.14
  -6   7  -8  749.56   58.13
   6  -7   9  806.27   71.36
  -6   7  -9  652.20   44.43
   6  -7  10  215.98   30.72
  -6   7 -10  241.03   33.56
   6  -7  11   35.92   35.45
  -6   7 -11   18.90   25.05
   6  -7  12  -10.87   48.68
  -6   7 -12   16.54   23.16
   6  -7  13   12.76   34.03
  -6   7 -13   -9.45   21.27
  -6   7 -14   -2.84   25.05
   6  -6 -11   32.14   45.84
  -6   6  11   11.82   51.99
   6  -6 -10    2.84   26.47
  -6   6  10   11.82   43.48
   6  -6  -9   13.23   23.16
  -6   6   9   18.43   25.05
   6  -6  -8    7.09   25.52
  -6   6   8   32.61   20.32
   6  -6  -7  110.12   24.10
  -6   6   7  116.73   21.27
   6  -6  -6  150.29   25.05
  -6   6   6  166.83   21.74
   6  -6  -5   35.45   23.63
  -6   6   5   36.39   19.38
   6  -6  -4   34.50   20.32
  -6   6   4   29.77   18.90
   6  -6  -3  266.08   24.10
  -6   6   3  285.46   25.05
   6  -6  -2  601.63   32.14
  -6   6   2  553.90   39.70
   6  -6  -1 2029.39  123.82
  -6   6   1 2090.35  121.46
   6  -6   0 1956.13  101.14
  -6   6   0 2090.35  119.57
  -6   6  -1 1200.43   92.63
   6  -6   2  437.16   38.28
  -6   6  -2  417.31   28.36
   6  -6   3   37.34   15.60
  -6   6  -3   54.35   18.90
   6  -6   4   33.08   23.63
  -6   6  -4   30.72   24.10
   6  -6   5   75.14   21.74
  -6   6  -5   70.42   20.79
   6  -6   6   20.79   25.52
  -6   6  -6    8.98   26.94
   6  -6   7  -16.07   24.58
  -6   6  -7    5.20   20.79
   6  -6   8   21.74   28.36
  -6   6  -8   35.92   21.27
   6  -6   9   76.56   26.47
  -6   6  -9   79.40   21.74
   6  -6  10   62.86   38.75
  -6   6 -10   17.96   19.85
   6  -6  11   17.96   43.95
  -6   6 -11    7.09   26.47
   6  -6  12   49.62   36.39
  -6   6 -12   14.18   24.58
   6  -6  13   19.85   32.14
  -6   6 -13   44.43   24.58
   6  -6  14  115.79   87.43
  -6   6 -14   59.55   21.74
   6  -6  15   -1.42   47.73
  -6   6 -15   81.76   55.77
   6  -5 -12   12.29   75.14
  -6   5  12  -31.19   66.17
   6  -5 -11   50.57   44.90
  -6   5  11   17.01   21.27
   6  -5 -10  162.11   31.19
  -6   5  10  120.52   27.88
   6  -5  -9  157.38   43.01
  -6   5   9  423.93   46.32
   6  -5  -8  463.63   33.56
  -6   5   8  433.38   36.86
   6  -5  -7  267.50   25.52
  -6   5   7  240.09   27.41
   6  -5  -6   68.53   21.27
  -6   5   6   45.37   19.85
   6  -5  -5    8.03   16.07
  -6   5   5    0.47   15.12
   6  -5  -4   16.07   15.12
  -6   5   4    5.20   16.54
   6  -5  -3    0.95   17.01
  -6   5   3   -5.67   17.49
   6  -5  -2   31.19   18.43
  -6   5   2   44.43   18.43
   6  -5  -1  267.97   24.58
  -6   5   1  241.98   21.27
   6  -5   0  494.35   29.77
  -6   5   0  506.16   28.83
   6  -5   1  454.65   28.83
  -6   5  -1  433.38   25.52
   6  -5   2  149.82   17.49
  -6   5  -2  140.37   16.54
   6  -5   3   28.36   17.49
  -6   5  -3   22.69   20.79
   6  -5   4  466.94   36.39
  -6   5  -4  509.00   36.39
   6  -5   5 1314.33   86.01
  -6   5  -5 1262.81   88.38
   6  -5   6  970.74   56.71
  -6   5  -6 1003.82   62.86
   6  -5   7  893.70   64.75
  -6   5  -7  976.41   72.78
   6  -5   8  318.54   40.17
  -6   5  -8  343.59   37.34
   6  -5   9   76.09   40.64
  -6   5  -9   30.72   23.16
   6  -5  10  -45.37   39.70
  -6   5 -10   -4.25   23.63
   6  -5  11    7.56   32.14
  -6   5 -11   -2.36   26.47
   6  -5  12   17.96   39.70
  -6   5 -12   19.38   28.36
   6  -5  13   -4.73   24.58
  -6   5 -13   -6.62   30.25
  -6   5 -14    5.67   24.58
   6  -4 -12  -36.86   46.79
  -6   4  12    1.42   21.27
   6  -4 -11   43.95   26.47
  -6   4  11   28.36   32.61
   6  -4 -10   -0.47   32.14
  -6   4  10   79.87   29.30
   6  -4  -9  231.58   32.14
  -6   4   9  209.84   34.50
   6  -4  -8  307.67   36.39
  -6   4   8  275.53   22.69
   6  -4  -7  207.95   27.41
  -6   4   7  187.63   21.74
   6  -4  -6    4.73   15.60
  -6   4   6    8.03   15.12
   6  -4  -5  241.98   23.16
  -6   4   5  231.58   28.83
   6  -4  -4  616.28   41.12
  -6   4   4  566.66   30.72
   6  -4  -3 2252.93   89.80
  -6   4   3 2425.43  120.52
   6  -4  -2 1738.73   74.20
  -6   4   2 1627.67  100.67
   6  -4  -1  802.49   39.70
  -6   4   1  802.02   38.28
   6  -4   0  207.95   18.43
  -6   4   0  227.33   19.38
   6  -4   1   19.85   12.76
  -6   4  -1   24.58   16.07
   6  -4   2   24.10   17.01
  -6   4  -2    8.51   16.54
   6  -4   3    8.03   14.65
  -6   4  -3    3.31   14.18
   6  -4   4  102.08   19.38
  -6   4  -4   82.71   20.32
   6  -4   5  124.77   19.38
  -6   4  -5   67.11   19.85
   6  -4   6  236.30   30.72
  -6   4  -6  225.43   24.58
   6  -4   7  326.57   43.01
  -6   4  -7  285.46   29.30
   6  -4   8  189.52   39.70
  -6   4  -8  181.48   27.41
   6  -4   9   30.72   34.97
  -6   4  -9    6.62   19.85
   6  -4  10   28.83   30.72
  -6   4 -10   43.01   26.47
   6  -4  11   67.58   28.83
  -6   4 -11   94.99   24.10
   6  -4  12  145.09   37.34
  -6   4 -12   97.36   26.94
   6  -4  13  144.15   50.57
   6  -3 -13   13.23   17.49
  -6   3  13   -6.62   27.41
   6  -3 -12   94.05   49.62
  -6   3  12  100.19   28.36
   6  -3 -11  226.38   31.66
  -6   3  11  204.17   29.77
   6  -3 -10  173.45   33.56
  -6   3  10  192.82   28.83
   6  -3  -9   80.34   27.41
  -6   3   9   95.94   25.99
   6  -3  -8   31.66   25.05
  -6   3   8   25.05   27.41
   6  -3  -7   12.29   19.85
  -6   3   7    8.03   17.49
   6  -3  -6   -3.31   18.90
  -6   3   6    8.51   16.54
   6  -3  -5   31.66   18.43
  -6   3   5   33.56   14.18
   6  -3  -4  269.39   23.16
  -6   3   4  285.93   23.63
   6  -3  -3  676.30   34.50
  -6   3   3  690.01   42.53
   6  -3  -2  906.47   40.17
  -6   3   2  803.44   37.81
   6  -3  -1  788.31   41.12
  -6   3   1  697.57   34.97
   6  -3   0  492.93   29.30
  -6   3   0  505.69   32.61
   6  -3   1   -0.47   15.60
  -6   3  -1   -2.36   22.69
   6  -3   2  454.18   38.75
  -6   3  -2  515.62   41.12
   6  -3   3 1514.24   91.21
  -6   3  -3 1554.89   96.41
   6  -3   4  857.31   68.53
  -6   3  -4  907.41   61.44
   6  -3   5 1109.69  102.08
  -6   3  -5  963.18   65.69
   6  -3   6  575.17   42.53
  -6   3  -6  526.96   41.59
   6  -3   7   52.46   36.39
  -6   3  -7   67.58   24.10
   6  -3   8   -9.45   53.88
  -6   3  -8   -2.84   19.85
   6  -3   9   17.49   25.99
  -6   3  -9    7.09   20.32
   6  -3  10   -0.95   40.17
  -6   3 -10    5.20   24.10
   6  -3  11  -11.34   35.45
  -6   3 -11    3.31   30.25
   6  -3  12   16.07   24.58
  -6   3 -12   28.36   24.10
   6  -3  13   46.32  198.97
  -6   3 -13   -5.20   33.08
  -6   2  14   10.40   28.83
   6  -2 -13   78.45   27.88
  -6   2  13   53.40   32.14
   6  -2 -12   85.07   29.77
  -6   2  12  117.21   28.36
   6  -2 -11  193.77   36.39
  -6   2  11  152.18   38.75
   6  -2 -10  368.64   34.03
  -6   2  10  330.35   34.97
   6  -2  -9  233.00   31.19
  -6   2   9  235.83   34.03
   6  -2  -8   20.32   16.07
  -6   2   8   11.82   23.16
   6  -2  -7  116.26   18.43
  -6   2   7  107.75   18.43
   6  -2  -6  342.64   42.06
  -6   2   6  434.80   52.46
   6  -2  -5 1284.55   50.57
  -6   2   5 1121.50   70.42
   6  -2  -4  763.74   50.57
  -6   2   4  748.14   39.70
   6  -2  -3  429.13   25.99
  -6   2   3  405.97   26.94
   6  -2  -2  164.47   19.38
  -6   2   2  194.72   21.27
   6  -2  -1   54.82   18.43
  -6   2   1   49.15   16.07
   6  -2   0    0.47   10.87
  -6   2   0    0.95   13.71
   6  -2   1    3.31   13.71
  -6   2  -1    5.67   17.96
   6  -2   2  327.99   24.58
  -6   2  -2  341.70   24.10
   6  -2   3  429.13   28.36
  -6   2  -3  409.75   27.88
   6  -2   4  859.20   81.76
  -6   2  -4  814.78   77.98
   6  -2   5  781.22   46.79
  -6   2  -5  767.05   53.40
   6  -2   6  291.13   32.61
  -6   2  -6  290.18   31.19
   6  -2   7   30.72   22.69
  -6   2  -7   38.28   19.38
   6  -2   8   31.19   34.03
  -6   2  -8   35.92   26.47
   6  -2   9   94.52   25.05
  -6   2  -9  111.54   20.79
   6  -2  10   86.01   26.94
  -6   2 -10   58.13   26.94
   6  -2  11   92.16   35.92
  -6   2 -11   77.98   36.86
   6  -1 -14   86.01   30.25
  -6   1  14   37.34   23.16
   6  -1 -13  133.75   35.92
  -6   1  13   72.78   28.36
   6  -1 -12   41.59   28.83
  -6   1  12   55.77   28.36
   6  -1 -11    4.73   23.16
  -6   1  11  -18.43   21.27
   6  -1 -10   -7.56   26.47
  -6   1  10    6.62   22.69
   6  -1  -9   15.60   17.96
  -6   1   9    7.09   26.47
   6  -1  -8   11.34   13.23
  -6   1   8   26.47   14.18
   6  -1  -7   89.32   16.54
  -6   1   7   60.97   13.23
   6  -1  -6  481.12   29.77
  -6   1   6  456.07   30.25
   6  -1  -5 1046.83   49.62
  -6   1   5 1057.23   85.07
   6  -1  -4 1440.04   60.97
  -6   1   4 1351.66   64.75
   6  -1  -3 1193.81   51.99
  -6   1   3 1146.08   79.40
   6  -1  -2  718.84   33.08
  -6   1   2  681.03   41.59
   6  -1  -1  121.93   17.96
  -6   1   1   56.24   18.43
   6  -1   0  210.31   23.63
  -6   1   0  213.62   20.79
   6  -1   1 1215.08   85.07
  -6   1  -1 1061.95   71.84
   6  -1   2  491.99   42.06
  -6   1  -2  557.21   60.49
   6  -1   3  623.84   43.01
  -6   1  -3  506.64   33.08
   6  -1   4  228.74   35.45
  -6   1  -4  265.13   28.36
   6  -1   5   44.43   40.17
  -6   1  -5   33.08   21.27
   6  -1   6   17.01   31.19
  -6   1  -6   13.23   22.69
   6  -1   7   17.96   41.59
  -6   1  -7    5.67   20.32
   6  -1   8   23.16   29.30
  -6   1  -8    6.14   17.01
   6  -1   9   65.22  172.50
  -6   1  -9   43.48   35.92
   6  -1  10    9.92   19.85
  -6   1 -10  229.22   41.59
   6  -1  11   65.69   62.38
  -6   1 -11   96.88   40.17
   6  -1  12    3.78   46.79
  -6   1 -12   39.70   38.75
   6   0 -15    1.89   99.25
   6   0 -14  254.74   41.12
  -6   0  14  172.03   26.94
   6   0 -13  287.82   36.39
  -6   0  13  164.94   39.70
   6   0 -12  201.33   42.06
  -6   0  12  272.70   38.28
   6   0 -11  189.52   35.45
  -6   0  11  200.39   34.03
   6   0 -10   71.84   23.16
  -6   0  10   43.95   22.21
   6   0  -9    0.47   17.49
  -6   0   9    7.56   24.10
   6   0  -8   57.19   19.85
  -6   0   8   68.06   23.16
   6   0  -7  318.07   29.30
  -6   0   7  280.73   26.47
   6   0  -6  179.12   19.85
  -6   0   6  210.78   21.27
   6   0  -5  103.03   17.96
  -6   0   5  112.95   17.49
   6   0  -4   27.88   13.23
  -6   0   4   10.40   12.29
   6   0  -3    6.14   16.07
  -6   0   3    5.67   16.54
   6   0  -2   14.65   13.71
  -6   0   2   16.07   15.60
   6   0  -1   17.96   15.12
  -6   0   1    3.78   17.01
   6   0   0  376.20   35.45
  -6   0   0  360.60   26.47
   6   0   1  612.97   46.32
  -6   0  -1  650.31   49.15
   6   0   2 1264.23  130.91
  -6   0  -2 1407.43   97.36
   6   0   3  921.59   71.36
  -6   0  -3  959.40   80.82
   6   0   4  372.42   43.48
  -6   0  -4  399.83   45.84
   6   0   5   57.66   28.36
  -6   0  -5   84.12   19.85
   6   0   6   -5.67   21.74
  -6   0  -6   -1.42   17.96
   6   0   7   25.05   26.47
  -6   0  -7   33.08   23.63
   6   0   8   34.50   17.96
  -6   0  -8   88.38   24.10
   6   0   9  102.08   39.23
  -6   0  -9  146.98   34.03
   6   0  10   46.32   54.82
  -6   0 -10   15.60   37.34
   6   0  11  -43.01  258.04
  -6   0 -11  -12.76   40.17
   6   1 -15   21.74   37.81
  -6  -1  15  -12.29   43.01
   6   1 -14  -17.96   29.30
  -6  -1  14   -1.89   25.52
   6   1 -13   13.23   23.16
  -6  -1  13    8.51   28.83
   6   1 -12   15.12   26.47
  -6  -1  12  -16.07   46.32
   6   1 -11   17.49   20.79
  -6  -1  11    6.62   26.94
   6   1 -10   -7.56   24.10
  -6  -1  10   -1.89   19.85
   6   1  -9   56.71   20.79
  -6  -1   9   64.27   31.66
   6   1  -8  322.32   27.41
  -6  -1   8  280.73   27.41
   6   1  -7  964.12   50.57
  -6  -1   7 1086.53   67.58
   6   1  -6 1190.03   51.04
  -6  -1   6 1424.92   69.95
   6   1  -5  921.12   50.57
  -6  -1   5 1012.80   69.47
   6   1  -4  331.30   22.69
  -6  -1   4  304.83   26.94
   6   1  -3   59.55   15.12
  -6  -1   3   58.60   17.96
   6   1  -2   11.34   15.12
  -6  -1   2   30.25   17.01
   6   1  -1  263.24   26.94
  -6  -1   1  244.81   22.69
   6   1   0  110.12   25.99
  -6  -1   0   97.83   21.27
   6   1   1   82.71   25.52
  -6  -1  -1   80.82   18.90
   6   1   2   -1.42   23.16
  -6  -1  -2   -1.42   17.01
   6   1   3   -5.67   21.27
  -6  -1  -3    5.67   19.85
   6   1   4   17.96   25.99
  -6  -1  -4   -9.92   18.43
   6   1   5  -26.94   26.94
  -6  -1  -5    1.42   16.54
   6   1   6   15.12   25.05
  -6  -1  -6   25.99   20.79
   6   1   7   40.17   18.43
  -6  -1  -7   17.96   20.79
   6   1   8  339.81   54.35
  -6  -1  -8  353.51   38.75
   6   1   9  173.45   53.40
  -6  -1  -9  214.56   34.97
   6   1  10  269.39  267.97
  -6  -1 -10  152.18   41.59
   6   2 -15    7.56   31.66
  -6  -2  15   17.49   36.39
   6   2 -14   95.94   26.47
  -6  -2  14   72.78   35.92
   6   2 -13  189.04   27.88
  -6  -2  13  204.17   29.77
   6   2 -12   29.77   25.05
  -6  -2  12   25.99   29.30
   6   2 -11   -2.84   30.25
  -6  -2  11    3.78   26.47
   6   2 -10   15.12   18.90
  -6  -2  10   -5.67   34.03
   6   2  -9   49.15   24.58
  -6  -2   9   62.86   26.94
   6   2  -8   13.23   19.38
  -6  -2   8   -1.89   21.27
   6   2  -7    4.25   19.38
  -6  -2   7   -5.20   41.12
   6   2  -6   38.75   21.74
  -6  -2   6   38.75   18.90
   6   2  -5  109.17   17.01
  -6  -2   5   85.54   19.85
   6   2  -4   40.64   17.96
  -6  -2   4   36.39   20.32
   6   2  -3   -7.09   16.54
  -6  -2   3   -1.89   20.79
   6   2  -2  194.72   19.38
  -6  -2   2  184.79   23.63
   6   2  -1  372.89   40.17
  -6  -2   1  302.94   47.73
   6   2   0 1075.19   69.00
  -6  -2   0 1010.44   81.29
   6   2   1  712.22   63.80
  -6  -2  -1  595.02   56.24
   6   2   2  405.03   33.56
  -6  -2  -2  399.36   47.73
   6   2   3  110.12   26.47
  -6  -2  -3  118.15   25.05
   6   2   4   14.65   27.41
  -6  -2  -4    8.98   17.49
   6   2   5    8.03   22.69
  -6  -2  -5   17.01   20.32
   6   2   6    1.42   17.49
  -6  -2  -6   10.87   23.63
   6   2   7   49.15   46.32
  -6  -2  -7   28.83   26.47
   6   2   8    8.51   42.53
  -6  -2  -8   -0.47   35.45
   6   2   9   11.34  138.47
  -6  -2  -9    3.31   30.25
   6   3 -15  -10.40   34.97
   6   3 -14   27.41   27.88
  -6  -3  14   22.21   37.81
   6   3 -13    1.89   24.58
  -6  -3  13    1.89   34.03
   6   3 -12    0.95   23.63
  -6  -3  12   -2.36   39.23
   6   3 -11   32.61   21.27
  -6  -3  11   71.84   31.19
   6   3 -10  201.80   25.05
  -6  -3  10  221.65   32.14
   6   3  -9  353.04   29.77
  -6  -3   9  469.30   43.95
   6   3  -8  726.87   77.98
  -6  -3   8  603.52   46.79
   6   3  -7  359.18   27.41
  -6  -3   7  731.13   60.49
   6   3  -6  117.68   20.79
  -6  -3   6  133.28   22.69
   6   3  -5   13.23   17.49
  -6  -3   5   13.23   19.38
   6   3  -4    0.95   14.65
  -6  -3   4    3.31   17.96
   6   3  -3   31.66   17.96
  -6  -3   3   35.92   17.96
   6   3  -2   23.16   19.38
  -6  -3   2   16.07   20.32
   6   3  -1    7.09   28.83
  -6  -3   1    8.51   21.27
   6   3   0   10.40   28.36
  -6  -3   0   16.07   19.85
   6   3   1   54.35   34.97
  -6  -3  -1   53.88   22.21
   6   3   2    9.92   44.90
  -6  -3  -2   45.84   19.85
   6   3   3  -16.07   23.63
  -6  -3  -3    4.25   21.74
   6   3   4   36.86   40.64
  -6  -3  -4   18.43   18.43
   6   3   5   20.32   52.46
  -6  -3  -5   92.63   33.56
   6   3   6  365.80  123.82
  -6  -3  -6  281.68   31.19
   6   3   7  528.85  180.06
  -6  -3  -7  168.25   43.95
   6   3   8   44.43  101.61
  -6  -3  -8  132.33   33.08
  -6  -3  -9   76.56   26.94
   6   4 -14   20.79   30.72
  -6  -4  14    0.47   31.19
   6   4 -13    0.00   25.52
  -6  -4  13  -11.34   47.26
   6   4 -12   11.82   71.84
  -6  -4  12  -17.96   51.51
   6   4 -11   13.71   30.72
  -6  -4  11   -3.31   30.25
   6   4 -10    2.36   25.05
  -6  -4  10   -0.47   27.88
   6   4  -9   10.40   28.83
  -6  -4   9   43.95   44.90
   6   4  -8  106.81   24.10
  -6  -4   8   94.99   34.50
   6   4  -7   92.63   19.38
  -6  -4   7  124.30   22.69
   6   4  -6   43.48   17.49
  -6  -4   6   36.86   29.30
   6   4  -5    1.42   20.32
  -6  -4   5   10.40   18.43
   6   4  -4   92.63   17.96
  -6  -4   4   91.21   21.27
   6   4  -3  284.98   48.21
  -6  -4   3  251.90   24.10
   6   4  -2  709.86   65.69
  -6  -4   2  675.83   65.69
   6   4  -1  407.86   40.17
  -6  -4   1  352.09   30.72
   6   4   0  251.43   50.57
  -6  -4   0  341.70   30.25
   6   4   1   99.72   30.25
  -6  -4  -1  102.08   23.16
   6   4   2   14.65   25.05
  -6  -4  -2    6.14   20.32
   6   4   3   -8.51   27.41
  -6  -4  -3   10.40   17.96
   6   4   4   12.29   40.64
  -6  -4  -4    4.25   18.90
   6   4   5    2.36   34.50
  -6  -4  -5    1.89   18.43
   6   4   6   31.19  121.93
  -6  -4  -6   -7.56   31.19
  -6  -4  -7    3.31   21.74
  -6  -4  -8   19.38   27.88
   6   5 -13  -13.23   31.66
  -6  -5  13   23.16   30.72
   6   5 -12   30.72   25.05
  -6  -5  12   26.47   44.43
   6   5 -11   94.99   25.99
  -6  -5  11  200.86   45.84
   6   5 -10  108.70   28.83
  -6  -5  10   96.88   29.77
   6   5  -9  119.10   26.94
  -6  -5   9  433.38   46.79
   6   5  -8   67.11   20.32
  -6  -5   8   61.91   23.16
   6   5  -7   18.90   19.85
  -6  -5   7   39.23   43.48
   6   5  -6    1.42   15.60
  -6  -5   6    2.36   16.54
   6   5  -5   -2.36   24.10
  -6  -5   5   -0.47   19.85
   6   5  -4   12.29   37.34
  -6  -5   4  -15.12   20.32
   6   5  -3   31.66   38.75
  -6  -5   3   12.29   22.21
   6   5  -2  102.56   37.81
  -6  -5   2   81.29   20.32
   6   5  -1  140.84   54.82
  -6  -5   1   87.91   21.27
   6   5   0   77.98   23.63
  -6  -5   0   69.00   22.69
   6   5   1   33.08   28.36
  -6  -5  -1   -8.03   19.85
   6   5   2   13.71   24.10
  -6  -5  -2   19.38   26.47
   6   5   3    9.92   17.96
  -6  -5  -3    5.67   19.38
  -6  -5  -4   52.93   19.85
  -6  -5  -5   52.93   18.90
  -6  -5  -6   39.23   23.16
  -6  -5  -7   11.82   15.60
   6   6 -12   29.30   54.82
  -6  -6  12    2.84   58.13
  -6  -6  11   -4.73   69.00
   6   6 -10   13.23   17.96
  -6  -6  10  196.13   51.99
   6   6  -9  216.93   84.12
  -6  -6   9  160.21   57.19
   6   6  -8   68.53   16.54
  -6  -6   8   83.65   38.75
   6   6  -7   10.40   46.79
  -6  -6   7   16.54   46.32
   6   6  -6   17.96   43.48
  -6  -6   6    5.67   43.95
   6   6  -5   15.60   17.49
  -6  -6   5   75.62   31.19
   6   6  -4  192.82   44.90
  -6  -6   4  222.60   30.25
   6   6  -3   72.31   19.85
  -6  -6   3   67.11   21.27
   6   6  -2  161.63   39.70
  -6  -6   2   56.24   18.43
   6   6  -1   14.65   30.72
  -6  -6   1   13.71   19.38
   6   6   0    2.84   28.36
  -6  -6   0   -5.67   24.58
   6   6   1   14.65   25.05
  -6  -6  -1    7.56   25.05
  -6  -6  -2    8.03   19.38
  -6  -6  -3    7.56   11.82
   6   7 -10   -3.31   43.01
  -6  -7  10   20.32   39.23
   6   7  -9   13.71   43.48
  -6  -7   9   32.14   49.15
   6   7  -8   37.34   43.01
  -6  -7   8   23.63   44.43
   6   7  -7    6.14   51.51
  -6  -7   7    0.95   53.40
   6   7  -6   25.99   44.43
  -6  -7   6   14.18   40.64
   6   7  -5   26.47   47.26
  -6  -7   5    5.67   41.12
   6   7  -4   51.04   42.06
  -6  -7   4  106.34   41.59
   6   7  -3  150.29   62.38
  -6  -7   3  144.15   36.39
   6   7  -2  -20.32   42.06
  -6  -7   2    6.62   12.29
   6   7  -1  -15.12   47.26
  -6  -7   1  -13.71   43.48
   6   7   0   22.69   47.73
  -6  -7   0   -6.62   41.12
  -6  -7  -2   13.23   38.28
   6   8  -8   34.97   43.48
  -6  -8   8  -19.85   86.01
   6   8  -7    6.62   41.12
  -6  -8   7   58.60   81.76
   6   8  -6   67.58   56.71
  -6  -8   6  103.97   94.99
   6   8  -5   38.75   52.93
  -6  -8   5  -14.65   57.66
   6   8  -4   30.72   53.88
  -6  -8   4    4.73   56.24
   6   8  -3   -7.56   49.62
   7 -14   2   -8.03   70.42
   7 -13  -2   11.34   39.70
   7 -13  -1    6.62   15.12
  -7  13   0  194.24  129.97
   7 -13   1   54.35   32.14
  -7  13  -1   13.71   51.04
   7 -13   2   48.68   25.99
   7 -13   3  -10.87   28.83
   7 -13   4    6.62   25.52
  -7  13  -4  -38.28   39.70
   7 -13   5   21.27   66.17
  -7  13  -5  -23.16   51.99
   7 -13   6  -23.63   50.10
  -7  13  -6   70.42   46.79
   7 -13   7  -28.36   60.02
  -7  13  -7   29.77   91.21
   7 -13   8   89.80   80.82
  -7  13  -8   43.48   79.87
   7 -12  -5    6.14   30.25
  -7  12   5    0.47   61.91
   7 -12  -4    3.31   20.79
  -7  12   4   17.96   50.10
   7 -12  -3    0.47   27.41
   7 -12  -2    5.20   47.73
  -7  12   2   48.68   44.43
   7 -12  -1   24.58   30.25
  -7  12   1  -24.10   37.81
   7 -12   0   15.12   29.30
  -7  12   0  -18.43   25.52
   7 -12   1   -3.78   20.79
  -7  12  -1    5.20   26.47
   7 -12   2   17.01   20.32
  -7  12  -2   52.46   50.10
   7 -12   3   24.10   27.88
  -7  12  -3   -2.84   36.86
   7 -12   4   10.40   23.16
  -7  12  -4    2.84   25.05
   7 -12   5   29.30   21.74
  -7  12  -5   14.65   29.30
   7 -12   6  196.61   54.82
  -7  12  -6  132.33   31.66
   7 -12   7  250.96   38.28
  -7  12  -7  162.11   34.03
   7 -12   8  170.14   48.68
  -7  12  -8  141.78   40.64
   7 -12   9   37.34   27.88
  -7  12  -9   25.52   34.03
   7 -12  10    6.62   33.08
  -7  12 -10   23.16   83.18
   7 -11  -5    4.25   34.03
  -7  11   5  -48.68   56.24
   7 -11  -4   14.18   34.03
  -7  11   4  -17.49   45.84
   7 -11  -3   97.83   30.25
  -7  11   3   86.49   34.03
   7 -11  -2  117.68   36.86
  -7  11   2  173.45   30.25
   7 -11  -1  304.83   44.43
  -7  11   1  303.89   35.92
   7 -11   0   88.38   28.36
  -7  11   0  152.18   31.19
   7 -11   1   98.30   26.94
  -7  11  -1   85.07   47.73
   7 -11   2   48.68   27.41
  -7  11  -2   16.54   26.47
   7 -11   3   -6.62   23.63
  -7  11  -3   -1.89   26.94
   7 -11   4   18.43   25.52
  -7  11  -4   -2.84   27.88
   7 -11   5    0.95   36.39
  -7  11  -5    9.45   31.19
   7 -11   6  -13.23   24.58
  -7  11  -6  -12.76   31.19
   7 -11   7    7.09   29.30
  -7  11  -7    0.47   23.63
   7 -11   8   47.26   36.86
  -7  11  -8   31.19   34.03
   7 -11   9   86.01   32.14
  -7  11  -9   47.26   35.92
   7 -11  10   16.54   33.56
  -7  11 -10    7.56   24.58
   7 -11  11    0.47   30.72
  -7  11 -11   23.16   30.25
   7 -11  12    9.92   39.70
   7 -10  -7    4.25   38.75
  -7  10   7   25.99   56.71
   7 -10  -6   -5.67   28.83
   7 -10  -5    4.25   32.14
  -7  10   5   -0.95   21.74
   7 -10  -4   17.01   27.41
  -7  10   4  -20.79   31.19
   7 -10  -3    1.89   25.99
  -7  10   3    3.78   25.52
   7 -10  -2   47.26   27.41
  -7  10   2   62.86   31.19
   7 -10  -1  159.74   29.30
  -7  10   1  166.83   82.23
   7 -10   0  119.10   23.63
  -7  10   0  143.20   26.47
   7 -10   1  122.88   26.94
  -7  10  -1  100.19   29.77
   7 -10   2  -12.76   21.74
  -7  10  -2    0.95   21.27
   7 -10   3   70.89   25.05
  -7  10  -3   23.16   21.74
   7 -10   4  290.18   35.92
  -7  10  -4  260.41   28.36
   7 -10   5  613.92   40.17
  -7  10  -5  408.81   39.70
   7 -10   6  538.30   50.57
  -7  10  -6  308.14   54.35
   7 -10   7  230.16   68.53
  -7  10  -7  229.22   34.97
   7 -10   8   49.62   32.14
  -7  10  -8   52.46   41.59
   7 -10   9   39.23   38.75
  -7  10  -9   13.71   25.52
   7 -10  10   -6.14   33.56
  -7  10 -10   -0.95   25.05
   7 -10  11    8.03   29.30
  -7  10 -11   -7.09   37.34
   7 -10  12  -16.54   74.67
  -7  10 -12    0.00   35.45
   7  -9  -8   86.01   25.99
   7  -9  -7   -5.67   27.41
  -7   9   7  -11.34   37.34
   7  -9  -6   25.52   29.77
  -7   9   6   24.58   27.88
   7  -9  -5   61.44   22.69
  -7   9   5   79.40   26.47
   7  -9  -4  155.49   27.88
  -7   9   4  126.66   50.57
   7  -9  -3  392.74   32.61
  -7   9   3  413.06   31.66
   7  -9  -2  272.70   30.25
  -7   9   2  226.85   31.19
   7  -9  -1   90.27   22.69
  -7   9   1   91.21   28.83
   7  -9   0   25.05   22.21
  -7   9   0   48.68   27.41
   7  -9   1   26.94   22.21
  -7   9  -1    8.03   27.88
   7  -9   2   10.87   19.85
  -7   9  -2   12.76   25.99
   7  -9   3    4.73   23.63
  -7   9  -3   18.90   27.88
   7  -9   4  104.45   31.66
  -7   9  -4   98.30   26.47
   7  -9   5  138.95   27.41
  -7   9  -5  192.82   34.50
   7  -9   6  278.37   33.08
  -7   9  -6  219.76   36.39
   7  -9   7  262.30   46.32
  -7   9  -7  208.89   35.92
   7  -9   8   -5.67   40.64
  -7   9  -8   21.74   26.47
   7  -9   9  -20.79   58.60
  -7   9  -9   -2.84   27.41
   7  -9  10   72.31   52.93
  -7   9 -10   80.34   32.61
   7  -9  11   60.49   44.43
  -7   9 -11   57.19   33.56
   7  -9  12  130.44   46.79
  -7   9 -12   72.78   26.94
   7  -9  13   83.65   73.25
  -7   9 -13  129.97   49.15
  -7   9 -14   -4.25   47.26
   7  -8  -9  -12.76   35.92
  -7   8   9    5.67   39.23
   7  -8  -8    9.92   25.05
  -7   8   8    4.25   24.58
   7  -8  -7    2.84   20.32
  -7   8   7   -8.51   30.72
   7  -8  -6   -6.14   23.63
  -7   8   6  -38.28   39.70
   7  -8  -5   28.36   25.52
  -7   8   5   68.06   30.72
   7  -8  -4  288.29   28.36
  -7   8   4  252.37   28.36
   7  -8  -3  464.10   31.66
  -7   8   3  487.26   47.26
   7  -8  -2  432.91   37.81
  -7   8   2  463.16   35.92
   7  -8  -1  319.96   28.36
  -7   8   1  317.59   31.66
   7  -8   0   23.16   17.49
  -7   8   0   21.74   24.58
   7  -8   1   66.17   22.21
  -7   8  -1   98.78   23.63
   7  -8   2  434.33   28.83
  -7   8  -2  505.69   35.92
   7  -8   3  799.18   43.95
  -7   8  -3  708.91   58.60
   7  -8   4  671.58   37.81
  -7   8  -4  755.70   77.04
   7  -8   5  365.33   29.77
  -7   8  -5  408.81   34.03
   7  -8   6   44.90   30.25
  -7   8  -6   76.09   24.58
   7  -8   7  -22.69   46.32
  -7   8  -7   25.52   32.61
   7  -8   8   11.82   42.53
  -7   8  -8  -19.85   27.41
   7  -8   9    8.51   44.90
  -7   8  -9   10.40   28.83
   7  -8  10   43.01   40.17
  -7   8 -10   26.47   24.58
   7  -8  11   17.01   43.01
  -7   8 -11   13.23   30.72
   7  -8  12   44.90   43.48
  -7   8 -12   26.94   26.94
   7  -8  13   24.10   75.14
  -7   8 -13   52.93   28.83
  -7   8 -14    7.09   16.07
   7  -7 -10  115.79   37.81
  -7   7  10   73.73   41.12
   7  -7  -9   39.23   30.72
  -7   7   9   17.96   25.99
   7  -7  -8    3.78   26.47
  -7   7   8  -22.69   32.14
   7  -7  -7   49.62   20.32
  -7   7   7   47.26   25.05
   7  -7  -6  189.52   29.77
  -7   7   6   91.69   33.08
   7  -7  -5  416.37   34.03
  -7   7   5  358.71   30.25
   7  -7  -4  208.89   30.72
  -7   7   4  193.30   27.88
   7  -7  -3   70.89   21.74
  -7   7   3   59.55   21.27
   7  -7  -2   16.54   21.74
  -7   7   2   23.16   20.79
   7  -7  -1    1.89   16.54
  -7   7   1    2.36   19.85
   7  -7   0    7.09   15.60
  -7   7   0    5.67   18.43
   7  -7   1  174.87   22.21
  -7   7  -1  164.47   23.16
   7  -7   2  470.72   41.59
  -7   7  -2  454.65   31.19
   7  -7   3  566.66   34.03
  -7   7  -3  549.64   43.95
   7  -7   4  687.65   38.75
  -7   7  -4  658.82   43.95
   7  -7   5  601.63   42.53
  -7   7  -5  514.67   40.17
   7  -7   6  147.45   25.99
  -7   7  -6  147.93   25.52
   7  -7   7   -7.09   43.01
  -7   7  -7    5.67   30.72
   7  -7   8   51.99   34.97
  -7   7  -8   43.01   35.92
   7  -7   9  201.80   35.45
  -7   7  -9  152.65   34.97
   7  -7  10  125.71   50.57
  -7   7 -10  152.65   34.03
   7  -7  11   85.54   45.84
  -7   7 -11  111.54   25.52
   7  -7  12   57.19   44.90
  -7   7 -12   22.21   28.83
   7  -7  13   18.90   36.86
  -7   7 -13    1.42   25.05
   7  -7  14  -21.27   47.73
  -7   6  11   -8.51   57.19
   7  -6 -10  -14.18   34.03
  -7   6  10   15.12   31.19
   7  -6  -9    4.25   19.85
  -7   6   9   -0.47   20.32
   7  -6  -8   12.76   23.63
  -7   6   8   17.96   31.66
   7  -6  -7  140.37   21.27
  -7   6   7  165.41   28.36
   7  -6  -6  675.83   49.62
  -7   6   6  766.10   43.01
   7  -6  -5  952.78   61.44
  -7   6   5  884.25   42.06
   7  -6  -4  674.41   41.12
  -7   6   4  705.61   43.01
   7  -6  -3  591.23   43.95
  -7   6   3  622.90   36.86
   7  -6  -2  180.54   20.79
  -7   6   2  192.35   23.16
   7  -6  -1   16.07   19.85
  -7   6   1    7.09   22.21
   7  -6   0  379.03   27.41
  -7   6   0  422.04   40.17
   7  -6   1  534.05   29.77
  -7   6  -1  499.08   28.83
   7  -6   2  507.58   39.23
  -7   6  -2  466.94   33.56
   7  -6   3  267.97   27.88
  -7   6  -3  263.24   25.52
   7  -6   4   21.74   19.85
  -7   6  -4   31.19   20.79
   7  -6   5   -0.95   17.49
  -7   6  -5    9.92   21.74
   7  -6   6   15.60   37.81
  -7   6  -6   24.10   27.88
   7  -6   7   39.70   39.70
  -7   6  -7   36.86   24.58
   7  -6   8  143.20   51.99
  -7   6  -8   44.43   25.99
   7  -6   9  242.45   48.68
  -7   6  -9  174.87   30.25
   7  -6  10  351.62   40.64
  -7   6 -10  322.79   35.92
   7  -6  11  248.12   43.95
  -7   6 -11  176.76   30.25
   7  -6  12   33.08   32.61
  -7   6 -12   36.86   27.41
   7  -6  13   -8.03   31.19
  -7   6 -13   19.85   27.41
   7  -5 -11   51.04   29.30
  -7   5  11   27.88   23.16
   7  -5 -10    4.25   31.19
  -7   5  10   21.27   25.99
   7  -5  -9   15.12   25.05
  -7   5   9    5.20   19.38
   7  -5  -8   50.10   18.43
  -7   5   8   24.58   31.19
   7  -5  -7  168.25   22.21
  -7   5   7  137.53   20.32
   7  -5  -6   86.01   20.79
  -7   5   6   73.73   31.19
   7  -5  -5   15.60   17.49
  -7   5   5    5.67   31.19
   7  -5  -4   21.27   17.96
  -7   5   4   10.87   17.96
   7  -5  -3   35.92   20.32
  -7   5   3   14.65   19.38
   7  -5  -2   -2.84   17.49
  -7   5   2   -2.84   15.12
   7  -5  -1  270.33   28.83
  -7   5   1  229.22   22.21
   7  -5   0  816.67   51.99
  -7   5   0  816.20   46.32
   7  -5   1 1020.84  106.34
  -7   5  -1 1071.41   89.80
   7  -5   2 1537.87   76.56
  -7   5  -2 1513.30   84.60
   7  -5   3 1405.54   60.02
  -7   5  -3 1440.51   95.47
   7  -5   4  526.49   33.08
  -7   5  -4  478.75   38.75
   7  -5   5   99.25   23.63
  -7   5  -5   91.21   27.88
   7  -5   6   25.05   20.32
  -7   5  -6   17.49   21.74
   7  -5   7  123.82   26.47
  -7   5  -7   79.87   25.05
   7  -5   8  167.78   46.32
  -7   5  -8  138.95   25.99
   7  -5   9   63.33   30.25
  -7   5  -9   57.19   25.05
   7  -5  10   38.28   43.95
  -7   5 -10   39.70   28.83
   7  -5  11    3.31   31.66
  -7   5 -11  -10.40   20.79
   7  -5  12    0.00   21.74
  -7   5 -12    4.73   21.27
   7  -5  13   14.65   36.86
  -7   5 -13  -12.29   67.58
   7  -4 -12   16.54   29.30
  -7   4  12  -16.54   31.66
   7  -4 -11   -3.31   27.41
  -7   4  11  -15.60   23.16
   7  -4 -10   20.32   28.36
  -7   4  10   26.94   26.94
   7  -4  -9   87.91   22.21
  -7   4   9  140.37   28.36
   7  -4  -8  586.51   42.53
  -7   4   8  617.23   37.34
   7  -4  -7  699.46   38.75
  -7   4   7  690.01   46.79
   7  -4  -6  689.54   36.86
  -7   4   6  635.19   66.17
   7  -4  -5  621.01   37.81
  -7   4   5  578.00   60.49
   7  -4  -4  379.03   27.88
  -7   4   4  351.15   52.93
   7  -4  -3   18.43   23.63
  -7   4   3   37.34   26.94
   7  -4  -2  177.23   22.69
  -7   4   2  173.45   24.10
   7  -4  -1  242.45   34.03
  -7   4   1  231.58   24.58
   7  -4   0  127.13   26.47
  -7   4   0  126.19   19.85
   7  -4   1   12.76   15.60
  -7   4  -1    8.51   18.90
   7  -4   2   25.05   20.32
  -7   4  -2   25.52   18.90
   7  -4   3   66.64   21.74
  -7   4  -3   75.14   25.99
   7  -4   4   28.36   19.85
  -7   4  -4   77.04   21.27
   7  -4   5   13.23   18.90
  -7   4  -5   46.79   23.16
   7  -4   6  177.70   25.99
  -7   4  -6  157.38   24.10
   7  -4   7  411.64   36.39
  -7   4  -7  402.19   34.50
   7  -4   8  555.79   77.51
  -7   4  -8  538.77   40.17
   7  -4   9  350.68   40.64
  -7   4  -9  385.18   43.48
   7  -4  10  227.33   31.66
  -7   4 -10  128.55   24.10
   7  -4  11   11.34   27.88
  -7   4 -11   36.39   26.94
   7  -4  12   99.72  215.51
  -7   4 -12    3.78   43.01
   7  -3 -14  184.32  109.17
   7  -3 -13   -4.25   77.04
  -7   3  13   14.65   24.10
   7  -3 -12   12.29   24.58
  -7   3  12   17.49   20.79
   7  -3 -11   21.74   33.56
  -7   3  11    9.45   35.92
   7  -3 -10   25.05   26.47
  -7   3  10   22.21   23.63
   7  -3  -9   47.73   20.32
  -7   3   9   41.12   29.77
   7  -3  -8   -1.42   17.96
  -7   3   8   -0.47   15.60
   7  -3  -7   69.00   17.96
  -7   3   7   62.38   17.96
   7  -3  -6  196.13   23.16
  -7   3   6  205.59   24.10
   7  -3  -5  124.30   22.21
  -7   3   5  159.74   25.52
   7  -3  -4   16.54   15.60
  -7   3   4   14.65   14.18
   7  -3  -3  175.34   25.99
  -7   3   3  177.70   24.58
   7  -3  -2  807.22   45.84
  -7   3   2  763.26   63.33
   7  -3  -1 1416.88   59.55
  -7   3   1 1304.88  100.67
   7  -3   0 2307.28  105.39
  -7   3   0 2174.48  127.13
   7  -3   1 1589.39   74.20
  -7   3  -1 1362.06  105.86
   7  -3   2  477.81   35.45
  -7   3  -2  429.60   34.50
   7  -3   3   90.27   21.27
  -7   3  -3  114.37   25.99
   7  -3   4   -0.47   33.08
  -7   3  -4    0.00   19.85
   7  -3   5   78.45   36.86
  -7   3  -5   82.23   25.99
   7  -3   6   84.12   40.64
  -7   3  -6   43.01   21.74
   7  -3   7  -13.23   22.21
  -7   3  -7  -11.34   32.61
   7  -3   8    3.31   34.03
  -7   3  -8   -0.47   35.92
   7  -3   9    9.92   30.72
  -7   3  -9   11.34   47.26
   7  -3  10    9.45   28.83
  -7   3 -10   15.60   42.53
   7  -3  11    1.42   23.16
  -7   3 -11    2.84   28.83
   7  -3  12    2.84   42.06
  -7   3 -12    6.14   66.17
   7  -2 -14   11.82   85.54
  -7   2  14   31.19   83.65
   7  -2 -13    7.56   27.41
  -7   2  13   22.21   31.66
   7  -2 -12   14.18   30.72
  -7   2  12   -3.31   26.94
   7  -2 -11   57.19   32.61
  -7   2  11   53.88   25.99
   7  -2 -10  303.42   30.25
  -7   2  10  324.21   46.32
   7  -2  -9  493.40   37.34
  -7   2   9  432.44   30.25
   7  -2  -8  595.02   36.86
  -7   2   8  659.76   56.24
   7  -2  -7  438.58   39.70
  -7   2   7  371.47   45.37
   7  -2  -6  207.00   22.69
  -7   2   6  205.11   25.52
   7  -2  -5   21.27   18.90
  -7   2   5   35.92   21.74
   7  -2  -4   43.95   16.07
  -7   2   4   35.45   15.12
   7  -2  -3   58.60   18.43
  -7   2   3   38.75   21.27
   7  -2  -2   10.40   18.43
  -7   2   2    7.09   16.54
   7  -2  -1  126.66   22.69
  -7   2   1  120.52   20.32
   7  -2   0  245.76   25.05
  -7   2   0  201.33   25.99
   7  -2   1  139.89   21.74
  -7   2  -1  116.73   19.85
   7  -2   2   52.46   34.03
  -7   2  -2   80.82   20.79
   7  -2   3   -1.42   25.05
  -7   2  -3   -0.47   23.16
   7  -2   4   83.65   33.56
  -7   2  -4   96.41   22.21
   7  -2   5  409.75   40.64
  -7   2  -5  384.70   38.75
   7  -2   6  482.53   47.26
  -7   2  -6  581.31   47.73
   7  -2   7  365.33   51.04
  -7   2  -7  507.11   38.28
   7  -2   8  179.59   50.10
  -7   2  -8  313.81   30.25
   7  -2   9   24.58   29.30
  -7   2  -9  130.91   36.86
   7  -2  10  -15.60   20.79
  -7   2 -10    8.98   24.10
   7  -2  11   -2.84   36.39
  -7   2 -11    7.09   23.63
   7  -1 -13   13.71   27.41
  -7   1  13  -18.90   25.05
   7  -1 -12   -8.98   26.94
  -7   1  12   -2.84   30.72
   7  -1 -11    1.89   24.10
  -7   1  11    3.31   28.83
   7  -1 -10   59.55   24.58
  -7   1  10  103.03   33.08
   7  -1  -9  166.36   29.30
  -7   1   9  176.28   26.94
   7  -1  -8  289.24   29.30
  -7   1   8  238.67   27.88
   7  -1  -7  232.52   26.94
  -7   1   7  230.16   36.39
   7  -1  -6   12.76   18.43
  -7   1   6    2.84   19.85
   7  -1  -5  106.81   19.85
  -7   1   5  139.42   23.63
   7  -1  -4  476.86   33.56
  -7   1   4  460.79   35.92
   7  -1  -3  972.63   46.79
  -7   1   3  933.40   58.13
   7  -1  -2 1723.13   78.45
  -7   1   2 1881.93   83.65
   7  -1  -1 1224.53   80.34
  -7   1   1 1061.48   64.27
   7  -1   0  367.22   28.36
  -7   1   0  368.64   35.92
   7  -1   1   61.44   17.96
  -7   1  -1   65.22   21.27
   7  -1   2   24.10   17.49
  -7   1  -2  -11.34   23.63
   7  -1   3  -17.96   39.70
  -7   1  -3   11.82   22.69
   7  -1   4  -17.96   26.47
  -7   1  -4   12.76   23.63
   7  -1   5  -14.18   40.64
  -7   1  -5   12.29   19.38
   7  -1   6   12.29   36.86
  -7   1  -6   48.21   19.85
   7  -1   7   78.93   29.30
  -7   1  -7  102.56   29.77
   7  -1   8   46.32   22.69
  -7   1  -8   57.19   18.43
   7  -1   9   14.18   53.40
  -7   1  -9   24.58   36.39
   7  -1  10  -24.58  227.33
  -7   1 -10   -9.45   23.16
   7  -1  11    4.73   20.79
  -7   1 -11   17.96   26.94
   7   0 -14   -1.42   30.25
   7   0 -13   31.19   31.19
  -7   0  13   13.23   32.14
   7   0 -12  214.56   36.39
  -7   0  12  166.36   29.30
   7   0 -11  282.15   62.38
  -7   0  11  269.86   48.21
   7   0 -10  287.35   32.14
  -7   0  10  254.26   31.19
   7   0  -9  157.85   28.83
  -7   0   9  120.99   41.12
   7   0  -8   29.77   21.27
  -7   0   8   54.82   24.58
   7   0  -7   -4.25   17.96
  -7   0   7    5.67   46.79
   7   0  -6    4.73   22.21
  -7   0   6    8.98   22.21
   7   0  -5    6.62   21.27
  -7   0   5   19.85   16.54
   7   0  -4   88.85   21.74
  -7   0   4   68.53   23.63
   7   0  -3  311.45   27.88
  -7   0   3  310.98   26.94
   7   0  -2  530.74   33.56
  -7   0   2  400.77   54.35
   7   0  -1  389.43   33.56
  -7   0   1  384.23   29.30
   7   0   0  255.68   24.58
  -7   0   0  267.50   28.36
   7   0   1   41.12   20.79
  -7   0  -1   48.68   20.32
   7   0   2   44.90   19.85
  -7   0  -2   35.45   20.32
   7   0   3  327.05   43.48
  -7   0  -3  334.13   37.81
   7   0   4  552.48   50.10
  -7   0  -4  455.60   60.97
   7   0   5  310.98   45.37
  -7   0  -5  382.34   30.72
   7   0   6  208.42   31.19
  -7   0  -6  161.16   25.52
   7   0   7   95.47   50.57
  -7   0  -7   54.35   20.32
   7   0   8   19.85   49.15
  -7   0  -8   12.76   25.99
   7   0   9    7.09   51.04
  -7   0  -9  -14.18   32.14
   7   0  10   15.60   36.86
  -7   0 -10   19.38   36.39
   7   1 -14    8.03   28.36
  -7  -1  14    7.09   26.47
   7   1 -13   35.92   25.99
  -7  -1  13   12.29   29.30
   7   1 -12   89.32   34.97
  -7  -1  12  163.52   42.06
   7   1 -11  191.88   34.03
  -7  -1  11   86.96   43.48
   7   1 -10  174.87   46.79
  -7  -1  10  225.43   34.50
   7   1  -9  246.70   45.37
  -7  -1   9  256.15   55.77
   7   1  -8   62.38   25.52
  -7  -1   8   47.73   37.81
   7   1  -7   -8.98   19.85
  -7  -1   7   28.36   32.14
   7   1  -6  109.65   22.69
  -7  -1   6  144.15   22.69
   7   1  -5  327.52   26.94
  -7  -1   5  327.52   32.14
   7   1  -4  673.47   35.92
  -7  -1   4  823.29   58.60
   7   1  -3  421.10   28.83
  -7  -1   3  387.07   37.81
   7   1  -2  171.08   23.63
  -7  -1   2  160.21   24.10
   7   1  -1   17.49   21.74
  -7  -1   1   16.54   18.90
   7   1   0  -10.87   19.85
  -7  -1   0   -0.95   22.69
   7   1   1    6.62   25.52
  -7  -1  -1  -10.87   26.47
   7   1   2   37.81   27.88
  -7  -1  -2   23.63   25.52
   7   1   3  109.17   43.01
  -7  -1  -3   69.47   27.41
   7   1   4  159.27   41.12
  -7  -1  -4  131.39   23.16
   7   1   5  181.48   29.77
  -7  -1  -5  167.30   22.69
   7   1   6  112.01   23.63
  -7  -1  -6  167.30   27.41
   7   1   7   12.76   23.16
  -7  -1  -7   24.58   33.56
   7   1   8   15.12  220.71
  -7  -1  -8    0.47   28.83
   7   1   9   11.34   30.25
  -7  -1  -9   24.10   27.88
   7   2 -14   17.01   21.74
   7   2 -13   25.52   30.72
  -7  -2  13    4.73   30.25
   7   2 -12   35.45   25.99
  -7  -2  12   61.91   35.45
   7   2 -11   12.76   24.10
  -7  -2  11   21.27   34.50
   7   2 -10    4.73   21.74
  -7  -2  10   40.17   34.50
   7   2  -9   21.27   23.16
  -7  -2   9   -1.89   27.41
   7   2  -8   21.74   22.21
  -7  -2   8   -1.89   23.63
   7   2  -7    7.09   17.49
  -7  -2   7    7.09   33.56
   7   2  -6   91.69   22.69
  -7  -2   6  109.65   37.81
   7   2  -5  350.20   29.77
  -7  -2   5  313.34   32.14
   7   2  -4  634.71   43.01
  -7  -2   4  612.50   58.13
   7   2  -3  507.58   43.01
  -7  -2   3  519.40   55.77
   7   2  -2  310.03   55.77
  -7  -2   2  267.50   27.88
   7   2  -1   51.51   23.63
  -7  -2   1   46.32   25.05
   7   2   0   17.01   36.39
  -7  -2   0   11.34   25.99
   7   2   1  159.74   26.94
  -7  -2  -1  129.50   29.77
   7   2   2  129.02   35.92
  -7  -2  -2  119.10   32.14
   7   2   3  131.86   28.36
  -7  -2  -3  160.21   30.72
   7   2   4   -4.73   46.79
  -7  -2  -4   73.73   21.27
   7   2   5   11.34   30.72
  -7  -2  -5   17.01   25.52
   7   2   6    0.95   31.19
  -7  -2  -6    2.84   23.63
   7   2   7   -6.14   35.45
  -7  -2  -7   -2.84   23.16
  -7  -2  -8    1.42   31.66
   7   3 -14    0.47   33.56
  -7  -3  14   80.82   55.77
   7   3 -13   58.13   32.61
   7   3 -12  133.28   33.08
  -7  -3  12  236.30   47.26
   7   3 -11   67.58   23.63
  -7  -3  11  130.91   33.56
   7   3 -10   46.32   25.99
  -7  -3  10   62.86   36.86
   7   3  -9   -5.20   25.99
  -7  -3   9    5.20   27.88
   7   3  -8   30.25   22.21
  -7  -3   8   29.77   48.68
   7   3  -7   88.85   23.16
  -7  -3   7  180.06   47.73
   7   3  -6  172.50   18.90
  -7  -3   6  163.05   28.83
   7   3  -5  110.12   27.88
  -7  -3   5   77.98   20.79
   7   3  -4   12.76   21.74
  -7  -3   4   25.52   25.52
   7   3  -3    2.36   19.38
  -7  -3   3   14.65   20.32
   7   3  -2    1.89   22.69
  -7  -3   2   19.85   24.10
   7   3  -1  -27.41   27.41
  -7  -3   1   -2.84   19.85
   7   3   0   25.52   34.97
  -7  -3   0   33.08   27.41
   7   3   1  126.19   38.28
  -7  -3  -1  120.04   22.69
   7   3   2  121.46   59.08
  -7  -3  -2  157.38   25.52
   7   3   3   47.26   24.10
  -7  -3  -3  178.17   28.36
   7   3   4   21.27   27.41
  -7  -3  -4  145.09   32.14
   7   3   5   21.74   25.05
  -7  -3  -5   48.21   34.03
   7   3   6   -9.45   42.06
  -7  -3  -6   10.87   24.58
  -7  -3  -7   16.07   32.14
  -7  -3  -8   18.90   23.63
   7   4 -13   -2.36   17.01
   7   4 -12   -8.51   27.41
  -7  -4  12   32.14   55.30
   7   4 -11   -5.67   26.94
  -7  -4  11   28.36   26.47
   7   4 -10  -13.23   26.47
  -7  -4  10    2.84   31.19
   7   4  -9   12.76   26.47
  -7  -4   9   67.58   44.43
   7   4  -8   82.71   26.94
  -7  -4   8  200.39   39.23
   7   4  -7  181.01   25.05
  -7  -4   7  147.45   27.41
   7   4  -6  424.40   36.86
  -7  -4   6  479.23   58.13
   7   4  -5  266.55   23.63
  -7  -4   5  264.19   30.72
   7   4  -4  196.13   26.94
  -7  -4   4  183.85   31.19
   7   4  -3   38.28   21.74
  -7  -4   3   30.72   24.10
   7   4  -2   -2.84   26.94
  -7  -4   2    1.89   22.69
   7   4  -1   69.00   25.05
  -7  -4   1   48.21   25.05
   7   4   0  120.04   25.99
  -7  -4   0   82.23   21.74
   7   4   1   30.72   35.92
  -7  -4  -1   51.04   25.05
   7   4   2   -0.47   27.88
  -7  -4  -2   10.40   23.63
   7   4   3   -0.95   24.58
  -7  -4  -3   -2.84   23.63
   7   4   4   -7.09   40.17
  -7  -4  -4  -11.34   28.36
   7   4   5  -22.21  111.54
  -7  -4  -5    0.00   18.90
  -7  -4  -7   -0.95   16.54
   7   5 -11    3.31   72.78
  -7  -5  11    3.78   60.49
   7   5 -10   17.96   42.06
  -7  -5  10   16.07   25.05
   7   5  -9    6.62   23.63
  -7  -5   9   19.85   27.41
   7   5  -8   13.23   22.69
  -7  -5   8   38.75   25.99
   7   5  -7    1.42   16.07
  -7  -5   7   -7.56   39.70
   7   5  -6    0.95   17.01
  -7  -5   6   12.76   45.84
   7   5  -5   26.47   27.88
  -7  -5   5   -3.31   22.69
   7   5  -4   -5.67   21.27
  -7  -5   4   -9.45   23.63
   7   5  -3   -2.84   20.79
  -7  -5   3    9.92   21.74
   7   5  -2    6.62   23.63
  -7  -5   2    6.14   21.27
   7   5  -1   16.54   39.23
  -7  -5   1   53.40   24.10
   7   5   0  112.95   26.94
  -7  -5   0  142.73   25.05
   7   5   1  103.03   27.88
  -7  -5  -1   97.36   23.63
  -7  -5  -2  107.28   35.45
  -7  -5  -3    8.03   28.36
  -7  -5  -4   12.29   15.60
   7   6 -10   33.56   56.71
  -7  -6  10  -21.74   55.30
   7   6  -9   25.05   14.18
  -7  -6   9  146.98   52.93
   7   6  -8  253.32   80.34
  -7  -6   8  224.96   84.12
   7   6  -7  247.65   75.62
  -7  -6   7  289.71   81.76
   7   6  -6   52.93   50.57
  -7  -6   6  107.75   84.12
   7   6  -5   25.05   40.17
  -7  -6   5   27.41   37.81
   7   6  -4    6.14   36.86
  -7  -6   4   -0.47   29.77
   7   6  -3  -17.49   40.17
  -7  -6   3   -1.42   19.38
   7   6  -2    7.09   36.86
  -7  -6   2   13.71   18.90
   7   6  -1  -11.82   52.93
  -7  -6   1    4.73   18.43
   7   6   0    8.51   42.53
  -7  -6   0   -2.36   12.76
   7   6   1  -25.52   30.72
  -7  -6  -1   12.76   30.25
   7   7  -8  -13.23   43.01
  -7  -7   8   69.47   53.88
   7   7  -7    7.56   46.32
  -7  -7   7   62.38   70.42
   7   7  -6   26.47   61.44
  -7  -7   6  -21.27   59.08
   7   7  -4   23.63   56.24
  -7  -7   4   24.58   58.13
  -7  -7   3   19.38   43.48
   8 -13  -1    1.89   26.94
  -8  13   1    8.51   77.51
   8 -13   0  -12.29   25.05
  -8  13   0    6.14   38.75
   8 -13   1   12.76   26.47
  -8  13  -1   -2.84   23.63
   8 -13   2   47.73   23.63
  -8  13  -2  108.70   53.88
   8 -13   3  184.79   95.47
  -8  13  -3    8.03   62.86
   8 -13   4   -5.67   31.19
  -8  13  -4   15.12   19.38
   8 -13   5    1.89   58.13
  -8  13  -5    8.03   26.47
   8 -13   6  -34.97   60.97
  -8  13  -6   15.12   29.77
   8 -13   7  -15.60   38.28
  -8  13  -7   30.25   69.47
   8 -12  -4   16.07   25.05
  -8  12   4   -2.84   43.95
   8 -12  -3  -13.23   24.10
  -8  12   3   -0.47   34.50
   8 -12  -2    0.47   28.36
  -8  12   2    6.62   86.49
   8 -12  -1   -0.95   29.30
  -8  12   1   -3.31   32.61
   8 -12   0    3.31   24.10
  -8  12   0   36.39   76.56
   8 -12   1   36.86   25.52
  -8  12  -1   15.12   30.72
   8 -12   2   51.99   22.69
  -8  12  -2   20.32   17.96
   8 -12   3  154.54   36.86
  -8  12  -3   63.33   31.66
   8 -12   4  315.23   40.64
  -8  12  -4  172.98   35.92
   8 -12   5   76.09   35.92
  -8  12  -5  113.43   29.77
   8 -12   6   24.10   26.94
  -8  12  -6  -12.76   33.08
   8 -12   7   21.74   28.36
  -8  12  -7   17.96   25.99
   8 -12   8   37.81   36.39
  -8  12  -8   47.73   40.64
   8 -12   9   61.44   38.28
  -8  12  -9   32.61   25.52
   8 -12  10   76.56   94.52
  -8  12 -10   13.23   54.35
   8 -11  -6   10.87   18.90
   8 -11  -5  117.68   43.95
  -8  11   5  162.58   37.34
   8 -11  -4   55.77   36.39
  -8  11   4  105.39   48.68
   8 -11  -3   60.02   39.23
  -8  11   3   33.56   34.97
   8 -11  -2   16.54   29.30
  -8  11   2   12.76   35.92
   8 -11  -1   36.39   28.36
  -8  11   1   -1.89   34.03
   8 -11   0   35.92   31.19
  -8  11   0   68.53   48.68
   8 -11   1   60.97   20.32
  -8  11  -1   67.11   33.56
   8 -11   2   43.01   23.16
  -8  11  -2   37.81   36.39
   8 -11   3   -6.62   21.74
  -8  11  -3    6.62   30.72
   8 -11   4   22.69   27.41
  -8  11  -4   10.40   29.30
   8 -11   5   11.34   24.58
  -8  11  -5   -0.47   34.03
   8 -11   6   15.60   25.52
  -8  11  -6    2.84   25.99
   8 -11   7   36.86   34.50
  -8  11  -7   40.64   33.56
   8 -11   8  145.56   30.72
  -8  11  -8  101.14   38.28
   8 -11   9  163.52   35.92
  -8  11  -9  186.68   36.39
   8 -11  10  193.77   34.50
  -8  11 -10  146.04   26.47
   8 -11  11   39.23   51.99
  -8  11 -11   19.38   26.94
  -8  11 -12    3.78   30.25
   8 -10  -7   11.82   29.77
  -8  10   7   17.01   42.53
   8 -10  -6  -16.07   33.08
  -8  10   6   10.87   64.75
   8 -10  -5    2.84   31.19
  -8  10   5   -2.84   29.77
   8 -10  -4   -9.45   26.94
  -8  10   4   32.61   42.53
   8 -10  -3   -6.62   26.47
  -8  10   3   12.76   33.08
   8 -10  -2   -2.36   24.58
  -8  10   2   -5.67   32.61
   8 -10  -1   93.10   28.36
  -8  10   1  143.67   30.72
   8 -10   0  310.50   33.08
  -8  10   0  250.01   42.06
   8 -10   1  486.32   37.81
  -8  10  -1  524.60   63.33
   8 -10   2  462.21   38.28
  -8  10  -2  415.42   44.43
   8 -10   3  328.94   37.34
  -8  10  -3  328.46   41.59
   8 -10   4   52.93   31.66
  -8  10  -4   70.89   26.47
   8 -10   5   17.01   25.99
  -8  10  -5  -20.32   28.83
   8 -10   6   21.74   47.26
  -8  10  -6   23.63   32.14
   8 -10   7   43.95   66.64
  -8  10  -7   64.75   31.66
   8 -10   8   36.39   32.14
  -8  10  -8   75.62   35.92
   8 -10   9   10.87   29.30
  -8  10  -9   15.60   32.14
   8 -10  10    6.14   39.23
  -8  10 -10    7.09   29.30
   8 -10  11    1.42   54.82
  -8  10 -11   -2.36   25.05
  -8  10 -12    8.98   27.88
  -8  10 -13   -4.73   20.79
   8  -9  -8  111.54   47.26
  -8   9   8  173.92   43.95
   8  -9  -7  130.91   36.39
  -8   9   7  242.45   42.53
   8  -9  -6  123.35   35.92
  -8   9   6   27.41   55.30
   8  -9  -5   70.42   30.25
  -8   9   5   60.97   35.45
   8  -9  -4    8.51   24.58
  -8   9   4   -8.98   28.36
   8  -9  -3   16.07   27.88
  -8   9   3    2.36   26.47
   8  -9  -2   27.88   26.94
  -8   9   2    6.62   29.77
   8  -9  -1   22.21   24.58
  -8   9   1    7.56   22.69
   8  -9   0   -4.25   23.63
  -8   9   0   -0.95   26.94
   8  -9   1   26.94   27.41
  -8   9  -1   30.25   34.03
   8  -9   2   40.64   25.99
  -8   9  -2   43.95   31.19
   8  -9   3   25.05   26.47
  -8   9  -3   37.34   28.83
   8  -9   4   -3.78   27.41
  -8   9  -4   -7.56   31.19
   8  -9   5   85.54   26.47
  -8   9  -5   58.13   26.47
   8  -9   6  222.60   67.58
  -8   9  -6  222.13   40.17
   8  -9   7  473.08   71.36
  -8   9  -7  376.20   38.75
   8  -9   8  436.69   43.01
  -8   9  -8  449.92   52.93
   8  -9   9  239.61   42.53
  -8   9  -9  174.39   44.90
   8  -9  10  192.82  106.34
  -8   9 -10   52.93   30.25
   8  -9  11   22.21   96.41
  -8   9 -11   -6.62   34.50
  -8   9 -12   -4.25   21.27
   8  -8  -8   21.74   30.25
  -8   8   8   24.10   64.27
   8  -8  -7   71.36   33.56
  -8   8   7   -0.47   63.33
   8  -8  -6   45.37   30.25
  -8   8   6   40.17   40.64
   8  -8  -5    4.25   20.32
  -8   8   5   12.29   39.23
   8  -8  -4   11.34   23.63
  -8   8   4   -2.84   26.94
   8  -8  -3  205.11   32.14
  -8   8   3  173.45   36.86
   8  -8  -2  524.60   37.81
  -8   8   2  433.38   35.92
   8  -8  -1  835.10   53.88
  -8   8   1  855.90   50.10
   8  -8   0  744.83   49.15
  -8   8   0  707.02   59.08
   8  -8   1  434.80   32.14
  -8   8  -1  508.06   38.28
   8  -8   2  143.20   22.21
  -8   8  -2  123.35   28.83
   8  -8   3   16.54   19.38
  -8   8  -3   -1.42   26.94
   8  -8   4   13.23   21.27
  -8   8  -4   39.23   30.72
   8  -8   5   65.69   22.69
  -8   8  -5   30.72   23.63
   8  -8   6    8.98   23.16
  -8   8  -6   17.49   33.08
   8  -8   7    0.00   25.05
  -8   8  -7    6.62   24.58
   8  -8   8  -11.82   54.82
  -8   8  -8    3.31   26.94
   8  -8   9    3.31   41.12
  -8   8  -9   32.61   26.47
   8  -8  10    4.73   39.23
  -8   8 -10   30.25   28.36
   8  -8  11    1.89   46.79
  -8   8 -11   -9.92   24.58
   8  -8  12   -9.45   34.97
  -8   8 -12    6.62   26.47
  -8   8 -13   13.23   29.30
   8  -7  -9   83.18   33.56
  -8   7   9  241.98   35.92
   8  -7  -8  139.89   28.83
  -8   7   8  145.09   29.30
   8  -7  -7  142.73   34.03
  -8   7   7   80.82   25.99
   8  -7  -6   31.66   26.94
  -8   7   6   30.25   24.10
   8  -7  -5   -3.31   23.63
  -8   7   5   -9.45   53.88
   8  -7  -4   14.18   24.10
  -8   7   4   16.54   19.85
   8  -7  -3   -8.98   25.05
  -8   7   3    2.36   24.58
   8  -7  -2   41.59   20.79
  -8   7   2   31.19   24.10
   8  -7  -1  142.73   22.69
  -8   7   1  148.87   27.41
   8  -7   0  232.05   29.30
  -8   7   0  263.24   33.56
   8  -7   1  258.52   30.25
  -8   7  -1  248.59   32.14
   8  -7   2   90.27   23.63
  -8   7  -2   98.78   28.83
   8  -7   3   74.20   25.52
  -8   7  -3   90.74   27.41
   8  -7   4  413.06   35.45
  -8   7  -4  473.55   38.75
   8  -7   5  692.85   51.51
  -8   7  -5  697.57   48.21
   8  -7   6  679.14   53.40
  -8   7  -6  722.62   49.62
   8  -7   7  514.20   42.53
  -8   7  -7  430.07   46.32
   8  -7   8  137.53   51.99
  -8   7  -8  146.04   36.86
   8  -7   9   58.13   44.43
  -8   7  -9   46.32   32.61
   8  -7  10    4.25   36.86
  -8   7 -10   14.65   35.45
   8  -7  11   -0.95   42.06
  -8   7 -11    7.56   25.52
   8  -7  12   -1.42   51.51
  -8   7 -12  -10.40   60.97
   8  -6 -11   -7.56   37.81
   8  -6 -10  111.06   31.19
  -8   6  10   90.74   39.23
   8  -6  -9   29.30   37.34
  -8   6   9   94.52   36.86
   8  -6  -8  144.62   27.88
  -8   6   8  152.65   27.41
   8  -6  -7   41.59   33.08
  -8   6   7   25.52   40.17
   8  -6  -6   -3.31   21.74
  -8   6   6  -15.12   36.86
   8  -6  -5  125.24   31.19
  -8   6   5  174.39   36.39
   8  -6  -4  551.54   42.06
  -8   6   4  616.28   42.53
   8  -6  -3 1020.84   49.15
  -8   6   3 1042.10   54.82
   8  -6  -2  708.44   47.26
  -8   6   2  665.91   44.43
   8  -6  -1  382.34   27.41
  -8   6   1  385.65   31.66
   8  -6   0  166.83   23.63
  -8   6   0  144.15   20.79
   8  -6   1   43.01   17.01
  -8   6  -1   33.56   21.27
   8  -6   2    0.95   18.90
  -8   6  -2    1.89   18.90
   8  -6   3   -2.36   18.43
  -8   6  -3   20.79   22.21
   8  -6   4   36.39   22.21
  -8   6  -4   31.19   20.79
   8  -6   5  142.26   25.05
  -8   6  -5  146.98   26.47
   8  -6   6  214.56   45.84
  -8   6  -6  214.56   34.03
   8  -6   7  151.24   55.30
  -8   6  -7  145.09   34.03
   8  -6   8   96.88   86.01
  -8   6  -8   92.16   33.08
   8  -6   9   34.03   33.56
  -8   6  -9    7.09   31.66
   8  -6  10   11.34   45.84
  -8   6 -10   14.18   25.99
   8  -6  11   89.80   42.53
  -8   6 -11   77.51   35.45
   8  -6  12  254.26   87.91
  -8   6 -12   82.71   23.63
  -8   5  12   17.49   42.06
   8  -5 -11  181.48   37.34
  -8   5  11  166.83   44.43
   8  -5 -10  152.65   40.64
  -8   5  10  124.77   33.08
   8  -5  -9   22.69   24.58
  -8   5   9   24.10   34.97
   8  -5  -8   14.65   24.10
  -8   5   8   -3.78   29.30
   8  -5  -7   -5.20   23.63
  -8   5   7   -4.73   20.79
   8  -5  -6    1.89   23.63
  -8   5   6    6.62   21.27
   8  -5  -5   48.21   22.69
  -8   5   5   49.15   22.69
   8  -5  -4  305.31   27.88
  -8   5   4  367.69   29.77
   8  -5  -3  586.98   35.92
  -8   5   3  638.97   42.06
   8  -5  -2  711.75   42.06
  -8   5   2  728.76   49.62
   8  -5  -1  557.68   34.97
  -8   5   1  551.54   34.97
   8  -5   0  307.20   24.10
  -8   5   0  334.13   32.14
   8  -5   1   33.08   20.32
  -8   5  -1   49.62   24.58
   8  -5   2  329.88   28.36
  -8   5  -2  391.79   34.97
   8  -5   3  668.74   42.06
  -8   5  -3  657.40   51.04
   8  -5   4  708.44   43.95
  -8   5  -4  830.38   48.21
   8  -5   5  502.38   56.24
  -8   5  -5  582.25   50.10
   8  -5   6  258.99   34.97
  -8   5  -6  210.31   33.08
   8  -5   7   46.79   27.41
  -8   5  -7   38.28   25.05
   8  -5   8  -14.18   35.45
  -8   5  -8   -5.20   31.66
   8  -5   9   18.43   43.95
  -8   5  -9   20.32   29.77
   8  -5  10  -14.65   40.64
  -8   5 -10   -6.62   22.69
   8  -5  11   10.40   37.81
  -8   5 -11   30.72   40.17
   8  -5  12   25.05   49.15
  -8   5 -12   34.03   29.77
  -8   4  12   42.06   52.93
   8  -4 -11  182.43   32.61
  -8   4  11  242.45   30.25
   8  -4 -10  313.34   48.68
  -8   4  10   88.85   24.58
   8  -4  -9  104.92   24.10
  -8   4   9  107.75   23.63
   8  -4  -8    8.51   25.52
  -8   4   8   -5.20   24.10
   8  -4  -7   72.78   25.05
  -8   4   7   52.46   20.79
   8  -4  -6  224.49   39.70
  -8   4   6  298.69   34.97
   8  -4  -5  585.09   42.53
  -8   4   5  552.01   39.23
   8  -4  -4  406.44   29.77
  -8   4   4  353.98   30.25
   8  -4  -3  242.45   28.36
  -8   4   3  236.30   26.47
   8  -4  -2   89.32   19.38
  -8   4   2   80.82   18.90
   8  -4  -1   21.74   16.54
  -8   4   1   10.40   18.43
   8  -4   0   10.87   18.90
  -8   4   0    3.31   17.01
   8  -4   1   55.77   20.32
  -8   4  -1   72.78   36.86
   8  -4   2  144.15   23.63
  -8   4  -2  159.27   47.73
   8  -4   3  373.36   32.61
  -8   4  -3  378.09   51.99
   8  -4   4  727.82   53.40
  -8   4  -4  650.78   63.33
   8  -4   5  358.71   60.97
  -8   4  -5  522.23   46.32
   8  -4   6  217.40   33.08
  -8   4  -6  173.92   36.39
   8  -4   7    6.14   75.62
  -8   4  -7   -4.73   31.19
   8  -4   8    1.89   30.72
  -8   4  -8   10.87   30.25
   8  -4   9   24.58   39.70
  -8   4  -9   67.11   24.58
   8  -4  10   45.37   30.72
  -8   4 -10  135.64   35.45
   8  -4  11   57.66   31.66
  -8   4 -11   25.52   23.16
   8  -3 -14   10.87   77.04
   8  -3 -13   26.47   66.64
  -8   3  13    9.92   25.52
   8  -3 -12   15.12   28.36
  -8   3  12   -0.95   24.58
   8  -3 -11   35.92   54.82
  -8   3  11    6.14   35.92
   8  -3 -10   -2.36   30.72
  -8   3  10   -9.45   24.10
   8  -3  -9  -13.71   29.30
  -8   3   9   11.82   28.83
   8  -3  -8   23.63   19.85
  -8   3   8    2.84   21.74
   8  -3  -7   55.77   22.21
  -8   3   7   81.29   19.38
   8  -3  -6  410.70   34.03
  -8   3   6  411.64   34.50
   8  -3  -5  836.52   48.68
  -8   3   5  778.39   44.90
   8  -3  -4  864.88   46.79
  -8   3   4  871.02   43.48
   8  -3  -3  654.09   38.75
  -8   3   3  647.48   39.23
   8  -3  -2  391.79   34.03
  -8   3   2  429.60   31.19
   8  -3  -1  -11.34   20.79
  -8   3   1    9.45   17.49
   8  -3   0  143.20   23.16
  -8   3   0  158.32   22.21
   8  -3   1  362.96   29.77
  -8   3  -1  357.77   30.72
   8  -3   2  427.24   33.56
  -8   3  -2  451.81   36.86
   8  -3   3  412.59   34.97
  -8   3  -3  415.42   41.12
   8  -3   4   96.88   26.47
  -8   3  -4   98.30   24.10
   8  -3   5   -4.73   31.19
  -8   3  -5   -6.14   23.16
   8  -3   6   -8.51   48.21
  -8   3  -6   -7.56   25.99
   8  -3   7  -11.82   42.53
  -8   3  -7   -1.42   18.90
   8  -3   8    1.89   31.66
  -8   3  -8    2.36   25.05
   8  -3   9   58.60   26.47
  -8   3  -9   45.37   26.47
   8  -3  10   55.30   52.46
  -8   3 -10  108.70   31.66
   8  -3  11    2.84   35.45
  -8   3 -11   52.46   25.52
   8  -2 -13  225.43  105.39
  -8   2  13  115.32   51.51
   8  -2 -12   63.33   33.08
  -8   2  12  124.30   32.61
   8  -2 -11   94.05   29.30
  -8   2  11  118.15   27.88
   8  -2 -10   17.96   32.61
  -8   2  10   26.94   36.86
   8  -2  -9    4.25   22.69
  -8   2   9    3.31   18.90
   8  -2  -8   85.54   25.52
  -8   2   8   57.66   30.72
   8  -2  -7  113.90   26.94
  -8   2   7  151.24   40.64
   8  -2  -6   74.67   25.99
  -8   2   6  106.34   28.36
   8  -2  -5   53.88   26.94
  -8   2   5   71.84   23.63
   8  -2  -4   -2.36   20.32
  -8   2   4   -8.51   23.63
   8  -2  -3   43.01   20.32
  -8   2   3   45.37   23.63
   8  -2  -2   32.14   21.27
  -8   2   2   34.03   18.43
   8  -2  -1   58.60   19.85
  -8   2   1   57.66   21.74
   8  -2   0  273.17   22.69
  -8   2   0  274.59   27.88
   8  -2   1  489.62   29.30
  -8   2  -1  487.26   34.03
   8  -2   2 1028.40   85.54
  -8   2  -2  914.97   81.76
   8  -2   3  777.92   71.36
  -8   2  -3  848.33   70.89
   8  -2   4  343.59   36.86
  -8   2  -4  340.75   37.81
   8  -2   5   29.30   43.01
  -8   2  -5   22.69   22.21
   8  -2   6   -5.67   34.03
  -8   2  -6  -14.65   20.32
   8  -2   7   13.71   32.61
  -8   2  -7   16.54   29.30
   8  -2   8   61.91   25.99
  -8   2  -8  140.84   34.03
   8  -2   9  -13.71   44.43
  -8   2  -9   26.94   21.74
   8  -2  10    3.31   52.46
  -8   2 -10   53.88   27.88
   8  -1 -13  -43.01   66.64
  -8   1  13    3.31   28.36
   8  -1 -12  -14.18   25.99
  -8   1  12   17.96   35.92
   8  -1 -11    2.36   43.01
  -8   1  11    2.84   34.03
   8  -1 -10   10.40   23.63
  -8   1  10   11.82   55.77
   8  -1  -9   81.29   25.05
  -8   1   9   31.66   25.05
   8  -1  -8  335.55   28.83
  -8   1   8  374.78   33.08
   8  -1  -7  634.71   34.50
  -8   1   7  657.40   42.53
   8  -1  -6  776.97   46.79
  -8   1   6  824.23   49.15
   8  -1  -5  586.04   35.45
  -8   1   5  557.68   37.34
   8  -1  -4  359.66   34.03
  -8   1   4  339.81   33.08
   8  -1  -3    4.25   22.69
  -8   1   3   -2.84   23.16
   8  -1  -2   27.41   24.10
  -8   1   2   44.90   28.83
   8  -1  -1   79.40   35.45
  -8   1   1  137.53   29.30
   8  -1   0  111.06   22.69
  -8   1   0  119.57   28.36
   8  -1   1   99.72   24.58
  -8   1  -1   97.36   28.36
   8  -1   2   21.74   71.36
  -8   1  -2    5.20   20.79
   8  -1   3   16.54   28.83
  -8   1  -3   30.25   21.27
   8  -1   4   17.01   25.99
  -8   1  -4   14.65   23.16
   8  -1   5    1.89   32.14
  -8   1  -5   -8.98   23.63
   8  -1   6   55.30   39.23
  -8   1  -6   31.66   20.32
   8  -1   7   18.90   31.66
  -8   1  -7  119.57   34.50
   8  -1   8  232.52  140.37
  -8   1  -8  174.87   33.56
   8  -1   9  200.86   58.13
  -8   1  -9  181.48   33.08
   8   0 -13  153.60  117.21
  -8   0  13   17.49   22.69
   8   0 -12   17.01   24.58
  -8   0  12    6.62   36.86
   8   0 -11    1.89   27.88
  -8   0  11   10.40   34.03
   8   0 -10   35.92   51.51
  -8   0  10  -12.76   51.51
   8   0  -9   58.60   25.99
  -8   0   9   -6.62   30.25
   8   0  -8   -9.45   28.36
  -8   0   8    6.62   29.30
   8   0  -7  -12.76   25.05
  -8   0   7   19.38   26.94
   8   0  -6   33.08   20.32
  -8   0   6   13.71   31.19
   8   0  -5  112.48   21.27
  -8   0   5   69.47   27.41
   8   0  -4   27.88   23.63
  -8   0   4   58.60   26.94
   8   0  -3   75.14   22.69
  -8   0   3   93.58   29.30
   8   0  -2  330.83   29.77
  -8   0   2  345.00   36.86
   8   0  -1  500.02   37.81
  -8   0   1  545.86   38.28
   8   0   0  761.85   59.55
  -8   0   0  801.55   86.96
   8   0   1  711.28   57.66
  -8   0  -1  738.22   78.93
   8   0   2  290.65   48.68
  -8   0  -2  307.20   58.60
   8   0   3   56.71   26.47
  -8   0  -3   51.04   25.05
   8   0   4    6.14   34.50
  -8   0  -4   21.27   22.69
   8   0   5   10.40   34.03
  -8   0  -5   14.65   20.79
   8   0   6   25.05   32.61
  -8   0  -6   43.48   25.52
   8   0   7  -14.65  152.65
  -8   0  -7   29.30   32.14
   8   0   8   12.76   51.04
  -8   0  -8  -11.34   25.52
   8   0   9   -4.73   41.59
  -8   0  -9   16.54   44.90
   8   1 -13   -4.73   33.08
  -8  -1  13   25.99   72.78
   8   1 -12    1.89   23.63
  -8  -1  12   19.38   34.50
   8   1 -11   35.92   31.19
  -8  -1  11    9.45   32.14
   8   1 -10  177.70   34.03
  -8  -1  10  167.30   48.21
   8   1  -9  201.80   32.61
  -8  -1   9  223.54   34.03
   8   1  -8  321.37   33.56
  -8  -1   8  270.33   38.75
   8   1  -7  319.96   32.61
  -8  -1   7  325.16   46.32
   8   1  -6  221.65   25.99
  -8  -1   6  114.37   32.61
   8   1  -5   -2.36   19.85
  -8  -1   5   21.27   27.88
   8   1  -4    4.73   18.90
  -8  -1   4    2.36   28.83
   8   1  -3   14.18   17.96
  -8  -1   3    9.92   21.74
   8   1  -2   15.60   20.79
  -8  -1   2   -2.84   27.41
   8   1  -1  -13.71   22.21
  -8  -1   1    8.98   30.72
   8   1   0   15.60   26.47
  -8  -1   0   38.75   29.30
   8   1   1   94.05   40.17
  -8  -1  -1   52.93   24.10
   8   1   2   24.58   45.37
  -8  -1  -2    0.47   29.77
   8   1   3   17.49   30.25
  -8  -1  -3   11.82   23.63
   8   1   4   31.19   35.45
  -8  -1  -4    5.20   22.21
   8   1   5   99.72   32.61
  -8  -1  -5   57.19   23.16
   8   1   6   71.36   25.99
  -8  -1  -6  234.89   34.50
   8   1   7  177.23   56.71
  -8  -1  -7   14.65   38.75
  -8  -1  -8  112.48   56.24
  -8  -2  14   -7.56   56.71
  -8  -2  13   17.96   42.06
   8   2 -12  -12.76   26.47
  -8  -2  12   -3.31   41.12
   8   2 -11  -11.82   29.77
  -8  -2  11   -3.78   39.23
   8   2 -10    7.09   29.30
  -8  -2  10   21.27   31.66
   8   2  -9   34.50   27.88
  -8  -2   9   59.08   30.72
   8   2  -8   99.25   29.77
  -8  -2   8  104.92   28.36
   8   2  -7   96.41   25.52
  -8  -2   7  112.95   31.19
   8   2  -6   48.68   24.58
  -8  -2   6   18.43   28.36
   8   2  -5    8.98   20.79
  -8  -2   5   -8.51   23.63
   8   2  -4   69.00   25.99
  -8  -2   4   68.53   30.72
   8   2  -3  279.31   34.97
  -8  -2   3  306.72   31.19
   8   2  -2  509.95   63.80
  -8  -2   2  458.90   43.01
   8   2  -1  346.90   39.70
  -8  -2   1  439.05   39.23
   8   2   0  247.65   33.56
  -8  -2   0  293.02   32.14
   8   2   1   74.20   32.61
  -8  -2  -1   57.19   23.63
   8   2   2    0.47   46.32
  -8  -2  -2   -1.42   27.88
   8   2   3   29.77   27.41
  -8  -2  -3    3.78   21.27
   8   2   4   19.38   35.92
  -8  -2  -4   10.40   21.27
   8   2   5   11.34   49.62
  -8  -2  -5  -12.76   24.10
   8   2   6   -2.36  112.48
  -8  -2  -6    8.51   32.14
   8   2   7  -12.29   30.25
   8   3 -12  -32.61   32.14
   8   3 -11   16.07   30.72
  -8  -3  11    4.73   39.23
   8   3 -10  119.10   30.25
  -8  -3  10   25.52   37.34
   8   3  -9   48.21   26.47
  -8  -3   9  232.05   59.55
   8   3  -8   27.41   24.58
  -8  -3   8  120.52   50.10
   8   3  -7   21.74   23.16
  -8  -3   7  -10.87   47.26
   8   3  -6  -17.49   22.69
  -8  -3   6    8.03   27.41
   8   3  -5    5.20   28.36
  -8  -3   5   17.01   28.83
   8   3  -4   20.79   21.74
  -8  -3   4   11.34   28.36
   8   3  -3   37.34   25.52
  -8  -3   3   25.52   26.47
   8   3  -2  138.00   29.77
  -8  -3   2  130.44   28.36
   8   3  -1  151.24   33.56
  -8  -3   1  163.05   26.94
   8   3   0   18.43   47.26
  -8  -3   0   66.64   28.83
   8   3   1   43.01   42.53
  -8  -3  -1   27.41   29.30
   8   3   2    2.36   24.58
  -8  -3  -2    6.14   21.74
   8   3   3   68.06   37.81
  -8  -3  -3   56.71   28.83
   8   3   4   38.28   45.84
  -8  -3  -4   66.64   30.72
  -8  -4  11   -2.36   34.50
   8   4 -10   26.47   21.27
  -8  -4  10  115.32   55.77
   8   4  -9   21.74   16.54
  -8  -4   9   95.47   56.24
   8   4  -8   15.12   17.49
  -8  -4   8   71.36   42.53
   8   4  -7    7.56   20.32
  -8  -4   7   58.13   50.10
   8   4  -6    4.25   20.32
  -8  -4   6   15.12   26.47
   8   4  -5  122.88   31.66
  -8  -4   5   71.36   26.47
   8   4  -4  189.52   32.61
  -8  -4   4  103.03   30.25
   8   4  -3  115.32   43.01
  -8  -4   3  109.65   30.25
   8   4  -2   81.29   26.94
  -8  -4   2   45.84   27.41
   8   4  -1   35.92   38.28
  -8  -4   1   16.07   25.05
   8   4   0   26.94   29.77
  -8  -4   0   13.23   29.77
   8   4   1    6.14   28.36
  -8  -4  -1    2.36   23.16
  -8  -4  -2   -1.42   25.52
   8   4   3   16.07   28.36
  -8  -4  -3  -13.23   32.14
  -8  -4  -4  -12.76   28.36
   8   5  -9   -5.67   17.96
  -8  -5   9  -15.12   39.70
   8   5  -8   -6.62   20.79
  -8  -5   8  -46.79   68.53
   8   5  -7    7.56   36.86
  -8  -5   7   10.87   73.25
   8   5  -6    0.47   65.22
  -8  -5   6  -28.36   66.64
   8   5  -5   39.23   42.53
  -8  -5   5   82.71   80.34
   8   5  -4   67.58   21.27
  -8  -5   4   45.84   18.43
   8   5  -3    6.14   17.01
  -8  -5   3   71.84   27.41
   8   5  -2  102.08   51.99
  -8  -5   2   43.48   28.36
   8   5  -1   10.40   22.21
  -8  -5   1    4.25   19.85
   8   5   0   12.76   26.47
  -8  -5   0    6.14   25.99
   8   5   1   23.63   56.24
   8   6  -6   17.96   60.97
  -8  -6   6  -55.77   73.73
   8   6  -5   24.58   62.38
  -8  -6   5   30.72   52.93
   8   6  -4   27.41   44.90
  -8  -6   4  -29.30   65.69
  -8  -6   3    7.09   74.20
   9 -14   1  -36.86   50.57
   9 -14   2    6.14   20.32
   9 -14   4   -2.84   17.96
   9 -13  -2   11.82   21.74
   9 -13  -1   74.67   17.01
  -9  13   1   73.73   56.24
   9 -13   0   42.06   35.92
  -9  13   0   -1.89   31.66
   9 -13   1   19.38   27.41
  -9  13  -1   -0.95   27.88
   9 -13   2   14.65   38.28
   9 -13   3   22.69   44.90
  -9  13  -3    9.45   64.27
   9 -13   4  -22.21   26.94
  -9  13  -4    7.56   31.19
   9 -13   5   -7.56   25.52
  -9  13  -5   21.27   36.39
   9 -13   6   -3.78   38.28
  -9  13  -6   27.41   43.01
   9 -13   7  -11.82   48.21
  -9  13  -7   28.83   54.35
   9 -12  -4    0.00   46.32
  -9  12   4   -7.09   40.64
   9 -12  -3   -1.89   24.58
  -9  12   3   15.60   39.70
   9 -12  -2   14.18   29.77
  -9  12   2   22.69   50.57
   9 -12  -1   -5.20   28.36
   9 -12   0   31.19   23.16
  -9  12   0   69.95   38.75
   9 -12   1    4.73   21.74
  -9  12  -1  -16.54   30.25
   9 -12   2   -1.89   22.69
  -9  12  -2   -6.62   28.83
   9 -12   3  -13.71   30.72
  -9  12  -3    6.62   42.06
   9 -12   4   79.40   28.83
  -9  12  -4  103.97   44.43
   9 -12   5  232.52   48.68
  -9  12  -5  263.72   41.59
   9 -12   6  145.56   45.37
  -9  12  -6  176.28   45.37
   9 -12   7   30.72   51.51
  -9  12  -7   56.71   39.23
   9 -12   8    9.92   30.25
  -9  12  -8   26.47   27.88
   9 -12   9   19.85   34.03
  -9  12  -9   24.10   44.90
   9 -11  -5    2.84   26.47
  -9  11   5   57.66   67.58
   9 -11  -4   37.34   40.64
  -9  11   4  137.53   49.15
   9 -11  -3  181.01   37.81
  -9  11   3   43.01   41.59
   9 -11  -2  119.57   31.19
  -9  11   2  103.03   36.86
   9 -11  -1   47.73   27.88
  -9  11   1   31.66   36.39
   9 -11   0   26.47   30.25
  -9  11   0   -8.51   34.97
   9 -11   1   10.87   24.10
  -9  11  -1  -36.86   34.97
   9 -11   2    1.42   29.30
  -9  11  -2  -21.27   39.23
   9 -11   3   23.63   35.92
  -9  11  -3   12.29   36.86
   9 -11   4   93.10   28.36
  -9  11  -4    0.00   41.12
   9 -11   5  172.03   27.41
  -9  11  -5  117.68   35.45
   9 -11   6   54.35   43.01
  -9  11  -6   89.32   46.79
   9 -11   7   74.67   28.36
  -9  11  -7   86.96   28.83
   9 -11   8   16.07   29.77
  -9  11  -8   14.65   31.66
   9 -11   9    5.20   42.53
  -9  11  -9   17.49   31.19
   9 -11  10   22.21   32.61
  -9  11 -10   39.23   37.34
   9 -10  -6   41.12   42.06
  -9  10   6    2.36   49.62
   9 -10  -5   32.14   27.41
  -9  10   5   83.65   38.28
   9 -10  -4  110.12   31.66
  -9  10   4   96.41   27.88
   9 -10  -3  198.50   28.83
  -9  10   3  205.11   30.72
   9 -10  -2  211.73   33.56
  -9  10   2  281.68   66.64
   9 -10  -1   86.49   33.08
  -9  10   1  151.24   46.32
   9 -10   0   -0.95   26.94
  -9  10   0  -15.60   33.56
   9 -10   1   21.74   27.88
  -9  10  -1   22.69   35.45
   9 -10   2  222.13   32.61
  -9  10  -2  199.91   43.48
   9 -10   3  384.23   32.14
  -9  10  -3  366.27   40.17
   9 -10   4  221.18   31.19
  -9  10  -4  254.26   41.59
   9 -10   5   82.23   29.30
  -9  10  -5   90.27   35.45
   9 -10   6   26.94   52.93
  -9  10  -6   36.86   38.28
   9 -10   7   -3.31   35.45
  -9  10  -7    7.09   32.61
   9 -10   8    2.36   47.73
  -9  10  -8   -7.56   33.56
   9 -10   9   27.88   28.83
  -9  10  -9   28.36   39.23
   9 -10  10   37.81   34.50
  -9  10 -10   -6.14   28.83
  -9  10 -11   99.72   33.56
  -9  10 -12   15.60   25.05
   9  -9  -7  -10.87   43.48
  -9   9   7   16.54   48.21
   9  -9  -6   92.63   28.83
  -9   9   6  111.06   33.08
   9  -9  -5  121.46   31.66
  -9   9   5  106.34   33.08
   9  -9  -4   55.30   24.10
  -9   9   4  106.81   24.10
   9  -9  -3   27.41   24.58
  -9   9   3   20.32   39.70
   9  -9  -2  -19.85   25.52
  -9   9   2   -7.09   34.97
   9  -9  -1    5.20   28.83
  -9   9   1   -0.47   27.41
   9  -9   0   -9.45   22.21
  -9   9   0   11.82   27.88
   9  -9   1   67.58   25.52
  -9   9  -1   25.05   34.97
   9  -9   2  241.98   33.08
  -9   9  -2  219.76   34.50
   9  -9   3  423.93   36.39
  -9   9  -3  421.57   43.01
   9  -9   4  365.80   38.75
  -9   9  -4  315.70   49.15
   9  -9   5  294.91   30.25
  -9   9  -5  386.12   41.59
   9  -9   6  101.14   31.19
  -9   9  -6   44.90   36.86
   9  -9   7   14.65   42.53
  -9   9  -7   11.34   38.28
   9  -9   8   46.32   32.14
  -9   9  -8   57.66   32.61
   9  -9   9   43.95   50.10
  -9   9  -9   59.08   35.45
   9  -9  10  100.67   35.45
  -9   9 -10  104.45   30.72
   9  -9  11   57.66   53.40
  -9   9 -11   10.40   26.47
  -9   9 -12   10.87   21.27
  -9   8   9    6.62   54.82
   9  -8  -8   22.21   34.50
  -9   8   8  -24.10   56.24
   9  -8  -7   91.21   34.03
  -9   8   7  121.93   37.81
   9  -8  -6  273.64   35.45
  -9   8   6  289.24   36.86
   9  -8  -5  328.94   31.66
  -9   8   5  367.22   32.14
   9  -8  -4  298.69   35.45
  -9   8   4  370.53   51.51
   9  -8  -3  228.27   28.36
  -9   8   3  259.46   36.39
   9  -8  -2   27.41   25.52
  -9   8   2   34.03   23.16
   9  -8  -1   12.76   23.63
  -9   8   1   -0.47   33.08
   9  -8   0  105.39   33.56
  -9   8   0  128.08   34.97
   9  -8   1  198.97   25.99
  -9   8  -1  241.98   32.61
   9  -8   2  154.07   26.47
  -9   8  -2  150.29   31.19
   9  -8   3   97.36   29.77
  -9   8  -3   53.88   27.88
   9  -8   4    0.00   27.88
  -9   8  -4    3.31   24.58
   9  -8   5  -11.82   45.84
  -9   8  -5    2.84   35.45
   9  -8   6   28.83   36.39
  -9   8  -6   -0.95   33.08
   9  -8   7    8.51   24.58
  -9   8  -7    5.67   28.83
   9  -8   8   56.71   33.08
  -9   8  -8   42.06   41.12
   9  -8   9  151.71   39.70
  -9   8  -9  125.71   38.75
   9  -8  10  135.17   31.19
  -9   8 -10  170.14   28.83
   9  -8  11   11.82   37.81
  -9   8 -11   72.31   35.45
   9  -7  -9   -7.56   35.45
   9  -7  -8   62.38   34.97
  -9   7   8   74.67   55.30
   9  -7  -7   28.36   41.59
  -9   7   7   41.12   25.99
   9  -7  -6    1.42   23.63
  -9   7   6   -4.25   24.58
   9  -7  -5   24.10   24.10
  -9   7   5   45.37   45.37
   9  -7  -4   51.04   22.69
  -9   7   4   33.08   23.16
   9  -7  -3    8.51   21.27
  -9   7   3    4.25   27.88
   9  -7  -2  -13.23   25.52
  -9   7   2  -13.71   32.14
   9  -7  -1  123.35   24.10
  -9   7   1  109.17   28.83
   9  -7   0  328.46   29.30
  -9   7   0  358.71   37.34
   9  -7   1  803.44   68.06
  -9   7  -1  755.23   51.99
   9  -7   2  871.96   51.51
  -9   7  -2  722.15   61.44
   9  -7   3  669.69   43.01
  -9   7  -3  581.78   41.59
   9  -7   4  171.08   28.36
  -9   7  -4  158.32   36.86
   9  -7   5   12.29   24.10
  -9   7  -5   34.50   24.10
   9  -7   6   15.12   40.17
  -9   7  -6   35.45   39.70
   9  -7   7   99.25   35.92
  -9   7  -7  112.01   43.48
   9  -7   8   56.71   68.06
  -9   7  -8  106.81   36.86
   9  -7   9   27.88   60.97
  -9   7  -9   15.60   32.14
   9  -7  10   13.71   31.66
  -9   7 -10  -10.40   24.10
   9  -7  11    0.95   27.41
  -9   7 -11    0.47   26.47
   9  -6  -9   79.40   28.83
  -9   6   9   30.25   27.41
   9  -6  -8  272.22   34.03
  -9   6   8  179.12   36.86
   9  -6  -7  285.93   44.43
  -9   6   7  301.05   35.45
   9  -6  -6  412.59   37.34
  -9   6   6  399.83   65.22
   9  -6  -5  298.69   35.92
  -9   6   5  225.43   53.40
   9  -6  -4   84.12   26.94
  -9   6   4   35.45   22.69
   9  -6  -3   -0.95   18.90
  -9   6   3   -0.95   23.63
   9  -6  -2   85.54   22.21
  -9   6   2  121.93   27.41
   9  -6  -1   96.88   22.21
  -9   6   1  113.43   29.77
   9  -6   0   63.80   24.58
  -9   6   0   55.30   28.36
   9  -6   1   25.99   23.63
  -9   6  -1   -2.84   23.16
   9  -6   2   17.01   20.79
  -9   6  -2   38.28   23.63
   9  -6   3   42.06   22.21
  -9   6  -3   29.30   32.61
   9  -6   4    4.25   23.16
  -9   6  -4    0.95   25.05
   9  -6   5   25.52   43.48
  -9   6  -5   11.82   34.50
   9  -6   6   87.43   33.56
  -9   6  -6  120.04   34.03
   9  -6   7  249.54   66.64
  -9   6  -7  242.92   45.84
   9  -6   8  269.39   50.57
  -9   6  -8  269.86   45.37
   9  -6   9  229.69   40.17
  -9   6  -9  276.95   36.86
   9  -6  10   58.13   26.94
  -9   6 -10   91.69   23.63
   9  -6  11   14.65   31.19
  -9   6 -11   33.56   40.64
   9  -5 -10    7.56   30.25
  -9   5  10    9.45   26.47
   9  -5  -9  -27.88   28.83
  -9   5   9   26.94   23.63
   9  -5  -8   -7.56   23.63
  -9   5   8    9.92   25.99
   9  -5  -7   57.19   22.21
  -9   5   7   70.42   21.74
   9  -5  -6   79.87   24.58
  -9   5   6   76.56   62.86
   9  -5  -5   35.92   22.69
  -9   5   5   43.48   56.24
   9  -5  -4   18.43   20.32
  -9   5   4   31.19   34.50
   9  -5  -3  178.65   27.88
  -9   5   3  115.32   45.37
   9  -5  -2  451.34   29.77
  -9   5   2  475.45   46.32
   9  -5  -1  995.79   54.82
  -9   5   1 1059.12   89.32
   9  -5   0 1296.37   63.33
  -9   5   0 1143.24   75.14
   9  -5   1  905.05   50.57
  -9   5  -1  793.98   51.99
   9  -5   2  214.56   27.88
  -9   5  -2  235.83   31.19
   9  -5   3   42.06   23.63
  -9   5  -3   42.53   24.58
   9  -5   4    7.56   19.85
  -9   5  -4   17.96   25.99
   9  -5   5  -20.32   32.61
  -9   5  -5    0.00   29.77
   9  -5   6  -28.36   49.62
  -9   5  -6   11.82   33.08
   9  -5   7   14.18   29.30
  -9   5  -7   -2.36   32.14
   9  -5   8   10.87   32.14
  -9   5  -8    1.42   25.52
   9  -5   9    3.31   35.92
  -9   5  -9   11.82   25.52
   9  -5  10   -1.89   57.19
  -9   5 -10   14.18   32.61
   9  -5  11   -6.14   45.37
  -9   4  12   -3.31   28.83
   9  -4 -11   44.90   33.08
  -9   4  11   10.40   35.45
   9  -4 -10  206.53   36.86
  -9   4  10  195.66   43.95
   9  -4  -9  247.65   34.97
  -9   4   9  139.42   68.53
   9  -4  -8  204.64   46.32
  -9   4   8  432.91   46.32
   9  -4  -7  340.75   34.97
  -9   4   7  350.20   35.45
   9  -4  -6   46.79   30.25
  -9   4   6   63.33   28.83
   9  -4  -5    9.92   25.52
  -9   4   5  -18.90   25.99
   9  -4  -4   17.96   21.74
  -9   4   4   25.05   25.99
   9  -4  -3    9.92   21.27
  -9   4   3    8.51   21.74
   9  -4  -2   21.27   18.90
  -9   4   2   22.69   22.21
   9  -4  -1   81.29   24.10
  -9   4   1   99.25   25.99
   9  -4   0  195.19   29.77
  -9   4   0  191.88   33.56
   9  -4   1  193.30   27.41
  -9   4  -1  177.23   37.34
   9  -4   2   88.85   21.74
  -9   4  -2  108.70   25.52
   9  -4   3    5.20   20.32
  -9   4  -3   21.27   28.36
   9  -4   4   79.87   40.64
  -9   4  -4   94.52   26.47
   9  -4   5  372.89   38.75
  -9   4  -5  441.89   39.70
   9  -4   6  433.38   45.84
  -9   4  -6  434.33   43.95
   9  -4   7  372.42   37.34
  -9   4  -7  398.88   39.23
   9  -4   8  174.39   34.50
  -9   4  -8   15.12   30.25
   9  -4   9   56.24   29.30
  -9   4  -9   39.70   34.50
   9  -4  10  -26.47   35.45
  -9   4 -10   11.82   58.60
  -9   3  12    6.62   39.70
   9  -3 -11    9.92   27.88
  -9   3  11    2.36   24.10
   9  -3 -10   72.78   42.53
  -9   3  10   28.83   38.28
   9  -3  -9  112.01   34.03
  -9   3   9  128.08   32.14
   9  -3  -8  199.44   29.77
  -9   3   8  201.33   32.14
   9  -3  -7  122.88   29.77
  -9   3   7  218.35   43.01
   9  -3  -6   33.56   25.05
  -9   3   6    5.20   30.25
   9  -3  -5  133.75   36.86
  -9   3   5   89.80   30.72
   9  -3  -4  287.82   29.77
  -9   3   4  296.80   31.66
   9  -3  -3  694.74   47.26
  -9   3   3  619.12   43.01
   9  -3  -2  931.04   49.15
  -9   3   2  909.77   48.21
   9  -3  -1  625.26   38.28
  -9   3   1  623.84   40.17
   9  -3   0  181.95   24.10
  -9   3   0  199.91   30.72
   9  -3   1   44.43   27.88
  -9   3  -1   43.95   28.36
   9  -3   2    1.42   24.10
  -9   3  -2   -5.20   21.74
   9  -3   3   -5.20   19.38
  -9   3  -3    0.00   29.30
   9  -3   4    7.56   27.88
  -9   3  -4    9.45   26.47
   9  -3   5   34.97   44.90
  -9   3  -5   30.72   25.05
   9  -3   6  106.81   34.50
  -9   3  -6  138.00   26.94
   9  -3   7   80.34   27.88
  -9   3  -7  101.61   34.50
   9  -3   8   19.85   25.52
  -9   3  -8   27.41   40.17
   9  -3   9   -9.45   35.45
  -9   3  -9   26.47   27.88
   9  -2 -13   -4.25   87.91
   9  -2 -12   64.27   39.70
  -9   2  12  164.94   73.73
   9  -2 -11   48.21   29.30
  -9   2  11   48.68   31.66
   9  -2 -10   51.51   38.28
  -9   2  10  116.73   35.92
   9  -2  -9   57.66   27.88
  -9   2   9  127.60   67.58
   9  -2  -8   -0.47   25.99
  -9   2   8   -8.98   25.52
   9  -2  -7   -2.84   22.21
  -9   2   7  -42.06   34.50
   9  -2  -6    5.20   20.79
  -9   2   6   -6.14   24.10
   9  -2  -5   27.88   25.05
  -9   2   5    9.45   20.79
   9  -2  -4   79.87   25.99
  -9   2   4   79.87   32.14
   9  -2  -3  249.54   25.52
  -9   2   3  253.32   32.14
   9  -2  -2  441.89   35.45
  -9   2   2  408.81   43.01
   9  -2  -1  283.09   34.50
  -9   2   1  316.65   46.32
   9  -2   0  231.58   30.25
  -9   2   0  260.88   35.92
   9  -2   1   10.40   20.79
  -9   2  -1    2.84   24.10
   9  -2   2   41.59   24.58
  -9   2  -2   35.92   31.19
   9  -2   3  255.68   36.39
  -9   2  -3  380.92   39.23
   9  -2   4  339.33   32.61
  -9   2  -4  354.46   34.03
   9  -2   5  277.42   34.03
  -9   2  -5  373.83   40.17
   9  -2   6  190.46   69.95
  -9   2  -6  185.26   33.08
   9  -2   7    8.51   31.66
  -9   2  -7    8.51   24.58
   9  -2   8  -13.23  126.66
  -9   2  -8   21.74   39.23
   9  -2   9  -19.38   68.53
  -9   2  -9   -2.36   25.99
   9  -1 -12   40.17   44.43
  -9   1  12   76.09   55.30
   9  -1 -11  119.57   34.50
  -9   1  11  110.59   46.32
   9  -1 -10  131.86   33.08
  -9   1  10   74.20   38.75
   9  -1  -9  142.26   26.47
  -9   1   9  139.89   31.19
   9  -1  -8   45.84   24.58
  -9   1   8   85.07   60.49
   9  -1  -7    7.56   27.88
  -9   1   7   10.87   32.61
   9  -1  -6   96.88   29.77
  -9   1   6   51.51   32.14
   9  -1  -5  291.60   35.45
  -9   1   5  268.44   41.12
   9  -1  -4  379.03   34.50
  -9   1   4  406.44   42.06
   9  -1  -3  288.29   33.56
  -9   1   3  294.44   30.72
   9  -1  -2  113.90   26.47
  -9   1   2  102.08   27.41
   9  -1  -1    5.20   17.01
  -9   1   1    8.03   24.10
   9  -1   0    3.78   20.32
  -9   1   0   16.07   29.30
   9  -1   1   -7.09   25.05
  -9   1  -1    2.84   29.77
   9  -1   2   36.39   28.83
  -9   1  -2   34.50   26.94
   9  -1   3   82.23   35.92
  -9   1  -3   86.01   28.83
   9  -1   4  179.12   29.30
  -9   1  -4  152.18   33.08
   9  -1   5  126.66   35.92
  -9   1  -5  197.08   34.50
   9  -1   6   32.61   39.23
  -9   1  -6   97.83   34.03
   9  -1   7   17.96   45.84
  -9   1  -7    3.78   29.30
   9  -1   8   -8.51   37.34
  -9   1  -8   -0.47   35.92
   9   0 -12    5.67   27.88
   9   0 -11    4.25   24.58
  -9   0  11   21.27   27.41
   9   0 -10   25.05   33.08
  -9   0  10   18.90   38.28
   9   0  -9    5.20   28.83
  -9   0   9   24.58   29.30
   9   0  -8  -11.34   33.08
  -9   0   8   10.87   23.63
   9   0  -7   19.85   24.10
  -9   0   7    3.31   27.88
   9   0  -6   71.84   30.25
  -9   0   6   77.51   37.81
   9   0  -5  233.00   29.77
  -9   0   5  266.08   39.23
   9   0  -4  407.39   38.75
  -9   0   4  256.63   69.95
   9   0  -3  304.83   36.86
  -9   0   3  288.76   39.70
   9   0  -2  205.59   25.52
  -9   0   2  197.08   33.08
   9   0  -1    3.78   23.63
  -9   0   1    8.03   29.30
   9   0   0   34.97   24.10
  -9   0   0   42.06   25.99
   9   0   1  186.68   32.61
  -9   0  -1  113.90   36.86
   9   0   2  125.24   34.50
  -9   0  -2  170.61   27.41
   9   0   3  121.93   30.72
  -9   0  -3   75.14   27.88
   9   0   4   45.37   28.83
  -9   0  -4   49.62   36.39
   9   0   5    9.92   45.37
  -9   0  -5    2.36   37.81
   9   0   6    8.98   25.52
  -9   0  -6   10.87   33.08
   9   0   7   20.32   39.70
  -9   0  -7   -6.14   27.88
  -9  -1  13   33.08   51.04
  -9  -1  12  177.23  115.32
   9   1 -11  139.42   44.90
   9   1 -10   27.41   30.72
  -9  -1  10   19.38   44.90
   9   1  -9   -4.25   24.10
  -9  -1   9    7.09   32.14
   9   1  -8   25.05   26.47
  -9  -1   8    4.73   65.69
   9   1  -7  106.34   24.10
  -9  -1   7  113.90   35.92
   9   1  -6  112.48   29.30
  -9  -1   6   91.21   35.45
   9   1  -5   62.38   21.74
  -9  -1   5   37.81   30.72
   9   1  -4   17.49   37.81
  -9  -1   4    1.42   31.66
   9   1  -3  -22.21   27.88
  -9  -1   3   -9.92   31.66
   9   1  -2   25.99   38.28
  -9  -1   2   22.21   32.14
   9   1  -1    0.00   26.94
  -9  -1   1    0.95   31.19
   9   1   0   33.08   59.55
  -9  -1   0   75.62   27.41
   9   1   1  157.38   48.21
  -9  -1  -1  137.53   34.03
   9   1   2  229.22   33.56
  -9  -1  -2  212.67   33.08
   9   1   3  133.75   41.12
  -9  -1  -3  189.04   34.50
   9   1   4  119.10   45.37
  -9  -1  -4  129.97   40.17
   9   1   5    7.56   35.45
  -9  -1  -5   30.25   36.86
   9   1   6   -7.56   42.53
  -9  -1  -6  -11.82   25.05
   9   2 -11    2.84   26.47
   9   2 -10   -7.09   19.85
  -9  -2  10   -8.51   42.53
   9   2  -9    4.25   25.99
  -9  -2   9   51.51   73.25
   9   2  -8   40.17   18.90
  -9  -2   8   68.53   29.77
   9   2  -7  131.39   23.63
  -9  -2   7   71.84   35.45
   9   2  -6  229.69   30.25
  -9  -2   6  461.74   61.44
   9   2  -5  269.39   33.56
  -9  -2   5  208.89   41.59
   9   2  -4  182.90   25.52
  -9  -2   4  143.67   32.14
   9   2  -3   15.60   22.21
  -9  -2   3   14.18   33.08
   9   2  -2  -12.76   31.66
  -9  -2   2   22.21   30.25
   9   2  -1   20.32   33.56
  -9  -2   1    2.84   22.21
   9   2   0   44.90   29.30
  -9  -2   0   49.62   26.94
   9   2   1    4.25   48.21
  -9  -2  -1   48.21   30.25
   9   2   2   16.54   33.56
  -9  -2  -2   25.05   28.36
   9   2   3  -24.58   49.15
  -9  -2  -3  -15.12   30.25
   9   2   4    7.09   38.28
  -9  -2  -4   14.18   28.36
   9   2   5   -2.84   51.51
  -9  -2  -5    8.03   24.10
   9   3 -10    6.62   44.90
  -9  -3  10   -1.89   46.79
   9   3  -9   15.12   25.99
  -9  -3   9   25.05   31.66
   9   3  -8    4.73   24.10
  -9  -3   8   18.90   51.51
   9   3  -7  -15.12   27.41
  -9  -3   7   31.19   41.12
   9   3  -6   -1.89   27.41
  -9  -3   6    6.14   24.58
   9   3  -5   20.79   17.96
  -9  -3   5    0.47   34.03
   9   3  -4   -4.25   17.49
  -9  -3   4   22.21   30.25
   9   3  -3    7.56   35.45
  -9  -3   3    8.98   32.14
   9   3  -2   17.49   28.83
  -9  -3   2    6.14   30.25
   9   3  -1  135.17   56.71
  -9  -3   1  101.14   33.08
   9   3   0  121.46   24.58
  -9  -3   0  106.34   33.08
   9   3   1  168.72   37.81
  -9  -3  -1  153.13   26.94
  -9  -3  -2  123.82   28.83
  -9  -3  -3   33.08   38.28
  -9  -3  -4    7.09   28.83
   9   4  -8   54.82   28.83
  -9  -4   8   -5.20   86.49
   9   4  -7   61.44   30.25
  -9  -4   7   57.66   54.82
   9   4  -6   48.68   29.30
  -9  -4   6  160.69   68.06
   9   4  -5   -5.67   25.05
  -9  -4   5   -0.47   28.83
   9   4  -4   18.43   46.79
  -9  -4   4  -18.43   30.72
   9   4  -3    3.31   59.08
  -9  -4   3   -0.47   39.70
   9   4  -2    7.09   40.17
  -9  -4   2    2.84   21.74
   9   4  -1    1.89   35.92
  -9  -4   1   -1.42   25.99
   9   4   0    8.03   23.16
  -9  -4   0  -12.76   39.70
  -9  -5   2  -22.69   39.70
  -9  -5   1   94.05   75.14
  10 -14   2   -1.42   23.63
  10 -14   4   60.02   40.17
  10 -13  -1  -11.34   21.74
  10 -13   0    0.00   16.54
  10 -13   1    0.47   38.75
  10 -13   2    5.20   23.16
 -10  13  -2   28.83   43.95
  10 -13   3    3.78   28.36
 -10  13  -3   12.29   43.48
  10 -13   4    2.36   15.60
 -10  13  -4   20.32   46.32
  10 -13   5    8.51   21.27
 -10  13  -5  -42.53   46.32
  10 -13   6    7.09   32.61
 -10  12   3   34.97   47.26
  10 -12  -1   31.66   31.66
 -10  12   1   -1.89   27.88
  10 -12   0   81.76   36.39
 -10  12   0  127.13   63.80
  10 -12   1   90.74   27.88
 -10  12  -1    5.67   43.01
  10 -12   2  120.52   41.12
 -10  12  -2  147.93   45.84
  10 -12   3   37.34   26.47
 -10  12  -3   36.39   55.30
  10 -12   4  -12.29   35.92
 -10  12  -4   33.08   43.95
  10 -12   5   24.58   44.90
 -10  12  -5  -17.49   51.99
  10 -12   6   11.82   30.72
 -10  12  -6  -22.21   45.37
  10 -12   7   28.83   40.17
 -10  12  -7   40.64   40.64
  10 -12   8    8.98   37.34
 -10  12  -8   11.34   50.10
  10 -12   9  -47.73   60.49
 -10  12  -9    6.62   46.32
 -10  11   5   -0.95   60.02
  10 -11  -4    5.67   25.52
 -10  11   4    2.84   36.86
  10 -11  -3   -0.47   29.30
 -10  11   3   13.71   36.39
  10 -11  -2   15.12   24.58
 -10  11   2  -19.38   84.12
  10 -11  -1   12.76   26.47
 -10  11   1   21.27   39.23
  10 -11   0   19.38   25.52
 -10  11   0   20.79   34.50
  10 -11   1   23.16   28.36
 -10  11  -1   -2.36   37.34
  10 -11   2   51.04   25.99
 -10  11  -2   36.39   32.14
  10 -11   3   11.82   25.52
 -10  11  -3    0.00   32.14
  10 -11   4    3.78   25.99
 -10  11  -4  -19.38   32.14
  10 -11   5   25.52   24.10
 -10  11  -5   82.23   48.21
  10 -11   6  -16.07   81.29
 -10  11  -6   82.71   48.68
  10 -11   7  221.18   41.59
 -10  11  -7  267.50   52.46
  10 -11   8  177.70   81.76
 -10  11  -8  200.39   48.21
  10 -11   9   45.37   49.62
 -10  11  -9   45.37   51.99
  10 -10  -5    7.56   28.36
 -10  10   5  -20.79   29.30
  10 -10  -4  -12.29   37.34
 -10  10   4  -12.29   27.41
  10 -10  -3   77.04   40.17
 -10  10   3   62.86   27.88
  10 -10  -2  129.50   34.03
 -10  10   2  155.02   45.37
  10 -10  -1  294.91   33.08
 -10  10   1  256.63   37.81
  10 -10   0  267.50   33.08
 -10  10   0  280.73   45.84
  10 -10   1  161.16   29.77
 -10  10  -1  126.19   37.34
  10 -10   2   64.75   29.30
 -10  10  -2  105.39   46.79
  10 -10   3   44.90   25.52
 -10  10  -3   39.23   39.23
  10 -10   4   -3.31   34.50
 -10  10  -4  -13.71   37.34
  10 -10   5   22.21   26.94
 -10  10  -5   -2.36   36.86
  10 -10   6    1.89   29.77
 -10  10  -6   13.71   40.17
  10 -10   7  -49.15   59.08
 -10  10  -7   69.47   59.55
  10 -10   8   16.54   49.15
 -10  10  -8   35.45   47.26
 -10  10  -9   14.65   47.26
  10 -10  10    5.20   48.68
 -10   9   7   -1.89   64.27
  10  -9  -6   10.40   33.08
 -10   9   6   -3.31   31.19
  10  -9  -5    0.47   31.66
 -10   9   5    4.73   37.34
  10  -9  -4    1.89   28.83
 -10   9   4    0.95   25.05
  10  -9  -3   -5.20   34.50
 -10   9   3  -16.54   41.12
  10  -9  -2   20.32   39.70
 -10   9   2    2.36   23.16
  10  -9  -1  128.08   30.25
 -10   9   1   77.51   36.39
  10  -9   0  213.15   29.30
 -10   9   0  169.19   41.12
  10  -9   1  104.92   23.63
 -10   9  -1  109.65   32.14
  10  -9   2   -8.98   27.41
 -10   9  -2    5.67   34.03
  10  -9   3   99.72   21.74
 -10   9  -3   69.00   28.36
  10  -9   4  190.46   34.03
 -10   9  -4  209.37   45.37
  10  -9   5  300.11   38.28
 -10   9  -5  310.98   42.06
  10  -9   6  233.00   39.23
 -10   9  -6  216.46   39.70
  10  -9   7  179.59   51.51
 -10   9  -7  172.50   40.64
  10  -9   8   57.66   33.08
 -10   9  -8  108.23   35.92
  10  -9   9  -15.12   35.45
 -10   9  -9    5.20   36.39
  10  -9  10   -9.45   28.36
 -10   9 -10   26.47   28.83
 -10   9 -11    9.92   55.77
 -10   8   9  142.73   73.73
  10  -8  -8   32.14   57.19
 -10   8   8  234.89   88.85
  10  -8  -7   10.87   26.47
 -10   8   7   34.03   27.88
  10  -8  -6    1.42   29.77
 -10   8   6  -27.41   33.08
  10  -8  -5   59.55   27.41
 -10   8   5   34.50   40.17
  10  -8  -4  178.17   35.92
 -10   8   4  167.78   42.53
  10  -8  -3  338.86   41.12
 -10   8   3  363.91   39.70
  10  -8  -2  370.05   33.56
 -10   8   2  302.00   51.04
  10  -8  -1  151.24   26.47
 -10   8   1  138.47   38.28
  10  -8   0   56.71   30.25
 -10   8   0   77.98   29.30
  10  -8   1   -1.42   21.74
 -10   8  -1   35.92   34.03
  10  -8   2  -16.54   20.32
 -10   8  -2    8.51   28.36
  10  -8   3    0.95   29.30
 -10   8  -3  -20.79   32.61
  10  -8   4   43.48   26.47
 -10   8  -4   16.07   28.36
  10  -8   5  129.02   29.30
 -10   8  -5  175.34   34.03
  10  -8   6   97.36   37.81
 -10   8  -6   53.40   42.53
  10  -8   7   80.34   34.03
 -10   8  -7   95.94   44.43
  10  -8   8   14.18   38.28
 -10   8  -8   32.14   33.08
  10  -8   9   11.82   35.92
 -10   8  -9    1.42   43.48
  10  -8  10  -12.76   42.53
 -10   8 -10    9.45   28.36
 -10   8 -11    5.67   51.04
  10  -7  -8    0.00   21.27
 -10   7   8   -3.31   50.57
  10  -7  -7   -0.47   23.16
 -10   7   7    0.47   26.47
  10  -7  -6    8.03   23.63
 -10   7   6   25.99   33.08
  10  -7  -5   44.43   29.30
 -10   7   5   28.36   30.72
  10  -7  -4  120.52   28.36
 -10   7   4   98.30   39.70
  10  -7  -3  322.79   34.97
 -10   7   3  323.74   40.64
  10  -7  -2  346.90   37.81
 -10   7   2  395.10   35.45
  10  -7  -1  250.01   34.97
 -10   7   1  232.05   36.39
  10  -7   0   52.46   25.99
 -10   7   0   41.12   25.99
  10  -7   1   35.92   31.19
 -10   7  -1   25.99   26.94
  10  -7   2  168.25   31.66
 -10   7  -2  176.76   43.48
  10  -7   3  298.69   40.64
 -10   7  -3  347.84   35.92
  10  -7   4  383.29   40.17
 -10   7  -4  327.05   39.70
  10  -7   5  224.02   34.97
 -10   7  -5  186.68   46.32
  10  -7   6   86.96   28.36
 -10   7  -6   81.76   42.53
  10  -7   7    4.73   66.17
 -10   7  -7   -4.73   46.79
  10  -7   8    8.51   52.46
 -10   7  -8    4.25   38.28
  10  -7   9   -5.20   45.37
 -10   7  -9   -1.89   26.94
  10  -7  10  -45.84   48.68
 -10   7 -10    1.89   19.85
  10  -6  -8  -24.10   32.14
 -10   6   8    7.09   40.64
  10  -6  -7   35.45   21.27
 -10   6   7   40.64   25.99
  10  -6  -6  109.17   32.14
 -10   6   6  127.13   42.53
  10  -6  -5  171.56   34.50
 -10   6   5  168.72   32.61
  10  -6  -4  189.99   30.25
 -10   6   4  197.08   32.61
  10  -6  -3   53.40   28.83
 -10   6   3  104.92   30.25
  10  -6  -2   18.43   25.05
 -10   6   2    5.67   24.58
  10  -6  -1   10.40   21.74
 -10   6   1   12.76   29.30
  10  -6   0    4.25   22.21
 -10   6   0   11.82   32.61
  10  -6   1    1.42   24.58
 -10   6  -1   -3.78   25.52
  10  -6   2  131.86   25.05
 -10   6  -2  116.73   35.92
  10  -6   3  346.90   32.14
 -10   6  -3  358.71   38.28
  10  -6   4  340.28   44.90
 -10   6  -4  335.55   44.43
  10  -6   5  350.68   37.34
 -10   6  -5  174.87   47.26
  10  -6   6  110.59   51.51
 -10   6  -6  118.62   45.84
  10  -6   7   21.74   28.83
 -10   6  -7   13.23   29.30
  10  -6   8  -16.54   26.94
 -10   6  -8   10.40   26.94
  10  -6   9   20.32   31.66
 -10   6  -9   55.30   32.14
  10  -6  10  127.60   89.80
 -10   6 -10  -11.34   51.51
  10  -6  11   22.69   57.19
  10  -5  -9  -10.40   25.05
 -10   5   9   25.99   69.47
  10  -5  -8   -8.03   22.21
 -10   5   8    5.20   30.72
  10  -5  -7   65.22   33.08
 -10   5   7    4.73   50.57
  10  -5  -6  168.72   32.61
 -10   5   6  155.02   40.17
  10  -5  -5  338.86   34.03
 -10   5   5  424.40   40.17
  10  -5  -4  409.75   37.34
 -10   5   4  410.70   43.95
  10  -5  -3  379.98   32.14
 -10   5   3  364.38   38.75
  10  -5  -2  134.22   29.77
 -10   5   2  132.33   26.47
  10  -5  -1   -8.51   18.43
 -10   5   1  -17.96   29.30
  10  -5   0   82.23   29.77
 -10   5   0  104.92   34.50
  10  -5   1  250.48   31.19
 -10   5  -1  254.26   34.97
  10  -5   2  276.48   34.50
 -10   5  -2  198.50   56.24
  10  -5   3  130.44   25.99
 -10   5  -3  153.13   60.02
  10  -5   4   12.76   32.61
 -10   5  -4  -15.12   64.27
  10  -5   5   12.76   25.05
 -10   5  -5    8.03   45.37
  10  -5   6    7.56   52.93
 -10   5  -6   -5.67   32.61
  10  -5   7   12.29   40.17
 -10   5  -7    0.47   27.88
  10  -5   8   18.90   52.46
 -10   5  -8    4.73   34.03
 -10   5  -9    5.20   61.44
  10  -4 -10   11.82   38.28
 -10   4  10    8.98   17.49
  10  -4  -9   19.38   26.94
 -10   4   9   -1.42   33.56
  10  -4  -8   68.53   31.19
 -10   4   8   63.80   26.47
  10  -4  -7   41.12   25.52
 -10   4   7   15.60   63.80
  10  -4  -6   79.87   28.36
 -10   4   6   84.12   29.30
  10  -4  -5   28.83   32.14
 -10   4   5   33.08   33.08
  10  -4  -4   -2.84   28.83
 -10   4   4  -22.69   33.08
  10  -4  -3   16.54   23.16
 -10   4   3   22.21   29.77
  10  -4  -2   -1.89   23.16
 -10   4   2   13.23   25.52
  10  -4  -1   38.75   21.74
 -10   4   1   48.68   32.61
  10  -4   0  236.78   28.83
 -10   4   0  226.38   34.97
  10  -4   1  555.79   47.26
 -10   4  -1  629.99   46.79
  10  -4   2  604.94   38.75
 -10   4  -2  688.59   61.91
  10  -4   3  485.84   36.86
 -10   4  -3  592.65   51.51
  10  -4   4  214.56   36.39
 -10   4  -4  173.45   34.97
  10  -4   5   27.41   24.10
 -10   4  -5   63.33   26.47
  10  -4   6  -19.85   31.66
 -10   4  -6    8.03   28.36
  10  -4   7   25.52   34.50
 -10   4  -7   28.36   31.19
  10  -4   8    8.98   40.17
 -10   4  -8   30.72   38.75
  10  -3 -11   26.94   67.58
 -10   3  11    5.20   20.32
  10  -3 -10   13.71   27.88
 -10   3  10   11.34   27.41
  10  -3  -9   51.04   32.61
 -10   3   9   63.80   30.25
  10  -3  -8  128.55   32.14
 -10   3   8  124.77   38.75
  10  -3  -7  320.90   35.92
 -10   3   7  390.85   42.06
  10  -3  -6  410.23   38.75
 -10   3   6  365.80   57.66
  10  -3  -5  330.35   37.34
 -10   3   5  340.28   47.73
  10  -3  -4   98.30   38.28
 -10   3   4   87.91   41.12
  10  -3  -3   15.60   21.74
 -10   3   3  -11.82   24.58
  10  -3  -2   11.34   20.79
 -10   3   2   22.21   29.77
  10  -3  -1   98.78   29.30
 -10   3   1   83.18   36.86
  10  -3   0   49.62   20.32
 -10   3   0   85.07   32.14
  10  -3   1   10.40   26.47
 -10   3  -1   22.69   38.28
  10  -3   2    7.09   39.70
 -10   3  -2    2.84   26.47
  10  -3   3   -6.62   24.58
 -10   3  -3   18.43   29.77
  10  -3   4  -14.65   42.06
 -10   3  -4   13.23   35.45
  10  -3   5   -4.73   42.53
 -10   3  -5    5.67   32.61
  10  -3   6   42.53   47.73
 -10   3  -6   43.48   35.45
  10  -3   7  141.31   46.79
 -10   3  -7   85.07   26.94
 -10   3  -8  173.45   69.95
  10  -2 -11   53.40   51.04
 -10   2  11  -28.36   53.88
  10  -2 -10    3.78   32.61
 -10   2  10   -1.89   57.19
  10  -2  -9   -8.98   45.84
 -10   2   9   -1.42   35.45
  10  -2  -8   23.63   29.30
 -10   2   8   28.36   46.79
  10  -2  -7   10.87   28.36
 -10   2   7   -0.95   33.08
  10  -2  -6   26.47   34.03
 -10   2   6   39.70   38.75
  10  -2  -5   29.30   27.41
 -10   2   5   69.47   32.14
  10  -2  -4   10.87   22.69
 -10   2   4   17.96   34.03
  10  -2  -3    4.73   26.47
 -10   2   3    0.47   31.19
  10  -2  -2  134.22   29.30
 -10   2   2  150.76   32.14
  10  -2  -1  496.71   37.34
 -10   2   1  440.47   40.64
  10  -2   0  455.12   48.68
 -10   2   0  189.04   75.62
  10  -2   1  501.91   35.92
 -10   2  -1  372.42   69.47
  10  -2   2  196.61   44.90
 -10   2  -2  205.11   44.43
  10  -2   3   45.37   34.03
 -10   2  -3   35.92   36.86
  10  -2   4    4.25   25.99
 -10   2  -4   27.41   29.30
  10  -2   5   10.87   31.19
 -10   2  -5   43.01   26.47
  10  -2   6    6.14   89.32
 -10   2  -6   -2.36   34.03
  10  -2   7   11.34   61.91
 -10   2  -7   10.87   34.97
  10  -1 -11    3.31   24.58
 -10   1  11   22.21   40.17
  10  -1 -10   14.65   31.19
 -10   1  10   35.92   41.59
  10  -1  -9   52.93   36.86
 -10   1   9   76.09   37.81
  10  -1  -8  186.68   34.97
 -10   1   8  213.62   39.70
  10  -1  -7  201.33   36.86
 -10   1   7  253.32   38.28
  10  -1  -6   65.69   35.92
 -10   1   6   37.34   35.45
  10  -1  -5   -0.95   24.58
 -10   1   5    6.14   37.34
  10  -1  -4    8.98   28.36
 -10   1   4   -4.73   29.77
  10  -1  -3   25.99   23.63
 -10   1   3    8.03   27.41
  10  -1  -2   17.49   22.21
 -10   1   2   -8.98   34.03
  10  -1  -1   -7.56   34.97
 -10   1   1  -14.18   37.34
  10  -1   0   50.57   27.88
 -10   1   0   73.73   31.19
  10  -1   1   80.82   86.49
 -10   1  -1   21.74   53.40
  10  -1   2   35.45   36.39
 -10   1  -2   35.45   41.12
  10  -1   3   29.30   28.36
 -10   1  -3   31.19   31.19
  10  -1   4   34.50   37.34
 -10   1  -4   12.29   30.25
  10  -1   5  144.62   39.70
 -10   1  -5   90.74   31.66
  10  -1   6   57.19   28.36
 -10   1  -6   84.12   37.81
  10   0 -11   22.69   47.73
 -10   0  11   28.83   57.66
  10   0 -10   -2.36   24.10
 -10   0  10   16.07   67.58
  10   0  -9   16.54   23.63
 -10   0   9   41.59   41.12
  10   0  -8   58.13   24.58
 -10   0   8   51.99   45.37
  10   0  -7   64.75   28.36
 -10   0   7   21.27   29.77
  10   0  -6   11.82   29.77
 -10   0   6   23.63   39.70
  10   0  -5    3.31   21.74
 -10   0   5   -0.95   32.61
  10   0  -4   20.79   32.61
 -10   0   4   76.56   39.23
  10   0  -3  229.69   30.25
 -10   0   3  217.87   30.25
  10   0  -2  400.77   39.23
 -10   0   2  361.55   46.32
  10   0  -1  323.26   33.56
 -10   0   1  328.46   46.79
  10   0   0  113.90   28.83
 -10   0   0  137.06   31.66
  10   0   1   21.74   31.19
 -10   0  -1   36.39   36.86
  10   0   2  -17.96   51.04
 -10   0  -2   16.54   34.97
  10   0   3   10.40   31.19
 -10   0  -3  -10.40   31.19
  10   0   4   14.18   60.49
 -10   0  -4   -6.14   29.77
  10   0   5   -0.47   58.60
 -10   0  -5    4.25   24.58
  10   0   6  -29.77   94.05
 -10   0  -6   27.88   37.81
 -10  -1  11   46.32   59.55
  10   1  -9    1.42   31.19
 -10  -1   9  101.61  120.52
  10   1  -8    8.03   33.56
 -10  -1   8   17.49   19.38
  10   1  -7    5.67   21.74
 -10  -1   7    0.47   30.72
  10   1  -6   22.21   23.63
 -10  -1   6   15.12   37.81
  10   1  -5   11.82   21.74
 -10  -1   5  -14.18   33.08
  10   1  -4   25.05   26.47
 -10  -1   4   10.87   28.83
  10   1  -3   35.92   23.63
 -10  -1   3   64.75   25.99
  10   1  -2   43.95   44.90
 -10  -1   2   86.96   35.45
  10   1  -1   87.43   34.03
 -10  -1   1   94.99   38.28
  10   1   0   37.34   56.24
 -10  -1   0   58.60   27.88
  10   1   1   19.85   38.28
 -10  -1  -1   31.19   23.63
  10   1   2   24.58   27.88
 -10  -1  -2   17.96   38.75
  10   1   3   58.60   29.30
 -10  -1  -3   22.69   30.25
  10   1   4  180.06  102.56
 -10  -1  -4   95.94   39.23
  10   1   5   57.19   54.82
 -10  -1  -5   29.30   32.61
 -10  -2  10  -21.74   35.45
  10   2  -8   12.76   21.74
  10   2  -7    1.89   28.36
 -10  -2   7  -12.29   22.69
  10   2  -6   10.87   35.45
 -10  -2   6   26.47   31.19
  10   2  -5  127.13   25.99
 -10  -2   5  110.12   30.25
  10   2  -4  113.90   22.21
 -10  -2   4  106.81   36.86
  10   2  -3   58.13   25.05
 -10  -2   3  112.48   36.39
  10   2  -2   34.03   22.21
 -10  -2   2   36.86   31.19
  10   2  -1    0.47   21.74
 -10  -2   1    9.92   25.52
  10   2   0    2.36   40.64
 -10  -2   0   29.30   43.48
  10   2   1   -3.31   43.95
 -10  -2  -1  -17.49   28.36
 -10  -2  -2   -3.31   27.88
  10   2   3  -28.36   48.21
 -10  -2  -3   16.54   27.41
  10   3  -8  -14.18   25.52
  10   3  -7  -16.54   32.14
  10   3  -6   -8.98   32.14
 -10  -3   6   -6.14   56.71
  10   3  -5   46.79   22.21
 -10  -3   5   27.88   30.72
  10   3  -4   57.19   22.21
 -10  -3   4   79.87   32.14
  10   3  -3  144.15  105.86
 -10  -3   3   38.28   31.66
  10   3  -2   57.66   30.72
 -10  -3   2   13.71   33.08
  10   3  -1  -41.59   62.86
 -10  -3   1   13.23   27.88
  10   3   0    2.36   24.58
 -10  -3   0   14.65   24.58
 -10  -3  -1   56.71   39.70
  10   4  -4   -8.03   39.70
 -10  -4   4  -16.07   33.56
  11 -13   2   20.32   33.56
  11 -13   3   22.21   24.10
  11 -13   4   -6.14   31.19
  11 -13   5    0.47   20.32
  11 -12   0   -8.98   32.61
 -11  12   0  -28.36   42.53
  11 -12   1    6.62   24.58
 -11  12  -1    8.98   49.15
  11 -12   2   66.64   26.47
 -11  12  -2   47.73   59.55
  11 -12   3  -28.36   34.03
 -11  12  -3   24.58   44.90
  11 -12   4    6.62   25.52
 -11  12  -4   29.77   51.99
  11 -12   5   59.55   33.08
 -11  12  -5  -11.34   51.99
  11 -12   6    3.78   37.81
  11 -11  -2   -3.31   17.01
  11 -11  -1   12.76   20.79
 -11  11   1    8.03   39.23
  11 -11   0   -9.45   24.58
 -11  11   0   10.87   34.03
  11 -11   1   25.99   26.94
 -11  11  -1   15.12   25.05
  11 -11   2   78.45   26.94
 -11  11  -2  129.02   55.30
  11 -11   3  111.54   39.23
 -11  11  -3  114.37   34.97
  11 -11   4   79.87   24.10
 -11  11  -4  120.52   35.92
  11 -11   5  138.00   35.45
 -11  11  -5    4.73   43.01
  11 -11   6   21.74   36.86
 -11  11  -6    1.42   41.59
  11 -11   7  -17.49   59.55
 -11  11  -7    3.31   41.59
 -11  11  -8    6.14   36.86
 -11  10   5  123.35   54.82
  11 -10  -4   33.56   55.30
  11 -10  -3   56.24   32.61
  11 -10  -2   30.72   28.36
 -11  10   2    9.45   43.95
  11 -10  -1   31.19   29.77
 -11  10   1    8.98   43.95
  11 -10   0   56.24   30.72
 -11  10   0   32.14   43.01
  11 -10   1   45.84   35.45
 -11  10  -1   50.10   48.21
  11 -10   2   39.70   22.69
 -11  10  -2   50.57   31.66
  11 -10   3    7.56   31.19
 -11  10  -3    0.95   31.19
  11 -10   4  -13.71   35.45
 -11  10  -4  -10.87   28.36
  11 -10   5   19.38   32.61
 -11  10  -5   -7.09   25.52
  11 -10   6   38.75   50.57
 -11  10  -6   12.29   42.53
  11 -10   7   42.06   83.18
 -11  10  -7    2.36   61.44
  11 -10   8   53.40   80.82
 -11  10  -8  -27.41   55.30
 -11   9   7   27.88   75.14
 -11   9   6   14.18   56.24
 -11   9   5  -11.34   33.56
  11  -9  -4   14.18   34.50
 -11   9   4   -8.03   64.27
  11  -9  -3   12.76   25.52
 -11   9   3    5.20   29.30
  11  -9  -2   14.65   27.88
 -11   9   2   23.63   36.39
  11  -9  -1   44.90   29.77
 -11   9   1   53.88   29.77
  11  -9   0  232.52   32.14
 -11   9   0  189.04   40.64
  11  -9   1  380.45   34.97
 -11   9  -1  349.73   37.81
  11  -9   2  310.03   36.86
 -11   9  -2  239.61   48.21
  11  -9   3  312.87   31.19
 -11   9  -3  280.26   42.53
  11  -9   4   57.19   54.35
 -11   9  -4  106.34   43.01
  11  -9   5    6.14   26.94
 -11   9  -5  -13.23   37.81
  11  -9   6    6.14   32.61
 -11   9  -6   24.10   45.37
  11  -9   7   19.85   33.56
 -11   9  -7   35.92   46.79
  11  -9   8    7.56   58.13
 -11   9  -8   -2.84   37.34
  11  -8  -8  -27.41   67.11
  11  -8  -7  236.30   83.65
 -11   8   7  198.50   82.71
  11  -8  -6  163.05   95.94
 -11   8   6   57.19   66.17
  11  -8  -5   92.63   24.10
 -11   8   5  164.94   34.03
  11  -8  -4   48.68   26.47
 -11   8   4   21.74   29.30
  11  -8  -3    2.84   25.05
 -11   8   3   10.40   36.86
  11  -8  -2   18.43   23.63
 -11   8   2   23.16   28.83
  11  -8  -1   12.29   30.25
 -11   8   1   18.43   36.86
  11  -8   0   11.34   22.21
 -11   8   0   26.94   28.36
  11  -8   1    3.31   22.69
 -11   8  -1  -38.75   41.12
  11  -8   2   12.29   27.41
 -11   8  -2   34.50   35.92
  11  -8   3   46.79   28.36
 -11   8  -3   -2.36   31.19
  11  -8   4    8.03   24.10
 -11   8  -4   19.38   36.39
  11  -8   5    0.47   43.48
 -11   8  -5    4.73   39.70
  11  -8   6  116.73   38.28
 -11   8  -6   86.01   41.12
  11  -8   7  161.16   48.68
 -11   8  -7  220.24   57.19
  11  -8   8  265.13   40.64
 -11   8  -8  203.22   66.64
  11  -7  -6   36.86   31.19
 -11   7   6   28.83   30.72
  11  -7  -5   17.96   25.05
 -11   7   5   -5.67   39.70
  11  -7  -4    6.62   29.77
 -11   7   4   -9.92   29.30
  11  -7  -3   49.15   29.30
 -11   7   3   48.21   37.34
  11  -7  -2  212.67   35.92
 -11   7   2  260.41   37.81
  11  -7  -1  493.40   34.97
 -11   7   1  440.00   51.51
  11  -7   0  261.83   29.77
 -11   7   0  331.77   51.04
  11  -7   1  352.57   35.45
 -11   7  -1  422.51   51.51
  11  -7   2  113.43   27.88
 -11   7  -2  145.09   37.34
  11  -7   3   19.38   22.21
 -11   7  -3   55.30   36.39
  11  -7   4  -16.54   31.19
 -11   7  -4   11.82   34.97
  11  -7   5   17.49   31.66
 -11   7  -5   44.90   39.23
  11  -7   6   13.23   45.37
 -11   7  -6   26.94   29.30
  11  -7   7  -21.74   31.19
 -11   7  -7  -24.10   36.86
  11  -7   8   25.05   36.39
 -11   7  -8    1.89   37.81
  11  -7   9   -6.62   56.71
 -11   7  -9   32.14   63.80
  11  -7  10   25.99   61.91
  11  -6  -7  103.50   32.14
 -11   6   7   38.28   30.25
  11  -6  -6    4.73   21.74
 -11   6   6    0.00   25.99
  11  -6  -5   25.52   25.99
 -11   6   5    8.51   39.23
  11  -6  -4   20.79   22.21
 -11   6   4   39.70   51.99
  11  -6  -3    9.92   24.10
 -11   6   3   14.18   42.53
  11  -6  -2    2.36   21.27
 -11   6   2   -1.89   48.68
  11  -6  -1   71.84   25.52
 -11   6   1   68.53   92.63
  11  -6   0  160.21   27.41
 -11   6   0  199.44   36.39
  11  -6   1   74.20   33.56
 -11   6  -1  100.19   36.39
  11  -6   2   18.43   21.74
 -11   6  -2   17.96   26.94
  11  -6   3   25.52   34.97
 -11   6  -3   14.18   34.03
  11  -6   4  106.34   33.56
 -11   6  -4   82.23   43.01
  11  -6   5  144.15   44.43
 -11   6  -5  235.36   53.88
  11  -6   6  254.74   60.02
 -11   6  -6  124.77   45.84
  11  -6   7   94.52  102.08
 -11   6  -7   57.66   55.30
  11  -6   8   25.05   66.17
  11  -5  -8  132.80   67.11
  11  -5  -7   55.77   32.61
 -11   5   7   23.16   53.88
  11  -5  -6    2.36   25.52
 -11   5   6   19.85   34.03
  11  -5  -5   26.47   31.19
 -11   5   5   43.95   36.86
  11  -5  -4  147.45   48.68
 -11   5   4  172.98   33.08
  11  -5  -3  409.28   37.81
 -11   5   3  462.21   63.33
  11  -5  -2  324.68   33.08
 -11   5   2  313.34   40.64
  11  -5  -1  270.81   39.70
 -11   5   1  253.79   51.04
  11  -5   0   75.62   23.16
 -11   5   0   56.24   25.52
  11  -5   1   17.01   27.41
 -11   5  -1   22.21   36.86
  11  -5   2   10.40   24.10
 -11   5  -2   -7.56   27.88
  11  -5   3    8.98   29.77
 -11   5  -3   10.87   28.83
  11  -5   4  -11.82   33.08
 -11   5  -4  -29.77   32.61
  11  -5   5    9.92   43.01
 -11   5  -5   20.32   25.99
 -11   5  -6   70.89   45.84
  11  -5   7   22.21   35.92
 -11   5  -7   37.81   40.17
  11  -4  -8    0.47   26.47
 -11   4   8    6.14   49.15
  11  -4  -7  -18.90   26.94
 -11   4   7   19.38   70.42
  11  -4  -6    0.47   25.99
 -11   4   6   19.38   32.61
  11  -4  -5    5.20   23.63
 -11   4   5   15.60   25.99
  11  -4  -4   57.19   30.72
 -11   4   4   41.59   38.28
  11  -4  -3  163.05   30.25
 -11   4   3  195.66   35.45
  11  -4  -2  219.29   31.19
 -11   4   2  251.90   43.48
  11  -4  -1  148.87   40.64
 -11   4   1  129.50   34.03
  11  -4   0   54.82   25.05
 -11   4   0   58.13   35.92
  11  -4   1   12.76   31.66
 -11   4  -1   17.01   25.52
  11  -4   2   52.46   28.83
 -11   4  -2   28.36   36.39
  11  -4   3   93.10   60.49
 -11   4  -3  138.47   40.64
  11  -4   4  261.35   35.92
 -11   4  -4  293.49   43.48
  11  -4   5  127.60   64.27
 -11   4  -5  183.37   39.23
  11  -4   6   29.77   44.90
 -11   4  -6  101.61   34.50
 -11   3   9   56.71   42.06
  11  -3  -8  -20.79   33.56
 -11   3   8   -8.51   43.95
  11  -3  -7   -4.25   28.83
 -11   3   7   -3.78   38.28
  11  -3  -6   61.91   30.25
 -11   3   6  104.45   36.39
  11  -3  -5  173.92   38.75
 -11   3   5   42.06   42.53
  11  -3  -4  155.02   33.56
 -11   3   4  183.85   37.34
  11  -3  -3  175.34   28.36
 -11   3   3  137.53   40.17
  11  -3  -2   18.43   25.52
 -11   3   2   36.86   35.45
  11  -3  -1   -0.95   35.92
 -11   3   1  -14.65   28.36
  11  -3   0   15.60   27.41
 -11   3   0   -2.84   33.08
  11  -3   1    8.03   26.47
 -11   3  -1   10.87   41.59
  11  -3   2   19.38   25.99
 -11   3  -2   40.17   34.50
  11  -3   3  103.97   30.72
 -11   3  -3  134.69   32.14
  11  -3   4  226.38   59.55
 -11   3  -4  195.19   37.34
  11  -3   5   59.55   29.30
 -11   3  -5   86.96   30.72
  11  -3   6   79.40   39.70
 -11   3  -6   55.77   40.64
  11  -2  -9    2.36   29.30
 -11   2   9    8.98   34.03
  11  -2  -8    7.09   25.99
 -11   2   8   -4.25   28.83
  11  -2  -7   12.29   27.88
 -11   2   7   -4.25   38.28
  11  -2  -6   96.41   46.79
 -11   2   6   36.86   48.68
  11  -2  -5  147.45   37.34
 -11   2   5  188.57   45.84
  11  -2  -4  324.68   36.86
 -11   2   4  202.28   46.79
  11  -2  -3  198.02   30.25
 -11   2   3  218.35   36.39
  11  -2  -2   90.27   32.14
 -11   2   2   69.00   39.23
  11  -2  -1   16.07   30.72
 -11   2   1   17.01   31.66
  11  -2   0   13.71   46.79
 -11   2   0   29.30   36.86
  11  -2   1   52.46   28.36
 -11   2  -1   99.72   39.70
 -11   2  -2  117.68   36.86
  11  -2   3   63.33   87.43
 -11   2  -3   68.06   56.24
  11  -2   4   -6.62   45.84
 -11   2  -4   -6.14   45.84
 -11   2  -5   48.68   54.35
 -11   1   9   37.34   98.78
  11  -1  -8   -6.62   39.23
 -11   1   8  159.27  130.44
  11  -1  -7    9.92   31.19
 -11   1   7   13.71   39.23
  11  -1  -6   24.58   29.77
 -11   1   6   -0.47   43.01
  11  -1  -5   29.30   26.47
 -11   1   5   -3.31   33.56
  11  -1  -4    2.36   30.72
 -11   1   4   15.12   45.84
  11  -1  -3    4.73   28.83
 -11   1   3    7.56   39.23
  11  -1  -2   -0.47   21.74
 -11   1   2   -5.67   32.14
  11  -1  -1    0.47   24.58
 -11   1   1   -2.84   38.75
  11  -1   0   35.45   36.39
 -11   1   0   44.43   31.19
 -11   1  -1  121.93   35.45
  11  -1   2  217.87   46.79
 -11   1  -2  189.04   60.02
  11  -1   3   77.51   68.53
 -11   1  -3   77.04   46.79
  11  -1   4  125.24   59.55
 -11   1  -4  106.34   42.06
 -11   0   9    8.03   59.55
  11   0  -8   12.29   15.60
 -11   0   8  116.26   86.49
  11   0  -7   87.91   23.16
  11   0  -6  150.76   32.14
 -11   0   6  210.31   68.53
  11   0  -5  109.17   32.14
 -11   0   5   99.72   33.08
  11   0  -4   68.06   25.05
 -11   0   4   77.98   39.70
  11   0  -3   17.01   29.77
 -11   0   3   38.28   41.59
  11   0  -2   -2.84   24.58
 -11   0   2  -25.99   30.25
  11   0  -1   31.66   33.08
 -11   0   1   30.72   38.28
  11   0   0   17.01   31.19
 -11   0   0   33.08   32.61
  11   0   1   41.12   48.68
 -11   0  -1   17.96   33.56
  11   0   2  -16.54   39.70
  11   0   3   25.52   39.23
 -11   0  -3    2.84   39.70
  11   1  -8    4.73   17.01
  11   1  -7    0.95   20.79
  11   1  -6   28.36   34.97
  11   1  -5    4.25   26.47
 -11  -1   5  -26.94   44.43
  11   1  -4  -19.85   25.05
 -11  -1   4  -17.01   44.90
  11   1  -3    1.42   37.81
 -11  -1   3   -3.31   34.97
  11   1  -2   23.16   19.85
 -11  -1   2   19.85   38.28
  11   1  -1   68.53   34.03
 -11  -1   1   72.31   24.58
 -11  -1   0  175.81   64.75
  11   1   1   19.38   44.90
 -11  -1  -1   38.28   33.08
 -11  -1  -2   -8.03   29.77
  11   2  -5   51.51   55.30
 -11  -2   5    4.73   35.92
 -11  -2   4    6.62   35.92
  11   2  -3   -7.09   58.13
 -11  -2   3   15.60   29.77
  11   2  -2   36.86   37.81
 -11  -2   2   -8.98   31.66
 -11  -2   1    0.47   34.97
  11   2   1   -5.20   31.19
 -12  11  -1   10.40   44.43
  12 -11   2    9.45   32.14
 -12  11  -2  -14.18   45.37
  12 -11   3   16.54   25.52
 -12  11  -3    2.36   36.39
 -12  11  -4   56.24   40.17
  12 -10  -1   40.64   42.06
 -12  10   1   28.36   39.70
  12 -10   0   25.05   59.08
 -12  10   0    0.00   57.19
  12 -10   1   10.87   34.03
 -12  10  -1   23.16   31.66
  12 -10   2   14.18   26.47
 -12  10  -2    9.92   42.06
  12 -10   3   33.08   65.22
 -12  10  -3   -1.89   66.64
  12 -10   4   13.71   33.08
 -12  10  -4  -28.36   60.97
 -12  10  -5   12.76   43.95
 -12   9   3   31.66   57.66
  12  -9  -2  130.91   25.52
 -12   9   2  125.71   40.17
  12  -9  -1   65.69   35.45
 -12   9   1    8.98   43.95
  12  -9   0   -5.20   37.34
 -12   9   0    8.03   40.17
  12  -9   1    7.56   25.05
 -12   9  -1   38.28   34.97
  12  -9   2   92.16   30.72
 -12   9  -2  134.69   65.69
  12  -9   3  104.45   33.08
 -12   9  -3  152.65   59.08
  12  -9   4   66.64   27.41
 -12   9  -4   87.91   31.66
  12  -9   5  105.86   39.23
 -12   9  -5  166.36   46.32
  12  -8  -4   17.49   91.21
 -12   8   4   52.93   57.66
  12  -8  -3   12.76   38.75
 -12   8   3   -4.25   41.59
  12  -8  -2   -2.84   29.77
 -12   8   2   -3.78   35.45
  12  -8  -1   -2.36   25.05
 -12   8   1  -34.97   42.06
  12  -8   0  -10.87   21.74
 -12   8   0    9.92   32.61
  12  -8   1   39.70   32.61
 -12   8  -1   31.66   35.92
  12  -8   2  103.50   34.97
 -12   8  -2   38.28   48.21
  12  -8   3  162.11   32.14
 -12   8  -3  104.92   32.61
  12  -8   4  203.22   40.64
 -12   8  -4  228.27   47.73
  12  -8   5  193.77   35.92
 -12   8  -5  168.72   46.32
  12  -7  -5  -17.49   58.13
 -12   7   5   11.34   71.36
  12  -7  -4  116.26   31.19
 -12   7   4  301.52   86.01
  12  -7  -3  166.36   33.08
 -12   7   3   46.32   43.01
  12  -7  -2   63.33   28.36
 -12   7   2   -8.98   34.03
  12  -7  -1    7.56   21.74
 -12   7   1  -29.77   43.01
  12  -7   0   36.86   29.30
 -12   7   0   79.40   31.19
  12  -7   1   64.75   24.58
 -12   7  -1   69.47   34.97
  12  -7   2   81.29   56.71
 -12   7  -2   69.00   37.81
  12  -7   3   88.38   37.34
 -12   7  -3   39.70   32.61
  12  -7   4   16.54   21.74
 -12   7  -4   -0.95   32.61
  12  -7   5   15.60   49.62
 -12   7  -5    9.92   35.92
  12  -7   6   -0.47   78.93
 -12   7  -6   -2.36   73.25
  12  -6  -5   -4.73   38.75
 -12   6   5    7.56   34.03
  12  -6  -4   -4.25   28.83
 -12   6   4    0.95   34.97
  12  -6  -3   21.27   31.19
 -12   6   3   18.90   43.48
  12  -6  -2    8.51   28.36
 -12   6   2   12.29   34.03
  12  -6  -1   37.81   22.21
 -12   6   1   28.36   35.45
  12  -6   0   96.88   31.19
 -12   6   0  132.80   32.61
  12  -6   1  216.93   35.92
 -12   6  -1  415.42   50.57
  12  -6   2  357.29   39.70
 -12   6  -2  188.10   55.30
  12  -6   3  138.47   40.64
 -12   6  -3    8.98   55.30
  12  -6   4   93.58   32.14
 -12   6  -4   24.58   57.66
  12  -6   5  -18.43   40.64
  12  -5  -6  246.23  152.65
 -12   5   6  127.13   62.38
  12  -5  -5   88.85   27.88
 -12   5   5   21.27   40.17
  12  -5  -4   19.38   27.41
 -12   5   4   15.60   42.53
  12  -5  -3  -13.71   25.52
 -12   5   3   52.46   51.99
  12  -5  -2   10.87   30.25
 -12   5   2   41.12   38.75
  12  -5  -1   17.96   23.16
 -12   5   1   18.43   28.36
  12  -5   0   29.77   25.99
 -12   5   0   -7.56   38.28
  12  -5   1   -6.62   27.41
 -12   5  -1   -8.03   25.52
  12  -5   2    2.84   25.99
 -12   5  -2   -4.25   30.72
  12  -5   3    4.73   32.61
 -12   5  -3   38.28   34.50
  12  -5   4    6.14   26.47
 -12   5  -4   11.34   22.69
  12  -4  -6    7.09   23.16
 -12   4   6  -19.85   42.53
  12  -4  -5   26.47   26.94
 -12   4   5   -1.42   28.83
  12  -4  -4  -13.71   27.41
 -12   4   4   21.27   55.77
  12  -4  -3   12.76   22.69
 -12   4   3    4.25   39.23
  12  -4  -2   58.60   32.14
 -12   4   2  114.37   50.10
  12  -4  -1  271.28   33.08
 -12   4   1  280.73   53.40
  12  -4   0  284.51   33.08
 -12   4   0  353.51   44.43
  12  -4   1  100.19   45.37
 -12   4  -1  238.20   47.26
  12  -4   2   69.00   25.05
 -12   4  -2  126.19   34.97
  12  -4   3    2.84   32.14
 -12   4  -3   21.74   37.34
  12  -4   4   15.12   28.83
 -12   4  -4    0.95   37.34
  12  -3  -6   13.71   24.10
 -12   3   6  -41.59  121.93
  12  -3  -5   -2.36   24.10
 -12   3   5    4.25   61.91
  12  -3  -4   -8.03   24.10
 -12   3   4   -1.89   40.64
  12  -3  -3    7.56   29.77
 -12   3   3   -7.09   50.10
  12  -3  -2   -8.98   34.50
 -12   3   2   -9.92   58.60
  12  -3  -1   25.99   23.16
 -12   3   1   34.50   35.45
  12  -3   0   31.66   34.97
 -12   3   0    6.14   47.73
  12  -3   1   44.43   32.14
 -12   3  -1   65.69   45.37
  12  -3   2   58.13   56.71
 -12   3  -2   27.88   34.97
  12  -3   3   -8.98   41.12
 -12   3  -3    1.42   44.43
 -12   2   7  -52.46   88.38
  12  -2  -6    7.09   25.99
  12  -2  -5    4.73   24.10
 -12   2   5   25.05   55.30
  12  -2  -4   41.59   42.53
 -12   2   4   40.64   40.64
  12  -2  -3  135.17   29.30
 -12   2   3  144.15   58.13
  12  -2  -2  130.44   24.58
 -12   2   2  168.25   42.53
  12  -2  -1  129.02   31.19
 -12   2   1  155.02   50.57
  12  -2   0   80.82   25.52
 -12   2   0  155.02   59.08
  12  -2   1   11.82   52.46
 -12   2  -1   54.82   40.64
  12  -2   2  -12.29   48.68
 -12   2  -2   19.38   34.50
  12  -1  -7   -2.36   26.47
  12  -1  -6   26.47   34.50
  12  -1  -5   10.87   25.05
 -12   1   5    8.51   48.68
  12  -1  -4   -2.36   29.30
 -12   1   4    3.78   50.57
  12  -1  -3   11.82   41.12
 -12   1   3   43.48   56.24
  12  -1  -2   13.23   29.30
 -12   1   2   66.17   30.72
  12  -1  -1   56.71   28.36
 -12   1   1   23.16   51.51
  12  -1   0   52.93   36.39
 -12   1   0   52.46   41.59
  12  -1   1   10.87   48.21
 -12   1  -1    4.73   30.72
 -12   0   5   86.96   53.40
 -12   0   4  -19.38   34.50
  12   0  -3   42.06   29.77
 -12   0   3    2.84   41.12
  12   0  -2   96.41   42.53
 -12   0   2   23.16   25.99
 -12   0   1   25.52   36.39
 -12  -1   5   -1.42   32.14
 -12  -1   4   -2.36   30.25
  12   1  -3   60.02   45.84
  12   1  -2    7.09   34.03
   0   0   0    0.00    0.00

_computing_structure_solution     'SHELXT 2018/2 (Sheldrick, 2018)'
;
_shelx_hkl_checksum   24729
